# Supplementary material for: High-throughput testing in head and neck squamous cell carcinoma identifies agents with preferential activity in human papillomavirus-positive or negative cell lines
Source: Oncotarget. 2018 May 25;9(40):26064–71. doi: 10.18632/oncotarget.25436 (PMC5995257; doi:10.18632/oncotarget.25436)
Supplement: Supplementary file 2 [file oncotarget-09-26064-s002.xlsx]

## Sheet: Kinase inhibitor panel
Supplementary Table 2: Complete list of kinase inhibitor panel and Tocris panel compound activity against individual HNSCC cell lines" on the top of the sheet
Cell line	UD-SCC2	HMS-001	UM-SCC47	93-VU-147T	UPCI:SCC090	UPCI:SCC154	FaDu	Detroit 562	SCC9	SCC15	SCC4	SCC25	Cal 27	HSC2	JHU 011	Cal 33	JHU 029	PCI 6B	PCI 13	PCI22B	PCI 6A	RF 15A	RF 15B	RF 22A	RF 37A	RF 37B	JHU 006
Kinase inhibitor panel
(5Z)-7-Oxozeaenol	-2.077	-2.221	-2.629	-0.813	-2.664	-3.146	-1.327	-1.54	-1.874	-0.819	1.312	2.752	-3.677	-2.877	-0.406	0.83	-2.511	-3.5695	-3.49	-2.826	-1.0535	-3.374	-2.0465	-2.633	-2.776	-3.236	-4.028
1-Naphthyl PP1, 1-NA-PP 1	0.017	-0.165	0.928	-0.024	0.429	0.422	-0.214	0.625	0.819	0.188	0.61	0.385	0.913	-0.201	2.028	0.6785	-0.3195	-1.0065	-0.691	-0.6415	-1.467	-0.6215	-0.893	-0.437	-0.9395	-0.883	-0.1935
10-DEBC hydrochloride	-0.558	-1.93	-1.088	-0.164	-0.605	-0.659	-0.969	-0.483	-0.23	0.048	1.528	0.789	0.854	0.718	0.651	-0.683	-0.809	-1.0895	-1.5355	-0.4825	0.872	-0.075	0.6865	-1.436	-1.6805	-0.0405	-1.923
2-(p-Hydroxyanilino)-4-(p-chlorophenyl) thiazole, HCl	1.651	0.224	1.367	1.309	-0.757	-1.267	-0.15	-0.197	-0.561	0.615	-0.174	1.516	-0.758	1.117	-0.329	-2.5055	0.2405	0.507	0.658	1.343	-0.4615	0.407	5.7715	0.4985	0.6655	1.141	0.674
2-Dimethylamino-4,5,6,7-tetrabromo-1H-benzimidazole	0.737	1.604	0.823	2.453	0.891	1.696	0.853	0.904	0.349	0.49	-0.619	-0.241	0.976	0.242	0.354	-1.3825	0.909	0.854	0.588	1.881	-0.1275	1.216	2.0625	1.092	1.476	1.1825	0.4145
2-Thio(3-iodobenzyl)-5-(1-pyridyl)-[1,3,4]-oxadiazole	1.366	0.163	0.184	0.817	1.98	1.044	7.694	-0.536	-0.801	-2.595	-0.494	-0.45	0.184	0.864	1.116	0.1515	0.4245	0.509	0.4575	0.8415	0.2675	0.5175	-0.8945	0.461	0.474	0.9685	1.3325
5-(3-Methoxy-4-((4-methoxybenzyl)oxy)benzyl)-pyrimidine-2,4-diamine	-0.519	1.617	-0.035	0.795	-0.115	-0.842	-0.468	-0.999	-0.738	0.166	-1.109	-0.011	0.278	0.723	-0.213	-3.7945	0.3155	-0.109	0.2175	0.6035	-0.9215	0.07	0.296	0.1845	0.224	0.026	0.118
5-Iodotubercidin	-1.81	-2.555	-1.111	-2.195	-3.44	-3.182	-0.986	-2.58	-2.634	-3.715	1.727	2.207	-3.229	-5.111	-2.831	0.518	-2.492	-5.075	-3.7195	-3.693	-0.1865	-3.4485	-1.5325	-3.7485	-3.9465	-3.5445	-3.955
6-[4-(2-Piperidin-1-ylethoxy)phenyl]-3-pyridin-4-ylpyrazolo[1,5-a]pyrimidine	-0.645	0.339	-0.464	0.234	0.273	0.405	0.556	1.774	1.656	1.527	0.835	-0.039	1.278	-0.628	1.091	1.818	0.071	1.6785	0.009	-0.1335	0.2895	-0.3205	0.0205	0.9535	0.392	-0.514	0.702
6-bromoindirubin-3'-oxime	-0.231	0.305	0.234	0.061	1.26	-1.326	0.744	-0.361	-0.425	-0.112	-1.805	-1.179	-0.379	1.553	-0.083	1.409	0.5795	0.209	-0.135	-0.6905	-0.081	-0.2885	2.7735	0.301	0.855	-0.5425	0.0055
7-Cyclopentyl-5-(4-phenoxyphenyl)-7H-pyrrolo[2,3-d]pyrimidin-4-ylamine	2.32	1.645	1.721	1.63	1.184	-1.342	0.867	-0.718	1.182	1.016	2.677	-0.047	0.523	-0.433	0.236	0.327	0.5735	0.7835	0.5635	1.4775	0.6415	1.256	0.9585	1.005	-0.5445	0.871	1.534
A 83-01	0.71	0.145	0.035	0.956	0.164	-0.01	0.855	0.903	0.139	1.101	1.438	1.637	0.594	0.19	1.907	-1.0475	-0.1475	-0.147	-0.472	-0.112	-2.402	-0.615	0.2095	0.055	-0.5755	-0.557	-0.234
A-443654	-5.6	-3.678	-3.558	-2.577	-4.879	-3.589	-2.983	-1.433	-1.605	-4.541	1.376	1.883	-3.659	-8.358	-3.159	-1.7235	-1.539	-1.868	-1.0885	-1.955	-2.374	-1.73	-1.482	-1.937	-2.5715	-1.3595	-5.07
ABT 702 dihydrochloride	-0.327	-0.287	-0.333	-0.242	1.437	0.381	-0.138	0.032	-0.119	-0.439	0.4	0.799	0.756	0.198	-0.279	0.8725	-0.7965	-0.725	-1.378	-0.9765	-1.214	-0.6725	-0.564	-1.1185	-0.5935	-0.446	-1.888
ABT-869, Linifanib, AL-39324, RG-3635	3.605	3.327	3.013	2.663	1.411	1.432	2.912	0.574	-0.28	0.267	1.349	-1.237	1.029	-0.287	0.987	0.367	2.131	1.7085	2.693	2.711	1.5355	2.036	1.104	1.452	1.976	2.076	1.708
AC220	2.913	1.266	0.034	1.047	-0.457	-2.19	0.921	-1.554	-1.775	-0.657	1.065	-1.364	-1.948	-0.667	-1.625	-0.1955	0.9345	-0.7915	0.744	1.0775	1.4275	0.998	1.4305	0.981	0.38	1.332	0.505
AEG 3482	0.294	-0.431	0.091	0.925	1.958	1.241	1.477	1.659	0.879	2.026	1.23	1.5	1.007	1.563	2.211	1.279	-0.091	0.303	-0.0215	0.6775	1.8365	0.1725	2.952	0.8685	0.403	0.328	0.8395
AG 1296	1.367	0.957	1.672	1.455	1.728	-0.118	2.353	-0.587	1.067	-0.378	-2.236	-0.487	0.717	1.406	1.599	1.388	-0.2215	0.489	-0.169	-0.6445	-0.7385	-0.157	1.248	0.194	1.1535	-0.16	0.43
AG 18, RG-50810, TyrphostinA23	-1.339	-0.787	-0.52	-0.819	-0.809	0.038	-1.689	0.416	0.42	0.276	-0.36	0.906	0.402	0.025	0.596	1.4035	-1.466	0.031	-1.168	-1.454	-1.5485	-1.1605	-1.435	-0.5115	-0.402	-1.112	0.0605
AG 213, Tyrphostin AG 213	0.029	0.061	0.136	0.833	-0.079	0.379	0.181	0.058	-0.419	-0.115	-0.696	0.626	0.815	0.851	0.903	1.2295	-1.011	0.1355	-0.4605	-1.3765	-1.1365	-0.8355	0.099	-0.259	-0.428	-0.9405	-0.4875
AG 490, TyrphostinAG 490	0.733	0.87	2.251	2.19	2.99	1.736	1.103	0.817	-0.585	1.941	-1.411	2.207	2.893	2.612	2.733	1.8085	-0.8295	-0.077	-0.3445	-0.462	-0.5325	-0.7775	0.0345	-0.3905	-0.3085	-0.6675	-0.569
AG 494	0.19	-0.675	1.333	-0.014	1.198	-0.324	-0.335	0.048	-0.598	0.383	2.335	1.211	0.875	-0.133	0.138	0.8665	-0.8815	-0.4205	-0.8105	-0.861	-0.172	-1.0285	0.24	-0.5725	-0.3975	-0.973	-0.211
AG 825, Tyrphostin AG 825	0.028	-0.279	-0.071	0	0.525	-0.268	-0.228	0.01	0.482	3.139	2.125	0.492	0.565	0.219	1.178	0.8655	-1.239	-1.2175	-0.8095	-1.906	-1.858	-1.1215	-0.634	-1.2585	-0.739	-1.3595	-0.6005
AG13958	0.95	1.794	0.226	0.403	1.883	0.865	-0.47	-0.022	0.55	0.188	-4.83	-3.041	-0.368	-0.197	0.685	0.2435	1.02	0.1815	1.411	1.201	0.7145	1.3535	-0.075	0.469	1.2515	1.331	0.33
Akt 1/2 Kinase inhibitor	-3.242	-3.592	-3.084	-2.241	-2.355	-1.855	-2.831	-2.124	-0.257	-2.791	-0.418	-1.371	-1.329	-1.671	-1.455	3.162	-2.0505	-1.231	-2.118	-1.854	-1.7125	-2.537	-1.4415	-2.4535	-2.362	-2.403	-1.056
Akt-I-1	1.362	0.914	0.582	1.698	0.981	1.385	1.266	0.452	0.601	0.443	0.377	-0.441	0.646	0.816	0.28	-0.5635	1.1735	0.4035	1.1995	1.0015	2.009	1.36	0.7775	1.1835	0.6585	0.9585	1.497
Akt-I-1,2	0.106	0.86	-0.378785	0.422	0.443	0.092	-0.28	-0.84	-0.421	-0.005	0.75	-0.682	0.1	0.836	-0.775	-0.4345	0.107	0.106	0.573	0.8675	0.494	0.622	-0.078	0.2535	0.051	1.0805	1.5735
Alsterpaullone	-7.987	-1.242	-4.632	-5.266	-3.39	-2.185	-2.553	-2.621	-2.859	-3.604	1.36	2.759	-3.087	-7.178	-3.772	1.6385	-3.011	-4.5295	-3.7265	-4.032	-2.0765	-3.899	2.467	-3.4885	-4.52	-4.2325	-6.5395
Alvocidib, HMR-1275, L-868275, MDL-107826A, NSC-649890, L-868276, Flavopiridol	-6.218	-3.641	-4.15	-3.529	-3.217	-2.892	-4.816	-1.923	-1.469	-2.704	-0.368	2.723		-7.219	-3.783	-1.3775	1.301	0.541	0.9135	1.435	1.361	1.252	1.8995	1.4465	2.257	1.76	0.7345
AMG-47a	-0.092	0.874	0.997	-0.353	-1.901	-3.061	0.72	1.528	-1.372	3.771	-0.475	-5.993	-2.025	-1.98	-2.22	0.115	1.1665	1.201	1.2055	1.131	0.715	1.06	1.6515	1.161	0.9135	0.8475	0.982
AMG-Tie2-1	0.434	0.411	0.798	0.751	-0.686	0.069	1.401	0.214	0.049	-0.653	-2.367	-0.962	-0.002	0.26	-0.004	0.3695	0.584	-0.3695	0.652	0.771	1.2195	0.8565	3.975	0.692	0.0065	0.643	0.9815
AP-24534	-1.572	-0.472	-0.505	-2.471	-0.008	-0.745	-1.368	-1.498	-1.002	-2.374	-0.541	1.466	-1.837	-3.025	-1.982	1.7735	2.363	0.5175	1.1795	2.055	1.6215	2.667	1.347	1.336	1.6415	1.763	1.409
API-2	-0.081	0.79	-0.249	-0.978	0.158	-0.907	-1.087	-0.802	-0.198	-2.569	2.118	0.397	-0.233	-1.192	-0.505	-0.578	-0.5205	-1.4465	-0.9535	-0.701	3.124	-0.3385	-0.3025	-0.7485	-1.8625	-0.031	-0.808
AR-A014418	-0.299	-0.47	-0.452	0.012	0.85	-0.26	1.435	1.35	2.06	1.532	1.955	1.512	0.989	0.228	0.18	0.83	0.0525	0.524	0.4005	-0.3015	0.177	0.0395	-0.3285	0.378	0.296	0.3135	-0.48
Arctigenin, (-)-Arctigenin	-0.192	1.098	-0.413	1.136	1.758	0.243	0.366	-0.789	-0.882	0.442	0.345	0.579	0.793	0.064	0.443	0.688	-0.8815	-0.8005	-1.0705	-1.2745	-0.839	-0.949	-2.1225	-1.914	-0.251	-1.4405	-0.5985
Arcyriaflavin A	-2.039	-1.317	-2.616	-1.866	0.962	0.472	-2.501	1.19	0.232	-0.596	-1.643	0.034	-0.169	-0.025	0.956	0.609	-1.077	-0.6505	-1.4825	-1.85	-1.6715	-1.5905	4.02	-1.4365	-1.1105	-1.945	-1.9065
AS 252424	0.619	0.466	1.222	0.477	-0.248	0.483	1.29	-0.172	0.564	0.249	1.112	2.065	1.714	1.152	1.205	1.8975	-0.612	0.8955	-0.5355	-0.31	-0.87	-0.4845	4.117	-0.0425	-0.1395	-0.446	-0.6295
AS 601245	0.046	-2.399	0.009	0.365	1.086	1.192	0.026	0.107	1.365	1.117	0.673	1.294	1.155	1.662	1.226	0.1485	0.798	0.6035	0.1845	1.0415	0.852	0.5795	0.9495	0.3225	0.809	0.925	2.1135
AS604850	1.806	0.444	2.331	1.575	4.085	2.443	2.106	1.918	0.226	0.552	1.87	1.14	3.347	3.55	2.043	2.117	0.439	0.0765	0.2655	0.085	-0.6345	0.3425	2.5955	0.602	0.072	0.2305	0.611
AT-7519	2.023	0.655	1.14	1.058	-0.397	-0.203	0.045	0.758	1.442	2.029	-1.161	-1.307	-0.446	1.695	0.142	-4.9985	0.682	1.2245	1.058	1.0635	1.433	0.751	0.2595	0.445	0.8125	0.901	0.5835
AT9283	-1.425	-2.934	-3.288	-3.306	-1.437	-2.669	-4.406	-1.831	0.808	-1.377	2.25	1.834	-3.023	-3.28	-2.34	-0.4765	1.013	0.052	1.102	0.475	1.3315	0.5255	0.7155	0.8805	1.6245	0.8015	0.82
AV-412, MP-412	1.098	0.989	-2.212	-1.568	-3.974	-5.454	-2.68	-2.115	-2.751	-7.007	3.614	2.647	-3.67	-7.832	-2.738	-0.764	2.416	3.0975	1.026	2.3785	1.438	2.4575	1.1805	2.101	1.88	2.641	2.0255
AV951, KRN951, Tivozanib	-0.243	0	0.171	-0.053	3.178	0	0.66	-2.139	-2.232	-1.207	-1.462	-1.737	-0.964	-0.011	-0.505	-0.451	1.162	0.187	1.4055	0.364	1.4605	0.736	0.1965	0.236	0.2665	0.7005	1.15
Axitinib	-2.068	0.007	-1.148	-0.346	0.648	0.542	-0.334	0	1.601	0.16	1.515	1.247	0.034	-0.252	0.8	1.0515	-0.263	-0.037	0.2025	-0.9355	0.972	-0.6975	0.511	-0.104	0.143	-0.828	-0.05
AZ-960	-2.312	-2.641	-1.543	-2.66	-2.21	-3.608	-1.76	-2.501	-1.048	-1.346	2.833	2.472	-1.907	-3.412	-2.946	-0.692	1.1475	1.5955	1.1335	1.662	1.362	1.4175	1.12	1.2445	0.7895	1.216	0.746
AZD-1152-HQPA, Barasertib	0.274	-0.275	-0.907	-0.998	-0.766	-0.585	-0.873	-0.765	0.768	0.219	-1.703	-1.33	-0.794	-0.377	-2.006	-0.6135	1.714	0.784	1.4935	0.6695	0.751	0.4055	0.7265	0.1125	1.7985	1.1185	0.609
AZD-1152, Barasertib	0.17	0.957	0.303	-0.428	1.028	2.091	0.83	0.011	2.211	0.874	-0.581	-0.857	1.216	1.671	0.201	-0.2435	1.9715	1.408	0.925	1.421	0.6135	2.029	0.711	1.595	1.866	1.857	0.3615
AZD-7762 hydrochloride	-3.563	-3.512	-2.288	-4.29	-3.865	-2.192	-3.365	-1.213	-1.379	-1.619	0.516	0.062	-1.815	-4.409	-1.99	-1.272	-1.428	0.404	0.7325	-0.175	0.454	-0.898	1.6185	-2.045	-1.132	1.3825	0.372
AZD0530	-2.122	-1.475	-0.378785	-2.807	0.419	-1.619	-2.578	-1.981	-0.126	-1.871	-0.486	-0.235	0	-1.609	-2.372	-0.431	-0.3545	-1.8075	-1.0225	-0.292	-1.1375	-0.217	0.648	-0.765	-2.2845	-0.0075	-0.5605
AZD6244	-1.518	-0.786	-0.068	0.072	-1.499	-0.645	-1.841	-0.128	-0.611	0	0.824	3.379	-0.461	-0.39	-0.082	0.308	-0.069	-0.61	0.1865	-1.2575	-0.6545	-0.355	-0.7335	0	-0.18	-0.983	-0.8235
BAY 61-3606 hydrochloride	-1.833	-2.353	-1.933	-1.507	0.144	-0.845	-0.411	1.611	2.308	2.035	1.27	1.737	-1.471	-1.231	-0.661	0.519	-0.8715	-1.6525	-0.7925	-1.4585	-1.4945	-1.45	0.231	-0.018	-0.2625	-1.1025	-1.8365
BI 2536	-7.74	-2.706	-1.75	-1.817	-2.792	-1.174	-3.026	-2.258	-1.36	-2.224	-2.65	-0.914	-1.854	-1.431	-1.329	-2.6035	-0.8935	-0.797	-0.939	-1.9795	1.5025	-1.9155	-1.692	-1.276	-2.107	-1.3925	-1.679
BI 78D3	0.816	0.95	0.227	0.207	-5.173	-6.147	0.844	-2.142	-3.161	-3.246	3.223	2.85	-3.791	-7.645	-3.525	-15.903	-2.7425	-5.8365	-3.6865	-3.4415	-0.409	-3.7115	-2.089	-3.236	-2.791	-4.8745	-1.543
BI-6727, volasertib	-5.447	-1.833	0.378	0.39	0.03	-2.216	-1.01	-0.538	-1.475	-0.759	0	-1.219	-1.711	0.467	-0.432	0.334	2.187	2.867	2.1255	1.7275	1.219	2.2215	0.646	2.404	1.808	2.5295	2.8815
BI-D1870	0.028	0.133	0.114	0.12	-1.481	0.186	-1.185	-0.22	-0.253	0.253	1.43	-0.486	-0.691	0.598	0.569	-0.4135	1.242	1.185	1.0385	1.759	0.6385	1.3675	-0.8115	1.014	1.461	1.2085	0.566
BIBF-1120, Intedanib, Vargatef	1.044	0.251	0.802	-0.148	0.8	-0.991	0.843	-0.743	-0.187	-0.272	0.48	-0.596	1.268	-0.516	0.656	-0.765	1.675	2.284	0.965	2.1085	0.646	1.5935	0.592	0.9395	1.129	1.379	0.872
BIBU 1361 dihydrochloride	-0.641	-0.312	-3.424	-1.169	-1.003	-0.113	-0.233	-1.8	-0.556	-1.072	-8.623	-3.611	-1.692	-0.986	-1.515	0.7975	-1.0605	-0.7335	-0.7595	0.1295	-0.9015	0.2965	-0.4755	-0.326	-2.283	0.3375	-0.7695
BIBW-2992	2.422	1.108	-0.495	0.636	-0.077	-0.78	-0.014	0.338	-0.368	-0.884	1.87	0.085	-0.688	1.906	-0.358	1.017	0.689	0.6505	0.052	0.8475	0.369	0.4915	1.104	1.1515	-0.0925	1.0915	0.5675
BIBX 1382 dihydrochloride	0.446	0.624	-2.773	0.029	1.595	0.557	-0.908	-0.72	-0.968	-1.071	2.085	2.75	1.278	1.393	0.214	0.7445	-0.6005	-1.0405	-0.8905	0.3705	-1.952	0.0285	-1.3655	-0.593	-1.96	0.296	-0.525
Bisindolylmaleimide I hydrochloride	0.362	-0.378	-0.175	-0.289	-0.176	-0.866	-0.576	-1.645	-1.468	-0.141	-1.457	-1.215	-1.224	0.189	-0.699	1.352	1.0015	0.5065	0.1965	0.5315	1.847	0.1685	4.0685	0.612	0.4325	0.4585	0.8615
Bisindoylmaleimide X, HCl salt	-0.234	1.269	0.715	-0.427	-0.087	-0.576	0.045	-1.145	-0.372	1.388	-1.773	-1.281	0.065	0.49	-0.544	-0.363	0.7755	0.062	0.7155	1.195	0.726	0.453	-0.613	0.231	0.2985	1.115	0.5735
BMS-2	1.373	1.566	1.069	0.907	1.262	1.748	0.739	0.994	1.018	0.723	2.137	-0.173	0.885	-0.399	0.656	-2.6945	1.508	1.056	1.397	1.23	1.9785	1.2815	0.423	0.896	0.8375	1.1825	1.1575
BMS-3	-4.798	-2.234	-2.672	-4.146	-0.479	-2.771	-4.004	-2.658	-2.325	-2.746	-0.942	-1.018	-2.948	-6.426	-3.585	-0.256	1.471	1.0015	1.4325	1.266	0.6665	1.705	2.2235	1.5065	1.1405	1.276	1.449
BMS-345541	0.555	0.347	0.346	0.691	0.164	1.697	2.61	0.893	-0.326	0	2.536	1.211	0.544	-0.993	-1.973	-3.9055	-0.0585	-0.9135	0.0685	-0.0485	0.3295	-0.984	-0.1785	-0.024	-0.454	-0.8905	0.896
BMS-5	0.726	0.742	0.685	0.125	0.014	-0.001	0.85	1.346	0.851	1.464	-0.775	-0.306	0.999	0.152	0.338	-1.291	0.757	0.455	0.709	1.692	0.8005	1.643	2.0055	1.093	0.7695	1.763	0.494
BMS-536924	0.417	-1.182	2.48	1.071	0.938	0.119	1.455	1.225	1.252	-1.134	-1.073	1.659	2.615	2.144	2.4	1.072	-0.468	-1.0055	-0.732	-1.416	-1.785	-1.7165	1.1295	-3.3825	-1.7695	-1.449	-2.376
BMS-599626	-0.94	-0.518	-3.769	-1.764	-0.703	-0.491	-1.466	2.749	2.978	2.45	0.714	-0.447	-0.753	-0.242	-1.084	1.0365	0.405	-0.508	-0.4105	0.923	-0.4135	1.528	0.79	0.506	-1.2095	1.2025	0.0315
Bosutinib	-1.597	-0.967	-1.93	-1.045	-0.682	-0.917	-1.686	-0.389	-0.858	-0.623	-5.336	-2.245	-1.048	-1.922	-0.685	-4.221	-0.4135	-0.963	-0.081	-1.048	0.789	-1.6355	0.031	-0.641	-1.457	-1.422	-0.1275
Brivanib, BMS-540215	2.812	2.062	0.154	1.147	1.214	2.076	-0.009	2.058	1.583	-0.289	-2.186	-2.442	1.623	3.631	3.098	0.1575	2.8045	3.3985	3.0435	2.8965	2.0595	2.4315	1.387	3.008	2.4255	3.3465	3.789
BX 795	-1.036	1.148	1.061	-0.42	-0.12	0.105	0.453	-0.158	-0.355	-1.805	0.231	-0.974	0.101	-1.261	-1.846	2.221	-0.2345	-2.3225	-0.774	-2.322	0.3895	-1.8365	0.3735	-1.348	-1.871	-1.855	-2.92
BX912	0.113	0.906	0.514	0.661	-0.118	0.646	-0.843	0.33	0.343	0.875	-2.726	-1.674	0.595	-0.757	-1.349	-0.4405	1.4385	0.7935	1.3915	1.0635	1.285	0.8865	1.3085	1.44	1.85	0.924	0.032
C-1	1.174	1.636	0.323	2.352	0.425	1.701	0.96	0.107	0.623	2.475	-0.646	-0.655	0.563	0.936	0.977	-0.8835	1.3765	1.7015	0.9295	0.834	1.001	0.831	1.9685	0.836	0.137	1.314	0.558
CC-401	1.388	0.396	1.131	1.137	0.061	0.655	0.353	0.296	1.808	0.335	-2.67	-2.269	-0.429	1.532	1.567	-0.681	1.068	1.0065	1.232	1.2765	1.0765	1.162	3.112	0.9765	0.961	0.8615	1.1025
Cediranib, AZD-2171, Recentin	0.082	0.387	0.711	1.199	-0.223	0.004	-0.395	-0.074	0.541	0.875	-0.364	-1.271	-0.759	-0.08	-0.368	-0.7385	1.6595	0.0125	1.172	1.0545	1.518	1.172	0.1385	1.2255	1.7345	1.2635	0.8685
CGK 733	0.364	0.614	-0.359	0.409	2.79	1.179	1.429	2.527	-0.127	1.189	1.125	0.329	2.702	1.273	1.589	1.7465	-0.035	-0.3265	-0.0675	-0.235	-0.5785	-0.2795	0.67	-1.226	-0.274	-0.663	0.0105
CGP 57380	-0.317	-0.92	-1.769	0.044	-1.457	-0.6	0.322	1.274	-0.326	-0.626	-0.409	-0.436	0.397	1.181	-0.923	0.837	-1.1125	-0.949	-0.78	-1.6925	-1.76	-1.4575	-1.6935	-0.421	0.3425	-1.6495	-1.218
CGP 57380	-0.317	-0.92	-1.769	0.044	-1.457	-0.6	0.322	1.274	-0.326	-0.626	-0.409	-0.436	0.397	1.181	-0.923	0.837	-1.1125	-0.949	-0.78	-1.6925	-1.76	-1.4575	-1.6935	-0.421	0.3425	-1.6495	-1.218
CGP-74514A hydrochloride	-1.416	-1.933	-1.282	-1.43	-1.286	-2.165	0.651	-2.887	-2.119	-2.227	-1.999	0.661	-1.189	-1.972	-2.68	1.33	-1.246	-2.3365	-2.6295	-2.545	0.2735	-2.644	-0.848	-1.7775	-2.863	-2.675	-2.424
Chelerythrine chloride	1.797	1.922	1.581	1.389	-5.067	-5.625	-0.227	1.348	1.355	0.948	0.575	0.163	-5.117	-10.444	-5.909	-0.7695	-0.8185	-2.736	-2.393	-1.493	0.269	-2.4355	-0.45	-1.698	-1.151	-2.533	-3.172
CHIR 98014 isomer	0.898	1.707	0.795	-1.008	0.199	0.383	1.774	0.593	1.428	-0.266	0.575	-0.006	0.175	1.139	0.781	2.1495	0.6795	0.075	0.5745	0.335	0.7585	-0.012	-0.4335	0.729	0.6805	0.769	1.1
Chk2 Inhibitor II	0.484	-0.11	0.965	0.838	1.475	0.728	1.277	3.009	1.458	1.446	0.61	0.982	1.432	0.283	1.551	-0.697	0.3205	0.6105	0.5515	-0.0315	-0.271	0.0015	3.758	0.9025	0.701	-0.374	-0.03
CI-1033	-0.141	0.138	-1.749	-0.819	-1.297	-2.49	-2.135	-2.065	-1.234	-1.11	-0.913	0.002	-1.582	-0.77	-2.04	0.0325	-0.5855	-1.498	-1.2355	0.018	1.453	-0.541	-0.2775	-1.1465	-1.835	-0.478	-1.806
CID 755673	1.352	0.938	0.876	1.48	-0.452	1.002	-0.227	2.249	1.721	2.255	-0.122	0.076	0.69	0.2	0.389	-1.678	0.92	1.5	1.2605	1.2555	0.9225	1.3015	0.7045	1.4255	2.45	1.4095	1.021
Compound 401	0.741	-0.355	0.436	1.061	-0.449	-0.016	-0.182	0.762	0.686	1.216	0.058	1.916	0.636	0.558	0.743	0.732	-1.2085	-0.777	-0.87	-1.454	-1.669	-1.669	1.209	-0.732	-0.8355	-1.1195	-0.8455
Compound 52	-1.623	-1.431	-1.511	-0.671	0.743	-0.567	-1.98	-0.081	0.88	0.317	2.64	-0.125	0.275	1.413	-0.406	1.0035	-0.432	-0.285	-0.18	-1.2305	0.148	-0.864	3.238	-0.21	-0.2465	-0.3175	-0.346
CP-690550	1.447	1.189	1.649	1.4	0.946	0.325	0.502	1.134	1.346	2.093	0.974	-0.455	2.925	-0.027	1.319	-7.9315	1.227	1.905	1.7915	1.31	0.253	1.207	2.019	2.0975	2.252	1.4025	2.3735
CP-724714	0.665	1.181	1.979	1.188	-0.459	0.97	0.857	-0.465	1.11	1.172	-0.014	-0.2	0.575	1.136	-0.104	1.7175	1.285	0.3865	1.4725	0.8345	1.2645	0.936	0.7125	0.514	0.33	1.1525	0.85
CT 99021	1.508	1.499	1.263	0.513	2.324	0.875	1.593	1.035	2.113	0.422	1.601	1.003	0.362	1.626	0.947	2.602	1.011	-0.667	0.3815	0.142	0.8725	-0.0815	-0.599	0.6465	0.6895	1.0145	0.183
CYC-116	0.127	0.989	0.996	-0.588	3.275	0.804	0.784	0.194	0.753	-0.41	-1.794	-1.333	0.45	0.848	0.49	-1.3555	2.5955	0.5615	2.5975	2.11	1.6475	1.857	0.8715	2.5595	2.0195	2.31	2.378
Cyclopolin9	1.363	1.721	1.048	1.723	1.654	2.013	1.598	1.674	0.349	1.203	-0.263	-1.109	1.447	0.61	0.132	-0.879	1.8275	1.318	1.768	2.183	2.3325	1.6085	0.2615	1.414	1.433	1.834	0.7675
CYT11387, CYT387	2.128	2.624	2.427	0.874	0.049	0.056	0.481	-0.274	1.067	1.134	-0.72	0.015	-0.207	-0.055	-0.48	-0.7875	1.2135	-0.7075	1.2945	1.6235	2.2155	0.9905	1.257	1.2585	0.9205	1.0305	1.621
D4476	0.17	1.079	0.958	0.496	0.988	3.283	0.094	0.349	1.07	1.614	-1.753	-0.893	0.813	0.752	1.695	-0.487	1.024	0.409	0.2595	0.668	-0.4425	0.6765	-0.498	0.5985	1.422	0.561	0.177
Dasatanib	-6.122	-4.124	-4.174	-6.542	-3.824	-4.425	-3.017	-2.695	-3.345	-6.067	-0.605	-0.582	-3.193	-6.528	-2.275	-11.055	-0.428	-1.4415	-0.785	-0.1505	-0.705	-0.2295	3.17	-0.673	-0.5115	-0.332	-2.73
DCA, Dichloroacetate	-0.192	0.159	-0.1	-0.108	0.02	0.25	0.368	0.249	-0.719	0.387	0.223	0.616	0.683	0.791	1.043	0.582	-1.234	-0.695	-1.014	-0.7715	-0.8625	-0.996	3.85	-0.993	-0.5005	-0.7235	-0.9985
Dioctanoylglycol	1.007	0.664	0.999	1.432	2.824	1.892	1.573	1.877	1.379	2.16	1.298	1.454	2.485	1.822	1.04	1.161	0.091	0.446	0.309	0.387	-0.9835	-0.1635	-1.783	-0.175	0.1665	-0.277	0.391
DMPQ dihydrochloride	1.979	0.849	0.259	0.317	0.856	1.528	1.174	0.198	0.679	-0.029	-1.282	-2.181	0.645	0.342	0.058	-0.7495	1.951	1.4595	1.03	1.3765	2.228	1.6525	0.543	1.234	0.734	1.621	1.0495
Dorsomorphin dihydrochloride, BML-275	-0.578	-0.416	-0.413	-1.029	1.028	-1.021	0.295	-1.217	-1.33	-0.951	-1.721	-0.509	-1.329	0.008	-1.708	0.4115	-0.942	-0.8425	-2.3865	-1.472	-2.0685	-1.3715	4.578	-1.03	-1.4955	-1.848	-1.53
Dovitinib, CHIR-258, TKI-258, GFKI-258	-2.208	-0.477	-0.397	-1.716	-0.024	-1.404	-0.105	-0.648	-1.108	0.215	-2.344	-0.116	-0.788	-0.542	0.258	-0.0825	-0.915	-2.0645	-1.5135	-2.339	-3.1705	-2.2615	-1.1985	-2.0235	-1.786	-2.316	-2.164
E7080	0.832	0.471	1.162	0.43	1.35	0.481	0.34	0.75	0.924	1.038	-1.819	-1.784	0.555	0.812	1.344	-0.88	1.1395	1.964	1.329	1.5345	1.019	1.1005	0.878	1.077	1.4985	1.156	1.118
eIF-2a Inhibitor II, Sal003	1.33	0.518	1.09	-0.154	-0.856	-1.146	-0.757	-2.05	-1.534	-3.902	3.723	3.627	0.794	0.022	-0.368	-1.555	0.3505	0.814	-0.4475	0.659	0.652	0.266	3.6055	-0.04	0.43	0.671	0.0875
EKI-785, CL-387,785	-3.213	-1.035	-3.857	-3.254	-0.481	-2.506	-2.501	-1.201	-1.379	-1.267	1.421	2.417	-0.805	-1.977	-2.415	1.578	-2.1685	-3.556	-2.6145	-2.816	-2.5925	-3.351	3.2855	-2.9675	-3.838	-2.9465	-4.557
Ellagic acid	0.09	0.228	-0.109	0.497	0.581	0.6	0.503	1.284	0.494	0.451	1.221	1.621	1.532	1.952	1.027	1.061	-0.225	-0.219	-0.31	-0.565	0.1645	-0.546	-0.4385	0.121	-0.0345	-0.7	0.284
Enzastaurin, LY-317615	-0.314	-0.51	-0.612	-0.366	0.632	0.058	-0.503	-0.044	1.233	0.296	0.023	-0.301	0.094	1.218	-0.186	-0.6335	1.6955	1.496	-0.058	1.277	0.4975	0.837	0.405	0.726	1.136	1.1605	0.743
EO 1428	0.516	-0.621	0.306	-1.102	-0.914	0.75	-0.092	0.945	-0.432	-0.776	1.073	1.185	0.645	1.343	0.908	-0.684	-0.7845	-0.644	-1.023	-0.9735	-0.7805	-0.8775	-0.539	-0.6795	-0.7665	-0.613	-1.5905
ER 27319 maleate	-2.199	-2.73	-2.817	-2.96	-3.977	-5.852	-2.55	-3.072	-2.654	-5.421	-6.084	-5.487	-3.578		-4.552	-1.6855	-1.7165	-2.475	-2.1195	-1.4355	-2.4545	-2.592	1.1685	-2.6975	-3.662	-2.388	-4.933
ERK2 inhibitor	-0.75	-0.648	-0.213	0.514	-3.774	-0.964	-0.323	-1.444	0.969	1.426	-2.148	8.152	-1.209	-0.587	-0.625	-2.23	1.1915	0.4735	1.1645	0.5995	0.926	0.8825	0.017	1.041	0.538	1.0205	1.006
Erlotinib HCl	0.466	0.262	-0.285	-0.069	0.316	1.544	0.791	0.344	1.962	0.103	-0.049	0.202	1.396	0.454	2.095	1.4085	-1.4915	-0.978	-0.9165	-0.232	-1.139	-0.2745	0.326	-1.026	-2.261	-0.684	-0.909
Everolimus	-0.82	-2.806	-2.429	-2.009	-0.942	-0.267	0.242	3.188	-0.689	0.67	5.062	3.145	0.228	-1.582	-0.203	-5.3455	-0.8075	-0.3395	-1.2025	-0.965	-0.522	-0.7715	-0.2	-0.5765	0.0825	-0.401	-1.6855
FAK Inhibitor 14	0.462	0.542	0.163	-0.395	-2.398	-4.542	-0.87		0.512	-2.302	-2.754		-4.492	-8.817	-4.248	-0.701	-1.421	-3.2945	-3.1235	-3.427	-0.7365	-3.1435	-0.799	-2.005	-3.2775	-3.2235	-6.453
Fasudil HCl	1.43	0.667	2.53	2.128	2.833	3.05	2.032	-0.443	-0.654	1.53	0.405	3.463	3.539	2.393	3.647	1.782	0.059	1.1255	0.716	0.8605	0.5625	0.65	0.0695	0.6075	0.527	-0.0635	0.852
FK-506	-1.037	-1.603	-3.235	-3.07	0.853	1.113	-0.222	-2.164	-1.708	-2.057	1.321	3.165	1.668	0.895	1.264	1.0315	0.288	0.89	0	0.599	0.957	0.6235	-0.92	0.1325	0.205	0.827	0.43
FPA 124	0.211	0.82	-0.378785	-0.041	-0.235	-0.183	-1.027	2.002	1.458	2.25	-6.377	-2.23	0.338	-0.6	-0.41	1.9765	0.9485	1.378	1.4795	0.7095	-3.6505	0.689	0.5455	1.477	1.934	0.6765	1.2535
GDC-0879, AR-00341677	3.713	4.326	0.557	2.044	4.576	3.631	0.962	4.371	2.307	2.312	0.739	-0.687	4.312	2.851	3.464	-0.637	3.2875	3.483	3.5675	3.275	1.287	3.2815	2.9685	3.373	2.9675	3.9005	4.2815
GDC-0941 bismesylate	-7.146	-6.714	-5.613		-3.64			-3.117	-2.846		-0.813	-0.256	-3.131	-6.662	-4.1	1.274	-3.0195	-4.5975	-3.0315	-2.9965	-2.7985	-2.851	-2.714	-3.589	-4.0895	-2.293	-4.6725
Gefitinib	0.452	0	-1.231	-0.173	0.229	0.393	-0.85	0.077	2.005	-0.923	0.278	0.466	0.355	-0.261	0.511	1.6175	-0.708	0.1085	-0.5755	0.1415	-1.34	0.8905	-0.0665	-0.1055	-1.1	0.191	0.152
Genistein	0.903	0.58	0.546	0.396	1.179	1.534	1.043	0.618	-0.176	0.215	1.816	2.162	1.664	1.06	0.375	0.279	-0.3915	-0.105	0.1365	-0.427	-0.9645	-0.486	0.106	-0.239	-0.379	-0.314	-0.1325
Go 6976	0.401	-3.179	-1.241	-2.005	-0.795	-4.068	-1.934	-3.472	-3.203	-3.816	2.255	2.209	-2.31	-3.186	-1.821	1.412	-1.3035	-1.7355	-0.4945	-0.802	0.412	-1.2875	-0.184	-1.8885	-2.596	-1.782	-2.1485
GSK 650394	0.767	0.689	0.068	0.454	0.388	0.689	1.427	0.071	0.656	1.559	0.589	1.513	0.278	0.954	0	-6.0725	-1.1735	-1.752	-0.492	-0.673	-0.97	-0.9	-1.0325	-0.5165	-0.85	-0.6475	-1.2435
GSK-1904529A, GSK1904529A	2.69	1.753	1.534	2.562	1.826	0.863	1.478	-0.373	0.164	1.042	-0.543	-0.276	1.17	1.74	1.26	-10.101	1.096	-0.933	0.5715	1.001	-3.6995	1.382	0.319	0.53	1.1655	1.781	0.798
GSK-461364, GSK461364	-5.758	-1.203	-0.918	-1.638	-1.879	-0.741	-1.78	-1.274	-1.672	-0.006	0.212	0.251	-0.898	-2.081	-1.622	0.1475	1.8425	1.506	0.0685	-0.091	1.9695	1.1215	-1.9975	0.8895	-0.7345	-0.2985	-0.6895
GSK269962A	-1.611	1.193	0.539	0.85	0.836	0.688	3.766	-0.952	-0.856	0.576	0.042	-0.199	0.549	0.332	2.698	0.883	0.3535	-0.134	0.257	-0.2655	0.1935	0.0745	-0.3875	-0.307	-0.171	-0.3185	1.7515
GSK690693	-0.805	-1.695	-2.097	-2.313	-3.861	-2.378	-1.062	-2.729	-2.454	-0.401	-0.499	-1.101	-1.244	-0.798	-1.07	-0.231	0.2245	-1.2605	-0.13	0.4045	1.222	0.2225	-0.4905	-0.0645	-0.7465	0.5175	0.5695
GTP 14564	0.808	-0.04	-0.387	1.537	1.918	0.976	1.929	-1.177	-0.318	-0.822	1.8	0.886	0.852	0.524	1.346	-1.256	0.055	0.429	0.0975	0.471	-0.069	-0.114	3.5695	-0.1525	0.582	0.589	0.7325
GW 843682X	-2.307	-0.624	-2.442	-3.912	-2.246	-0.278	0.612	-0.645	-1.393	-1.9	1.381	2.021	-1.294	-2.431	-4.691	3.73	-1.2875	-3.457	-2.5285	-2.605	0.2925	-2.0375	-0.7025	-2.585	-4.165	-1.489	-3.8155
GW-5074	1.088	1.591	1.693	0.635	3.196	1.962	2.523	-1.575	3.565	3.117	0.143	0.217	2.262	1.154	2.944	0.8715	-0.1065	0.389	0.3765	0.2545	0.025	-0.028	-0.055	0.22	0.4685	-0.1415	0.391
GW2974	0.113	-0.047	-2.432	-0.038	2.129	1.561	-0.262	0.802	2.455	-0.542	-1.485	-1.405	1.598	0.29	0.656	2.437	-0.6315	-0.366	-0.373	0.299	-1.586	0.544	0.233	1.0365	-1.8015	0.222	0.2595
GW441756 hydrochloride	-0.065	-0.493	-0.606	-0.363	1.833	0.63	1.855	2.685	0.388	0.158	0.632	-1.037	0.495	1.335	0.535	1.866	-0.3	-0.0745	-0.04	-0.2945	-0.9865	-0.4345	2.7375	0.122	0.317	-0.6735	0.6565
GW583340 dihydrochloride	0.515	-0.087	0.034	0.111	0.339	2.172	0.1	0.429	1.646	0.364	0.467	2.769	1.691	-0.453	2.095	0.888	-1.3195	-0.9855	-0.575	0.6595	-1.5805	0.351	-0.0945	-0.985	-2.3515	-0.1055	-1.1395
GW8510	2.04	1.831	0.853	-0.141	0.326	2.283	0.99	-1.854	0.434	-0.459	-0.609	1.019	-2.253	-2.6	-1.4	0.951	-0.314	-0.5225	-0.501	-0.7735	2.391	-0.833	0.103	-0.2255	-0.134	-1.2725	-0.3765
H 1152, Glycyl dihydrochloride	-0.585	0.537	1.082	0.436	1.409	1.269	0.855	0.08	0.167	0.14	0.08	1.501	0.594	0.246	-0.319	1.002	-0.942	-0.3875	-0.15	-1.5525	0.2495	-1.134	-0.8055	-0.5945	-1.7975	-1.0905	-0.4145
H 89 dihydrochloride	1.85	1.717	1.047	1.274	2.091	1.55	0.464	1.278	1.401	4.479	1.967	-1.936	0.923	-0.19	1.092	-0.063	0.9585	1.6195	1.3565	1.7685	1.57	1.3365	1.772	1.488	1.2925	0.9565	1.9255
HA 1100 hydrochloride, Hydroxyfasudil	1.848	2.703	2.183	3.207	0.664	1.007	2.714	0.656	0.443	1.743	0.567	-0.574	1.067	0.483	0.792	-1.278	0.445	0.7425	1.489	1.0975	1.718	0.347	1.093	0.956	0.5575	1.225	0.7425
HDS 029	-2.08	-2.072	-3.426	-2.58	-0.942	-3.189	-2.888	-1.144	-1.069	-0.962	4.215	1.566	-0.107	0.485	-0.991	0.1355	-2.502	-2.8365	-2.798	-1.3855	-2.213	-1.236	0.1175	-2.8135	-3.5165	-1.3205	-2.9
IC261	-3.998	-4.296	-4.837	-5.072	-4.604	-3.699	-3.442	-2.486	-2.141	-4.072	-0.512	0.93	-4.302	-5.894	-5.483	-1.9585	-2.22	-3.553	-3.4695	-2.265	0.868	-2.3555	-0.1595	-3.9585	-4.449	-1.6555	-4.022
IC87114, PIK-39, PIK-23	0.871	-0.188	0.859	1.579	-0.431	1.482	0.523	0.876	0.663	0.861	0.909	1.51	1.156	1.595	1.643	-8.08	-1.4535	-2.1655	-1.3655	-1.644	-2.1355	-1.5415	-0.81	-1.896	-1.814	-1.066	-2.008
IKK 16	-6.59	-1.133	-3.456	-3.276	4.073	-0.183	-1.893	-0.923	-1.2	-0.723	0.383	3.463	-2.111	0.484	-3.235	2.436	-1.6495	-3.194	-2.7395	-3.9835	1.21	-3.897	1.812	-4.156	-3.6685	-5.341	-4.5425
Imatinib (free base), Gleevec, Glivec, CGP-57148B, STI-571	-0.373	1.805	-0.444	0.651	3.557	3.059	2.282	2.252	2.365	2.944	-0.381	0.091	2.69	1.515	3.524	1.0385	-0.4545	-0.1485	0.074	-0.2535	-1.449	-0.599	-0.544	-0.481	0.008	-0.6875	-0.3195
Imatinib Mesylate	1.289	1.007	0.26	0.571	2.799	1.48	2.373	0.62	1.662	1.005	0.651	0.843	0.698	0.235	1.423	0.775	0.2405	0.653	0.826	1.034	0.278	0.923	0.0055	0.366	0.6955	0.405	0.581
IMD 0354	-2.546	-1.366	-4.875	-5.587	-1.253	-3.414	-4.207	-2.405	-2.695	-3.578	-6.854	-2.241	-3.333	-6.302	-3.014	0.7545	-2.913	-4.4655	-3.9435	-3.6545	-2.5785	-3.816	-0.2255	-3.9585	-3.615	-3.4675	-5.301
Imidolo-oxindole PKR inhibitor C16	-2.147	-0.423	-1.354	-1.699	-2.742	-2.244	-1.522	-1.67	-0.959	-0.776	0.138	4.602	-2.8	-5.375	-2.968	1.651	-2.351	-3.136	-2.818	-2.641	-0.374	-3.1545	-0.395	-3.008	-3.482	-3.0415	-3.3055
IPA 3	0.747	0.434	0.834	0.049	5.351	1.868	1.215	1.91	0.66	2.542	0.974	0.753	2.033	1.67	2.386	0.933	-0.0825	0.049	-0.0715	-0.329	-0.5255	-0.9165	-0.6385	-0.0845	-0.255	-1.1725	0.8115
IRAK-1/4 Inhibitor I	-0.566	-0.564	-0.52	-0.098	-0.003	0.18	0.325	1.138	0.481	0.593	0.675	-0.266	-0.513	0.114	0.056	0.374	-0.342	1.0595	0.349	0.1865	-0.3385	0.115	0.4875	0.4885	0.659	0.0265	1.2815
Janex-1, WHI-P131	2.891	1.533	1.77	2.077	-0.164	0.554	0.322	-0.178	1.353	-0.453	-1.402	-1.096	0.18	-0.237	-0.317	0.643	1.527	1.5385	2.1935	2.432	1.906	1.4465	1.7345	1.695	1.292	1.945	1.9655
JNJ 28871063 hydrochloride	-0.675	-0.895	-1.08	-0.689	1.25	0.574	-0.979	-0.606	0.558	-0.732	0.33	0.748	0.984	-0.094	0.369	1.268	-1.26	-1.157	-1.602	-0.888	-2.2745	-0.8755	-0.92	-2.116	-2.692	-0.923	-1.668
JNJ-10198409	-2.021	-2.678	-3.441	-3.198	0.988	-2.168	-2.822	4.246	-0.652	0.3	3.449	2.671	-2.947	-5.949	-3.19	0.619	-1.6395	-2.268	-3.079	-2.4815	3.6465	-2.337	-2.2225	-2.724	-2.815	-2.2075	-3.104
JNJ-38877605	1.86	1.41	1.378	2.015	1.057	0.943	1.232	0.374	1.657	1.345	-1.017	-1.265	-0.077	1.718	-0.122	-0.943	1.4795	1.921	1.2645	1.971	1.6375	1.121	0.241	0.8675	1.2505	1.291	1.3455
JNJ-7706621	-0.607	-2.923	-1.46	-1.03	-0.549	0.384	-1.537	2.512	-2.27	-3.522	-0.44	-0.183	-2.828	-2.923	-3.234	-0.21	-0.2685	-1.8145	-0.775	-1.194	0.2815	-1.6415	1.014	-0.316	-0.8785	-1.0945	-1.636
JX 401	1.582	1.098	1.084	1.248	2.733	3.499	2.341	0.839	0.595	1.407	0.3	1.034	3.921	1.747	3.435	1.0445	-1.05	-0.3515	-0.408	-0.4225	-0.1935	-0.4075	0.0075	-0.5945	-0.8385	-0.304	-0.646
K-252a	-4.136	-2.499	-3.001	-1.854		-1.427	-1.244	-1.328	-1.654	-0.786	-0.154	0.337	-2.631	-4.972	-1.504	-2.0955	-2.11	-1.7555	-2.7705	-1.9355	-0.8045	-2.37	-1.471	-2.4135	-1.689	-2.6645	-2.6365
K-252c, Staurosporine Aglycone	-1.209	-0.238	-1.099	-0.903	-0.566	-1.246	-1.25	-0.544	-0.825	-2.125	1.197	0.789	-1.894	-4.029	-0.51	1.9435	-2.298	-2.922	-2.6	-1.9475	-3.7785	-3.0495	2.768	-3.2375	-3.412	-2.5565	-3.978
Kenpaullone	1.749	1.365	0.991	-0.267459	1.868	1.664	0.655	0.216	1.702	0.999	-4.92	-1.561	0.631	1.212	0.453	-0.3985	2.019	2.6935	1.8685	1.5605	2.8015	1.2725	3.3145	2.4415	3.28	1.3385	1.6175
Ki 8751	-0.986	0	-0.11	0.374	1.145	-0.687	0.147	-0.248	-0.071	1.037	1.026	0.851	-1.764	-0.399	-0.53	1.557	-0.8085	-0.845	-1.1285	-1.9105	0.459	-1.0065	0.7785	-2.2075	-1.6135	-1.7495	-0.9655
Ki20227 (+/-)	1.34	1.963	0.696	0.393	0.866	1.569	0.745	1.473	1.4	0.895	-0.02	-0.945	1.51	0	0.734	-0.269	1.6315	1.311	1.1105	1.2335	2.3055	1.07	4.922	1.4385	0.6945	1.119	1.073
KN-62	2.139	3.899	1.527	4.118	4.117	2.334	1.446	2.579	1.163	1.871	0.742	-0.697	1.758	3.113	3.131	-0.143	2.561	3.2735	1.8545	2.2875	1.0715	2.118	0.3515	2.796	3.117	2.3835	3.5005
KU-55933	-1.015	-0.685	-1.753	-0.692	0.073	-0.98	0.434	-0.781	-0.965	-1.888	-1.565	-1.179	-0.207	-2.076	-0.848	0.174	0.0805	-0.4735	0.1375	-0.3795	-0.76	-0.95	0.3255	-0.5705	0.2745	-0.765	-1.845
KU0063794	0.065	-2.367	-3.951	-3.144	-2.883	-3.418	-1.223	-1.944	-2.239	-3.378	-0.782	-2.295	-2.08	-3.518	-2.577	-0.44	1.156	-1.163	0.8475	1.1825	1.316	1.287	2.195	1.1795	0.998	0.9635	0.84
L 779450	0.926	-0.075	-0.976	-0.724	-1.294	-0.052	-1.726	-0.001	1.468	-0.653	-0.277	-0.533	-0.596	0	-0.929	-4.081	-0.205	-0.8075	-0.595	-0.428	0.045	-0.527	4.2905	-0.6425	-0.9315	-0.3995	-0.4945
Lapatinib ditosylate	0.302	-0.619	-1.376	-0.026	-0.096	0.753	-0.321	-1.074	1.032	-0.354	1.011	-0.086	0.693	0.401	0.29	1.0355	-0.8175	0.058	-0.416	0.2625	0.206	0.301	-1.0165	0.0615	-1.2655	0.5025	-0.1785
Lavendustin A, RG 14355	-0.415	-2.207	-3.091	-1.103	1.636	0.342	-0.78	-0.173	-0.765	-1.005	-0.191	0.155	0.513	2.02	0.283	0.155	-0.6565	-0.5775	-1.064	-0.7045	-0.369	-0.4465	-0.6955	-0.524	-0.862	-0.4055	-0.528
Lestaurtinib	-4.258	-3.567	-2.667	-2.027	-3.745	-1.903	-0.763	-1.879	-2.613	-1.68	-3.028	-1.053	-2.712	-5.32	-1.978	0.899	-1.808	-2.088	-2.1715	-2.137	-2.6695	-2.074	-0.741	-2.394	-1.9225	-2.64	-3.504
LFM-A13	-0.274	-0.886	-0.378785	-0.592	1.214	0.693	0.649	0.288	0.531	1.024	0.48	1.723	1.405	0.487	0.376	1.5415	-1.1235	-1.296	-1.11	-0.943	-0.825	-0.894	-0.527	-1.062	-0.6135	-1.041	-0.9325
Lim2 Kinase Inhibitor	0.386	1.139	1.417	-0.124	0.142	1.392	1.128	1.22	1.223	0.905	0.543	-1.22	0.603	2.096	1.063	-0.1005	1.291	0.7145	1.11	1.39	1.317	1.2315	-0.5125	1.1755	0.3895	1.4535	0.628
LY 333531 mesylate, Ruboxistaurin	-1.433	-0.989	0	-0.346	-0.945	-0.686	-0.397	-0.554	-0.187	-0.578	-5.994	-3.863	-0.002	0.681	-0.368	-0.531	1.1945	0.793	1.221	1.508	1.097	1.222	2.3665	0.6855	0.637	1.5805	0.6495
LY-294,002	0.789	-0.15	0.337	0.257	0.169	-0.785	1.202	-0.694	-0.804	0.151	0.077	0.435	1.31	0.257	-0.406	-0.765	-0.5855	-0.2145	-0.294	-0.539	-0.5005	-0.5555	0.502	-0.037	0.0655	-0.4315	-0.9765
LY-364947	-0.961	-1.458	-0.371	-0.164	-0.61	0.157	0.683	-1.299	0.298	-1.205	0.105	0.706	0.783	2.06	2.57	-3.437	0.3505	0.1775	-0.1575	-0.2215	-0.3595	-0.563	-0.1465	-0.241	-0.13	-0.5565	-0.405
Masitinib mesylate	2.472	2.002	1.218	1.527	1.604	3.551	1.353	1.304	1.307	0.902	-0.872	-0.189	0.404	0.692	0.463	-1.005	1.077	1.996	0.946	1.8815	1.1075	1.656	0.7495	1.3455	1.1955	1.291	0.737
Merck-5, Mk-5	-1.653	-2.681	-3.551	-2.932	-3.012	-3.558	-1.268	-2.002	-2.39	-3.091	-1.554	-1.422	-1.764	-3.425	-2.847	0.0975	1.009	0.925	0.821	1.2565	1.257	1.062	1.577	1.2635	0.4475	1.507	-0.1315
MK-1775, MK1775	-5.698	-3.84		-4.451	-6.043	-4.478	-3.447	-1.809	-3.9	-2.761	1.422	1.434	-3.474	-5.415	-3.397	-0.179	1.702	1.482	1.0945	1.3965	1.003	1.3985	0.6025	1.346	1.0485	1.479	0.5455
MK-2206	-0.586	-1.142	-1.251	-0.366	-1.184	-0.576	-0.109	-2.095	-1.665	-1.686	-2.386	-0.956	-1.588	-2.389	-1.434	-0.4025	1.147	-1.255	0.643	1.042	1.7865	1.0645	-0.2755	0.0685	-0.149	1.177	2.0725
ML 9 hydrochloride	-0.122	0.001	0.197	0.512	-0.962	0.105	0	0.545	0.594	0.502	1.502	0.694	0.954	0.326	0.716	1.596	-0.43	-0.07	-0.4525	-0.981	-1.2975	-0.381	-0.035	-0.0695	-0.272	-0.8715	0.115
MLN-518	0.743	-1.454	-1.896	0.031	1.013	0.207	2.739	2.878	3.054	0.996	1.281	0.977	0.241	-0.381	1.527	1.207	-0.01	0.0635	-0.6285	0.534	0.6275	0.3645	0.217	0.9205	0.023	0.3145	-0.087
MLN-8237	-0.103	-0.017	-0.104	-1.264	-1.258	-0.217	0.335	-0.041	0.422	-1.131	0.522	-1.715	-0.289	-1.932	-1.249	0.2935	2.013	0.5315	0.6525	1.388	0.733	1.714	0.51	0.9835	2.068	1.109	1.0605
Motesanib diphosphate salt	0.526	-0.244	0.499	1.119	1.631	1.542	0.479	-2.383	-0.972	1.455	2.005	-0.329	0.353	0.545	-0.59	0.1885	0.6865	0.553	0.8065	0.713	0.0665	0.9675	0.7905	0.2845	0.5645	0.9195	0.437
MP-470	1.027	2.075	0.679	0.98	-0.118	0.941	0.123	1.844	1.546	3.499	-0.884	-0.865	0.782	-1.098	0.531	-0.474	1.4025	1.3085	1.4405	0.7515	1.2205	0.5495	1.615	1.468	1.907	0.9795	0.097
Mubritinib	1.231	2.482	2.149	2.358	1.085	0.243	0.491	0	-0.291	1.442	-0.252	2.714	0.42	-1.207	1.108	-8.353	1.1855	0.778	1.133	0.7405	-0.191	0.648	-0.072	0.179	0.812	0.815	1.3825
N-(4-Pyridyl)-N?-(2,4,6-trichlorophenyl)urea	1.645	1.564	0.875	0.834	0.968	1.417	0.497	2.564	3.479	2.109	0.81	0.866	1.52	1.201	1.737	-0.5775	1.8365	2.035	1.666	1.9625	0.92	2.127	3.1115	1.717	2.2555	2.423	3.115
Necrostatin-1	1.472	1.617	1.663	0.938	0.378	0.136	0.079	1.222	1.039	0.874	1.331	-0.035	0.857	0.407	0.022	-0.72	0.88	1.1875	1.845	1.618	0.968	1.1105	3.9375	1.6245	1.2465	1.0425	2.048
NH125	0.905	0.073	0.515	0.471	0.315	-1.277	-0.3	-0.01	0.065	0.139	0.99	2.049	-0.498	-0.817	0.817	2.6795	-0.841	-1.9895	-1.4715	-1.565	-1.1765	-1.799	-0.179	-2.143	-1.906	-1.578	-2.6365
Nilotinib	1.604	1.104	1.283	0.049	-0.539	0.647	0.58	-0.245	0.703	0.211	-0.429	-0.92	-1.063	0.069	-0.519	-1.5995	0.621	0.6315	0.199	0.5345	0.4305	0.318	1.003	0.966	1.3225	0.176	1.0085
NSC 109555 ditosylate, DDUG	-1.658	-0.667	-0.476	-0.558	-0.253	-0.302	-1.011	-0.572	-0.232	-0.253	-11.012	-4.458	0.704	-1.398	0.174	0.725	-0.9655	-0.2695	-0.563	-0.818	-8.965	-0.905	-1.1465	-0.577	-1.1265	-0.161	-0.8425
NSC 625987	-0.099	2.991	1.102	1.101	3.147	3.406	4.025	5.679	6.718	5.325	1.252	2.166	3.779	2.551	4.014	2.6495	0.497	1.283	0.7165	0.496	-0.1655	0.1825	0.796	0.849	1.1935	0.2055	1.164
NSC 663284	0.54	-1.904	-1.943	-0.848	-0.096	-0.158	-4.042	-4.555	-1.524	-1.225	0.077	2.392	-0.456	-3.345	-5.612	1.9185	-1.331	-6.1855	-1.962	-4.2415	-1.197	-3.2995	-1.4305	-2.334	-3.3385	-2.782	-6.457
NSC 693868	1.081	1.133	0.115	1.299	2.44	1.195	1.017	1.779	0.697	1.448	1.201	1.554	1.452	1.289	1.003	0.274	-0.3405	0.602	0.039	0.0735	-0.4225	0.2205	-1.819	0.439	-0.08	0.1075	0.0885
NU 2058	2.715	-1.227	0.106	-0.16	-0.541	-0.536	0.676	0.727	-0.047	0.263	0.387	0.853	0.522	0.667	0.393	0.6005	-1.711	-1.2065	-0.922	-2.385	-2.067	-1.4815	3.4795	-1.17	-1.227	-1.7415	-1.264
NU6102	-0.96	0.963	-0.52	-2.189	-0.558	1.364	-0.681	0.452	0.976	-1.256	-0.034	-0.076	-0.116	0.926	-0.253	-1.462	-0.289	0.0045	-0.5245	-0.6165	0.002	-0.4545	0.693	0.0565	0.1515	-0.415	1.479
NU7026	-1.863	0	-3.028	-1.551	-0.217	-0.69	-2.498	-0.883	-0.76	-1.845	-1.518	-0.514	-0.918	-1.507	-0.534	-0.9905	-0.243	-0.982	-1.0505	0.3325	-0.2425	0.4185	0.429	-0.4825	-1.358	0.2575	-0.256
NVP-AEW541, AEW541	-3.49	-3.554	-1.926	-2.626	-1.311	-1.377	-1.859	-1.516	-1.018	-4.747	2.064	2.079	-2.739	-3.011	-1.877	0.33	-2.8485	-2.738	-3.875	-1.8015	0.7035	-2.486	-1.6025	-4.5155	-3.854	-2.3425	-5.106
NVP-BEZ235	-4.698	-3.944	-4.417	-3.737	-2.199	-2.261	-1.792	-0.706	-0.811	-2.978	-3.776	-0.437	-2.616	-5.037	-2.454	-4.51	-1.681	-2.1915	-2.271	-2.365	-1.9865	-2.6555	-1.589	-2.5505	-2.4025	-2.3275	-4.495
Olomoucine	1.906	-0.6	-1.204	-0.813	1.106	0.796	0.421	1.158	0.01	1.173	1.005	0.893	1.279	-0.066	0.844	0.9365	-1.21	-0.0115	-1.0645	-0.884	-0.969	-0.816	-0.5755	-0.5885	-0.3305	-0.877	-0.71
OSU-03012 hydrochloride	-0.706	-1.249	-1.706	-2.205	0.572	-0.062	0.446	-0.612	-0.021	0.927	1.565	2.079	-1.6	0.074	1.283	0.9035	-0.987	-0.7145	-1.0855	-1.0715	-1.869	-1.5205	-0.2525	-1.563	-0.916	-1.321	-1.4865
Pazopanib hydrochloride, GW-786034, Armala, Votrient	0.942	-0.797	0.434	0.207	-0.563	-1.696	-0.114	-1.204	0.09	-1.137	-1.645	-1.587	-1.008	-0.612	-0.109	-0.0245	0.927	1.346	1.093	1.6435	1.205	0.7085	0.9205	0.924	0.2435	1.638	1.5115
PD 153035	0.392	0.576	-2.421	-1.289	-0.036	0.536	-2.309	-0.62	0.763	-1.423	-0.41	-0.458	-0.099	-0.265	-0.518	-0.6765	0.591	-0.086	-0.3635	0.607	0.5075	0.9305	1.326	0.567	-0.852	0.8595	0.552
PD 158780	-1.384	-1.138	-2.246	-1.45	-1.367	-0.564	-2.37	-1.475	1.29	-1.754	1.728	1.802	-0.891	-0.411	0.133	-0.3425	-2.113	-2.911	-2.49	-1.9765	-1.88	-1.553	-0.2165	-2.913	-3.523	-1.481	-2.875
PD 169316	-0.638	0.595	-0.52	-0.511	4.086	1.722	0.047	0.464	1.298	-0.349	0.117	1.226	0.961	2.443	2.114	-3.9115	-0.2635	0.3725	-0.0475	0.372	0.5205	0.4615	-0.557	0.2625	1.201	0.0745	0.4385
PD 180970	-2.632	-2.854	-2.554	-2.074	-1.782	-2.697	-1.925	-0.977	-0.989	-2.648	2.811	4.258	-2.063	-1.393	-1.696	1.139	-0.8415	-2.249	-2.4355	-2.535	3.0555	-2.68	0.6985	-2.026	-2.3715	-2.615	-2.772
PD 184161	-1.131	-2.023	-1.273	0.796	-1.054	-0.502	0.144	-0.546	-1.487	0.361	-0.009	1.032	-0.477	0.279	0.514	-3.652	-2.3135	-1.843	-1.532	-2.2055	-2.218	-1.544	-1.467	-1.867	-1.761	-1.92	-2.246
PD 184352	0.233	-1.515	0.236	1.318	-1	-0.552	0.011	0.282	1.641	0.111		1.27	-0.232	2.842	1.348	-2.248	-0.4255	0.5185	-0.147	-1.0345	0.026	-0.859	-0.133	1.0115	0.444	-0.9255	0.2915
PD 198306	-0.465	-1.742	-0.5	-0.059	-1.916	-0.885	0.045	0.262	-0.438	0.515	1.531	1.552	0.643	0.424	0.146	0.6985	-1.8285	-1.177	-1.119	-2.2645	-0.096	-1.3975	-0.1235	-1.0745	-1.468	-2.1055	-1.382
PD 407824	-0.737	-0.921	0.178	-0.26	-1.625	-1.467	-1.957	-0.048	-3.385	-1.538	-2.041	-1.434	-2.154	-3.167	-1.834	-1.53	-0.606	-0.4565	-0.5815	-1.353	-1.8335	-1.649	3.715	-1.6085	-1.439	-1.528	-2.4445
PD 98059	2.64	0.869	0.766	0.324	-0.255	0.542	2.674	0.549	1.093	0.8	0.811	0.756	1.015	-0.31	-0.005	0.819	0.0025	1.1495	1.146	0.371	0.162	0.4	2.614	0.92	0.4295	0.411	0.8515
PD-0332991, PD-332991	-1.461	0.849	2.832	1.453	1.17	1.062	-0.311	0.276	1.276	1.134	-0.246	-0.735	0.894	0.45	0	-1.0465	1.954	1.334	1.021	1.146	-0.204	1.852	0.9715	0.631	0.972	0.504	0.34
PD0325901	-1.827	-3.312	-1.934	-1.596	-1.425	0.137	-0.454	-0.148	-0.457	-0.974	0.067	1.432	0.131	-0.311	-0.63	0.2795	-1.966	-1.245	-1.113	-1.98	-2.033	-1.589	-1.535	-1.44	-2.4845	-1.902	-2.275
PD04217903, PF-04217903	2.906	1.936	0.677	3.054	0.575	1.773	2.676	2.201	-0.461	1.201	0.246	-1.175	2.35	2.603	1.791	-0.9305	1.9905	2.5915	2.1255	1.7685	1.0435	1.7765	-0.457	2.155	2.0555	2.4545	3.3985
PD173074	-0.237	-0.328	-0.106	-0.339	0.285	-0.825	0.965	-2.418	-2.047	-1.987	0.553	-0.373	-0.542	-0.376	-1.683	-0.0485	-0.399	0.0815	-0.48	-0.8215	-1.238	-0.443	-0.257	-0.1235	0.0435	-0.4895	0.2115
PD173955	-0.168	-0.594	-0.563	-2.566	-3.384	-3.495	-0.948	-0.696	-0.632	-1.548	-1.361	-1.295	-1.979	-0.806	0.025	-0.683	1.0775	1.1845	1.295	1.277	0.454	0.9095	0.819	1.176	0.6925	1.2175	1.226
PD173955-Analogue 1	1.01	2.186	1.47	0.767	-0.449	-2.098	-0.561	-0.672	-0.386	-0.178	-1.018	0.095	0.155	1.788	-0.521	-4.5565	-0.411	-1.511	0.98	0.826	-2.712	-0.4585	-0.5175	-0.0575	0.349	0.776	0.357
PF 573228	1.123	0.77	0.243	0.546	0.547	0.309	0.008	0.826	0.531	-0.02	0.492	-0.707	0	0.478	3.059	-0.3215	0.936	1.904	1.2955	0.5225	0.572	1.0095	0.875	1.893	1.441	1.045	3.634
PF 670462	0.114	-0.033	0.541	-0.58	-0.539	-0.547	-1.186	0.381	1.571	-0.145	-0.469	-0.171	-0.413	0.041	-0.167	0.1215	-0.0685	0.1485	0.212	1.0975	-0.1165	0.769	2.5195	0.449	-0.0885	0.75	1.6805
PF-02341066, PF-2341066	3.207	0.681	0.599	0.424	-0.407	-0.284	1.256	-1.264	-0.708	-0.156	0.729	-1.299	-0.455	-1.115	-1.816	0.1105	1.059	1.4995	0.9215	0.608	1.701	1.509	0.5	1.2805	0.966	0.934	1.308
PF-04217903	1.963	0.669	-0.036	1.022	0.487	1.124	0.109	0	0.243	1.457	-0.153	-0.482	0.271	0.163	0.132	-0.8825	1.116	1.7095	0.7645	0.5435	1.2865	0.813	-0.4665	0.8855	-0.007	0.714	-0.15
PF562271	2.238	0.648	1.469	0.82	-2.041	-0.634	0.256	-0.523	-0.447	0.267	-0.664	-0.325	-0.688	-0.902	-0.696	-0.814	1.066	1.2515	1.009	1.1775	0.9195	0.947	-0.602	1.0265	0.907	1.1585	1.634
PHA 665752	-0.546	-0.497	0.103	0.358	2.564	0.576	0.86	0.435	0.773	1.365	1.777	1.26	-1.187	1.004	0.325	-0.6205	-0.5595	0.0825	-0.5905	-0.123	-0.9245	-0.672	0.336	-0.5635	-0.129	-0.4865	0.224
PHA 767491 hydrochloride	-1.018	-0.608	-0.478	-1.051	-3.82	-1.114	-2.105	-4.022		-1.424	-1.436	0.526	-4.39	-5.479	-3.915	-0.4865	-1.5275	-2.892	-1.472	-1.3035	-1.2495	-1.3495	-0.919	-1.074	-2.47	-0.538	-2.8635
PHA-739358, Danusertib	-1.969	-1.104	-0.337	-0.832	-0.039	-0.271	-0.997	-0.909	0.506	-0.282	-2.46	-0.297	0.153	-2.37	-1.261	-2.465	2.3155	0.7425	1.3975	0.961	1.6895	1.9685	0.2705	1.3605	2.758	1.391	0.342
PHA690509	0.7	0.524	1.154	-0.732	-0.412	0.058	-1.59	-1.8	-1.6	-1.665	2.117	1.98	-2.033	-6.693	-3.331	-1.1875	1.1575	-1.1425	1.262	1.291	0.867	1.023	-0.063	1.196	1.441	1.0495	1.4855
PI-103	-3.718	-3.512	-3.113	-2.68	-2.305	-2.725	-1.47	-1.604	-0.93	-3.191	-0.867	0.879	-1.868	-5.33	-1.856	0.821	-2.1835	-2.3915	-1.579	-2.3575	0.5415	-2.6095	-1.347	-2.3475	0.1865	-2.244	-4.644
PI-93	-0.533	-0.135	-0.705	-0.656	0.023	-0.681	0.802	-1.425	-2.058	-1.062	-1.022	-1.232	-1.252	-1.692	-1.895	-3.1255	0.8275	0.1425	0.519	0.5955	1.3665	0.3965	-0.988	0.505	0.2265	0.647	0.304
PI_828	-1.504	-2.007	-1.298	-0.464	-1.364	-1.409	-0.205	-0.749	-1.707	-1.144	-1.001	-1.245	-1.03	-0.914	-1.652	1.922	-1.257	-1.541	-1.4625	-2.015	-1.2905	-2.029	-0.552	-1.878	-2.243	-2.0705	-2.032
PIK 90	-1.981	-3.6	-2.55	-2.566	-0.987	-2.702	-2.329	-1.33	-0.478	-2.862	-0.416	0.523	-1.863	-5.488	-2.055	1.398	-1.7895	-2.933	-1.441	-2.2585	-1.26	-2.052	-1.8835	-2.1635	-2.322	-2.0475	-3.077
PIK-294	-0.022	1.347	0.152	1.577	0.069	1.912	1.102	1.281	0.789	1.414	-0.664	-0.458	1.568	1.785	0.609	-0.491	1.4985	0.777	1.113	1.0135	1.284	1.213	0.5745	1.18	0.729	0.967	1.25
PIK-75	-6.135	-4.138	-4.972	-3.747	-3.361	-3.033	-4.352	-1.368	-1.068	-3.864	3.614	5.029	-3.097	-9.291	-4.197	0.676	-2.552	-2.7435	-1.9515	-2.6195	-0.8595	-2.672	-2.577	-2.135	-3.054	-2.4495	-4.285
PIM 1 Inhibitor 2	2.081	1.926	1.15	1.368	3.061	1.91	1.645	0.836	1.226	9.744	0.884	-1.442	2.289	1.893	2.488	1.1925	0.0975	0.389	0.034	-0.434	-1.1205	-0.896	1.2135	0.059	0.0815	-0.465	-0.1825
PIM1/2 Kinase Inhibitor VI	2.55	0.731	1.553	0.939	0.458	0.411	0.167	2.21	1.004	0.518	1.091	0.475	1.335	2.061	0.397	-3.9125	1.6845	2.2005	1.8485	1.256	2.132	1.6485	4.3165	1.9695	2.528	1.0465	3.049
Pimecrolimus	1.743	2.502	2.018	-0.267459	2.642	1.443	1.317	1.437	2.035	3.424	0.203	-0.533	2.443	4.152	2.668	-1.1825	2.3255	2.881	2.6875	1.561	2.6125	1.7515	8.019	2.4715	3.0385	2.0675	3.1875
PKC-412	-2.816	-2.849	-2.166	-3.288	-1.181	-2.668	-1.896	-2.945	-1.069	-2.45	-2.029	-0.585	-1.788	-2.322	-1.858	1.3235	-1.4775	-1.888	-2.2355	-2.203	-0.719	-1.398	-0.897	-2.328	-2.4355	-1.885	-2.969
PLX4720	0.59	1.249	-0.346	0.779	1.863	0.987	-0.77	1.904	1.412	1.999	-0.263	-0.837	1.061	0.128	0.103	-0.13	0.974	0.1295	0.8475	0.5785	-0.235	0.449	-0.3985	1.221	1.859	0.3365	0.4375
PP-1, PP1, AGL-1872, Tyrphostin-PP1	0.501	2.162	0.605	1.113	1.698	-0.028	1.392	0.646	0.378	0.633	-0.146	-1.491	1.244	1.952	2.274	-0.579	2.636	3.2025	2.693	2.0845	1.487	2.0135	-0.0445	2.5285	2.0575	2.933	2.57
PP2	0.084	0.091	-0.113	0	0.476	-1.359	-0.039	-0.931	0.297	-0.383	-0.41	-1.115	0.044	2.373	1.753	-4.8705	0.388	-1.485	-0.0565	0.3665	-0.5735	0.233	-0.425	0.0595	-1.24	0.425	-0.3965
PP3	0.695	0.481	2.142	2.422	0.403	1.657	1.459	2.943	2.03	2.083	0.697	1.695	2.922	1.51	2.815	1.3675	-0.9055	0.2265	-0.155	-0.8155	-0.4945	-0.5465	-0.0525	-0.1345	-0.4155	-1.233	-0.7835
PQ401	0.616	0.378	0.842	0.661	0.431	0.316	0.768	-0.104	-0.25	-0.538	-2.342	-1.829	1.345	0.324	1.114	2.0275	-0.0815	0.6395	-0.024	-0.3475	-0.974	-0.09	3.771	-0.0205	0.153	-0.672	-0.006
PS1145 dihydrochloride	0.027	-0.6	-0.171	0.349	-0.076	-0.209	1.076	0.74	0.37	0.047	1.405	0.138	0.134	0.363	0.083	2.0875	0.298	0.156	0.7625	0.4975	0.4305	0.047	-0.677	0.742	0.2845	0.2095	1.5585
Purvalanol A	1.366	0.974	1.138	2.655	0.693	-0.477	0.453	-0.601	-0.192	0.207	-0.267	-0.602	0.265	0.503	-0.083	0.9825	0.805	1.051	1.201	0.7035	0.8	0.665	0.5345	1.7685	1.5105	0.8375	1.2525
Purvalanol B, NG 95	0.77	-0.565	0.012	0.983	0.164	2.014	1.641	0.01	-1.766	-0.041	-0.307	2.302	3.264	0.959	2.343	1.1465	-1.6835	-1.4365	-1.8205	-1.191	-0.887	-0.8845	-0.761	-2.6345	-1.3825	-1.4995	-1.8365
PV-1019, NSC-744039	2.027	1.809	1.531	0.813	-0.514	0.358	2.168	-0.021	0.951	0.757	-3.687	-2.148	1.188	-0.209	0.717	-0.935	1.046	0.4585	0.9405	0.125	-0.186	0.3455	0.1515	0.625	0.055	0.545	0.1115
Quercetin	0.425	0.978	0.481	0.975	1.297	1.825	0.082	1.931	1.831	1.769	-0.927	-0.894	1.763	0.915	1.723	-1.001	1.285	1.725	1.4635	0.8955	1.5625	1.0945	0.5395	1.9525	2.1765	1.0865	1.574
R 59-022	-0.979	-2.021	-2.287	-2.133	1.105	-0.22	0.036	0.021	-1.099	0	1.614	3.957	-0.23	-1.043	-0.706	0.5995	-1.5875	-1.0975	-1.568	-0.994	-1.6815	-1.6145	-1.013	-1.7475	-0.847	-1.1175	-2.022
R1487	1.867	1.357	0.46	-0.204	0.091	1.014	0.066	1.394	0.346	1.084	0.134	-1	1.684	1.32	0.409	0.0655	0.8465	1.5235	1.0685	1.101	1.312	1.0865	5.1895	1.2605	0.959	1.04	1.7425
Rapamycin	-0.334	0.687	0.586	1.188	1.063	1.735	1.818	0.908	1.398	2.624	-3.001	-0.113	2.296	1.068	0.985	-13.9695	0.3325	1.109	1.449	0.5795	-0.9185	0.512	-0.798	1.682	1.325	1.091	1.209
RDEA-119, AR-119		-4.611	-4.673	-3.868	-1.399	-0.359	-1.673	0.192	1.086	-0.076	-1.02	1.462	-0.728	0	0.462	0.6405	-2.081	-1.957	-1.849	-2.474	-2.4675	-2.2155	-1.346	-2.413	-2.7575	-2.5905	-2.5325
Rho Kinase Inhibitor V	2.263	1.468	3.139	3.284	2.146	2.411	1.064	2.193	1.903	3.558	-1.495	-0.915	2.268	0.547	2.015	-0.076	1.741	2.0285	1.636	0.8285	1.8955	0.86	4.1335	2.202	2.818	0.9445	2.3275
RHO-15	1.996	2.549	1.024	2.508	1.332	1.921	1.467	2.536	0.987	2.505	0.304	0.145	1.122	1.727	1.682	-0.2985	1.088	1.296	1.258	1.0155	1.3285	1.061	1.3095	0.8985	0.2165	0.9925	1.8415
Ro 31-8220 mesylate	1.337	0.989	0.407	1.286	-2.43	-2.971	-0.702	-1.008	-1.439	-2.48	0.731	1.533	-2.715	-5.846	-2.1	-0.3625	-0.373	-1.2015	-1.0645	-0.805	1.9905	-0.7335	1.7435	-1.2015	-1.8445	-0.575	-3.634
Roscovitine	0.051	-0.928	0	1.112	0.678	1.039	1.88	1.442	2.277	1.805	-1.082	0.337	1.423	1.297	1.437	-11.7225	0.002	0.508	0.5655	-0.2185	-0.2725	-0.239	0.3185	0.887	0.305	-0.2375	1.1175
Rottlerin	1.97	1.928	2.065	1.501	0.616	-2.656	1.234	0.005	-0.431	-0.656	-1.128	-1.098	-2.231	-2.822	-1.156	-1.2845	0.321	-1.1445	0.199	0.504	1.219	-1.2045	-0.738	-0.7185	0.1835	-0.3995	0.5255
RWJ 67657	-0.871	-0.632	0.053	-1.156	0.324	0.56	-1.049	1.549	0	-0.329	1.329	1.135	0.303	0.35	0.037	0.6125	-1.083	-0.8965	-0.9665	-0.459	-0.8495	-0.8075	-0.4995	-0.9945	-0.448	-0.8455	-0.2795
Ryuvidine	2.064	4.144	0.12	1.175	-3.402	-4.121	1.809	-2.697	-2.304	-7.124	-5.091	0.519	-1.627	-8.527	-3.085	0.388	-3.289	-4.7195	-3.24	-4.199	1.1565	-4.268	-2.691	-4.1135	-1.045	-4.1945	-6.398
SB 202190, FHPI	-2.118	1.18	-1.591	-1.983	1.537	1.061	-0.549	1.364	0.012	0.536	1.113	0.911	0.064	-0.296	0.348	0.9265	-1.277	-0.155	-0.922	-0.2055	-0.9595	-0.4885	0.9095	-0.7405	-0.2875	-0.4905	-0.0575
SB 203580	0.018	1.171	0.223	-0.86	4.728	0.564	0.774	-5.303	-4.746	-6.594	-17.335	-0.278	-0.221	-0.883	0.365	1.9505	-0.3505	-0.778	-0.5415	-0.089	0.078	0.067	-0.3505	-0.5105	-0.2785	-0.2895	-0.346
SB 216763	-0.031	-0.204	-3.509	-1.832	1.111	1.464	-0.105	0.328	-0.726	-1.067	-1.875	-0.421	0.48	0.494	0.763	0.647	-0.433	-0.797	0.0445	-0.5495	0.7905	-0.1555	-0.7765	-0.5185	-0.21	-0.2465	-0.5165
SB 218078	-2.306	-3.868	-3.054	-2.894	-3.155	-1.337	-3.535	-0.908	-1.485	-0.862	0.004	0.601	-2.779	-1.485	-1.433	0.8325	-1.568	-1.5925	-2.657	-2.0725	0.389	-2.7015	-1.713	-2.824	-2.3185	-2.925	-3.66
SB 239063	-1.412	0.346	-0.288	-0.369	0.985	0.194	1.122	0.48	0.531	-0.846	1.543	1.09	0.126	0.356	0	-4.1165	-0.2985	0.107	-0.072	-0.2615	0.303	-0.28	-1.346	0.4875	0.0105	-0.0415	0.029
SB 415286	-0.192	-0.162	-1.236	-0.259	1.089	-0.174	0.254	0.351	-0.793	0.738	-0.956	0.09	-0.089	0.053	1.326	-1.6405	-0.153	0.4095	-0.333	-0.242	0.124	-0.2005	-0.953	-0.247	-0.048	-0.312	0.434
SB 431542	0.79	0.55	0.854	1.542	2.01	1.129	1.954	0.582	1.472	0.259	0.871	1.996	1.984	1.36	2.148	1.0005	1.2175	-0.07	0.583	0.359	0.141	-0.2725	0.3235	0.6565	-0.0195	0.0425	1.836
SB-505124 hydrochloride hydrate	0.028	-1.024	0.102	0.773	0.493	-2.665	1.226	-4.028	-3.145	-2.483	-12.702	-5.001	-0.861	-0.726	-0.261	0.601	-3.0495	-0.6505	-2.589	0.2965	-12.0665	0.1125	0.116	-3.191	-4.3015	1.0145	-1.69
SB242235	0.644	1.418	1.267	0.152	-0.118	1.178	-0.305	1.684	0.558	1.086	-1.466	-0.838	0.262	0.761	-0.124	0.2255	1.329	0.62	0.859	0.9005	0.7825	0.8265	0.6845	0.8965	1.9535	0.7425	0.5135
SB590885	-0.378	-0.121	0.862	-0.101	-3.69	-0.539	-0.699	-1.426	-1.666	-0.44	-0.677	-3.203	-2.832	-1.436	-3.422	-1.5715	-0.1315	-1.008	0.525	1.0355	0.922	1.247	-0.328	0.724	0.4565	1.1555	-0.0175
SC 514	1.918	1.455	1.38	1.929	1.004	1.321	0.848	1.13	1.578	0.883	-1.034	-1.451	1.502	0.516	0.643	-15.8365	1.46	2.0535	1.596	1.6065	1.519	1.3895	2.5685	2.2145	1.7595	1.656	2.7555
SD 169	1.092	0.884	-0.62	0.224	0.672	-0.078	1.496	0.166	0.386	0	-1.362	-1.629	-0.155	-0.231	0.378	0.614	-0.336	0.22	-0.257	-0.3375	0.4725	-0.261	-0.7255	0.2345	-0.0675	-0.064	0.7925
SD 208	-0.294	-1.08	-0.496	0.925	-0.216	0.794	1.017	0.387	0	0.705	-1.698	-0.463	0.594	0.6	2.225	0.8165	-0.4585	-0.259	-0.868	-0.8065	-0.257	-0.007	0.215	-0.786	-0.7785	-0.3545	-0.3745
SD-06	0.05	2.572	0.953	0.05	0.938	1.318	-0.929	0	-1.186	-0.025	-0.649	-0.705	0.497	0.574	-0.433	-0.7225	0.9515	0.6605	1.0405	0.4155	0.133	0.3525	-0.618	0.713	0.2195	0.5685	1.215
SGI-1776	1.159	1.354	2.819	1.362	-0.494	-0.015	0	-1.454	-0.201	0.638	0.401	2.046	-1.273	2.31	-0.311	-0.2195	0.42	0.291	1.216	0.088	1.238	-0.235	0.0765	0.532	0.156	-0.333	0.977
SGX-523	1.397	1.989	1.393	3.834	0.629	1.464	1.322	1.021	1.754	0.735	-0.033	-0.871	0.785	0	0.522	-0.494	1.962	1.472	1.178	1.6155	2.0785	1.709	-0.022	1.328	1.1595	1.621	1.8975
SIS3	-0.249	-0.217	-0.055	-0.297	0.746	1.539	2.581	-0.954	-0.689	-0.569	-0.724	-0.007	1.148	1.033	0.658	-4.0285	-0.6065	-0.221	0.3855	-0.4935	-0.277	-0.433	-1.098	0.1675	-0.0635	-0.3675	1.064
SKF 86002 dihydrochloride	-5.238	-2.77	-2.957	-3.494	0.372	-0.204	-2.577	2.943	-1.597	-2.242	0.209	-0.155	0	1.21	-0.283	-0.086	0.0335	-0.4625	-0.3	-0.13	-0.1425	-0.2855	0.0085	-0.9655	-0.637	-0.345	-1.1355
SKF-86002	0.509	0.808	-0.068	-0.15	3.697	0.857	1.702	1.662	1.428	-0.365	1.513	0.552	0.854	1.26	0.682	1.263	0.3095	-0.2405	0.3945	-0.103	0.4275	-0.64	0.6245	0.0035	-0.3495	-1.1435	-0.2265
SKI II	0.861	0.585	0.85	-0.204	0.155	0.535	-0.296	-0.06	-0.293	0.748	-5.065	-0.997	0.834	0.75	0.186	-0.1745	0.841	1.5175	0.905	1.473	-0.6715	1.266	5.784	1.302	1.455	1.0065	1.4545
SL327	1.243	0.248	0.932	2.006	0.391	0.624	1.329	0.664	0.406	-0.8	1.216	-0.845	1.87	2.587	3.996	0.1045	1.3575	2.999	1.7255	1.5345	0.101	1.954	1.0555	2.764	1.795	1.7575	1.7215
SNS-032, BMS387032	-7.185	-5.255	-6.226	-5.5	-3.956	-3.427	-4.607	-0.836	-2.216	-3.549	0.199	2.159	-3.144	-7.304	-3.332	-1.128	2.6115	2.7385	0.4195	1.9145	2.482	1.449	0.5235	2.106	1.8885	2.178	3.2725
SNS-314	1.061	0.224	-0.871	-1.251	0.009	-0.935	0.143	-0.416	-0.738	-0.56	0.678	-0.985	-0.798	-0.73	-1.967	-0.339	1.468	0.369	1.517	1.09	1.595	1.1675	0.4675	1.1205	0.9215	1.507	0.3285
Sorafenib	1.594	1.209	0.211	-0.634	-0.947	-0.519	0.514	1.01	0.786	1.79	-0.585	-1.163	-0.406	-1.011	0.412	0.5715	0.831	0.9575	0.639	0.9925	1.206	1.0135	4.9455	1.2015	1.2455	0.575	0.8135
Sorafenib,p-Toluenesulfonate Salt	0.082	1.4	0.417	1.031	-1.208	1.13	2.682	-0.205	2.896	1.444	-1.892	-0.53	-0.398	-0.232	0.022	-0.798	0.375	0.2255	0.5075	0.156	-0.0895	0.426	4.655	-0.0695	1.081	0.382	0.742
SP-600125	-1.177	-3.954	-0.547	-2.62	-1.304	-2.529	-2.168	-2.653	-1.518	-1.374	0.668	0.638	-0.894	-2.562	-2.511	-0.062	0.1525	-0.541	-0.5315	-0.9455	1.7405	-0.463	4.777	-0.969	-1.8345	-1.007	-1.467
Sphingosine	1.408	0.49	1.101	0.731	0.748	0.949	0.709	1.259	0.398	0.698	0.056	-0.241	1.557	0.51	0.869	-15.688	1.11	2.1715	1.621	1.7455	0.4845	1.375	-0.4145	1.082	1.895	1.243	2.043
SR3677	1.583	1.125	1.878	0.877	1.995	2.744	2.711	2.648	0.731	2.859	-0.115	-0.241	1.236	1.283	2.944	-1.153	1.5325	1.198	1.8375	1.72	1.072	1.709	0.498	1.303	1.9055	1.479	2.2405
Src I1	1.206	-0.049	-1.039	-0.813	0.928	-0.398	0.857	-1.276	1.207	0.145	0.112	1.346	-0.18	-0.75	0.283	1.534	-1.8505	-1.2875	-2.0805	-1.0825	-1.975	-0.9755	3.0405	-1.218	-2.44	-1.2535	-0.777
Staurosporine	-9.084	-7.737	-7.5	-5.357	-5.628	-4.273	-6.651	-3.569	-2.95	-7.47	-2.138	-0.207	-4.391	-8.928	-3.891	0.938	-3.4915	-4.0705	-4.1995	-3.8695	-5.278	-3.4335	-2.7765	-4.293	-4.2715	-3.6365	-7.641
STO-609 acetic acid	0.247	-0.436	-0.144	0.09	1.459	0.268	1.608	0.161	0.569	3.026	2.753	1.07	0.622	1	1.464	1.2825	-0.2175	0.7695	0.1155	0.3285	0.513	0.2485	1.324	0.7465	0.8795	0.2565	1.4855
SU 16f	1.345	0.765	-0.413	-0.262	2.053	0.379	0.687	-0.734	-2.417	0.084	-0.637	-0.125	0.559	2.081	2.438	1.2775	-1.025	0.204	-0.8785	-1.061	-2.0035	-0.9255	3.222	-1.0655	-0.622	-0.887	0.151
SU 4312	-0.229	0.157	-0.018	-0.003	0.102	-0.576	-0.468	1.295	0.221	0.673	-0.942	0.426	1.288	0.254	0.838	-0.875	0.7415	0.7165	1.3835	0.704	0.6965	0.9305	2.04	0.9675	0.906	1.15	1.6325
SU 5402	-0.851	-0.857	-0.493	0.435	0.157	1.06	-0.334	2.246	0.45	0.816	1.503	1.157	1.403	0.952	0.264	0.8015	-0.6595	0.511	-0.6345	-0.302	-0.9125	-0.683	-1.553	-0.4135	-0.1255	-1.1385	0.147
SU 5416	0.848	0.751	0.465	1.488	0.915	1.297	0.411	0.778	0.733	-0.156	0.135	-1.172	1.019	-0.08	1.407	-0.995	1.1305	0.955	0.641	1.0365	0.8265	1.463	2.972	0.5875	0.7485	1.487	0.1
SU 6656	0.636	1.691	2.051	1.833	0.938	1.212	2.13	0.135	1.121	4.091	1.738	2.266	1.078	1.287	3.762	2.4995	-0.16	0.597	0.1865	-1.0035	0.7755	-0.9425	2.954	-0.559	-0.455	-0.6305	-0.1095
SU 6668	0.809	0.674	0.818	0.466	1.256	1.785	0.29	2.311	1.187	1.737	-0.781	-1.024	1.291	0.806	1.071	-0.2635	1.161	2.058	1.4905	1.5455	0.367	1.246	-0.6225	1.726	2.075	1.244	1.6905
SU 9516	0.958	0.161	0.746	0.479	0.108	0.192	-0.092	1.11	0.245	0.242	0.346	0.944	-0.498	0.983	0.858	1.4265	-0.454	-0.0365	-0.81	-0.645	0.576	-1.609	1.716	0.137	-0.327	-0.7475	-0.0535
SU-11274	-0.625	1.533	-0.445	-0.675	0.404	0.216	-0.468	-1.087	-0.948	0.741	-1.859	-1.642	-0.987	-0.056	-0.465	-1.5875	0.21	-0.1745	-0.427	-0.056	-0.2685	-0.019	0.3945	-0.267	-0.0275	-0.3055	0.41
Sunitinib Malate, Sutent, SU-11248, PHA-290940AD	-2.989	-0.564	-1.827	-1.809	-0.515	0.411	-0.626	0	0.126	-0.796	-0.633	0.616	-0.952	0.076	-0.703	1.3115	-1.062	-1.138	-1.581	-1.9065	-2.3055	-2.334	-0.8675	-1.974	-1.6155	-2.4145	-2.2905
TAE-684	-3.19	-3.535	-1.845	-3.604	-1.117	-4.663	-2.918	-2.239	-1.806	-1.952	-0.058	0.201	-3.693	-3.093	-3.852	-13.1215	-0.518	-2.973	-2.2895	-2.3145	1.361	-2.0995	2.176	-1.991	-2.5915	-1.7725	-3.3675
TAK-715	0.577	0.105	0.605	0.174	-0.204	-0.123	0.391	0.14	-0.613	-0.231	-1.259	-0.728	-0.036	0.33	-0.008	-1.252	1.105	-0.5815	0.6755	0.7155	1.9455	0.4285	-0.0575	0.3775	0.1625	1.0095	0.9765
TBB, NSC 231634	0.393	-0.294	-0.126	0.203	1.168	1.33	0.163	1.098	0.557	1.993	1.671	1.895	1.307	1.755	2.165	1.8745	-0.578	-0.4515	-0.4765	-0.504	-0.5515	-0.548	0.497	-0.5385	-0.441	-0.516	-0.543
TCS 2312 dihydrochloride	-4.553		-6.098	-3.115	-4.463	-4.481	-3.673	-2.789	-3.465	-4.733	1.934	3.915	-3.871	-8.782	-4.645	0.3905	-4.156	-6.201	-4.1575	-5.1065	0.173	-4.2945	-2.7055	-5.143	-5.3	-4.4135	-7.28
TCS 359	0.071	0.535	-0.619	-0.047	-0.064	-0.785	0.904	0.58	-0.463	-0.391	0.077	-0.317	-1.006	0	0.135	2.978	-1.12	-1.018	-0.8955	-0.9715	-0.433	-0.942	4.3165	-1.335	-0.5525	-1.129	-1.823
TCS JNK 5a	-3.718	-2.51	-2.484	-3.045	-3.082	-1.578	-1.949	-1.239	-1.167	-1.237	2.778	5.702	-1.303	-4.036	-0.918	1.17	-2.515	-3.641	-3.536	-3.3745	1.448	-3.4645	-1.1195	-4.548	-4.5975	-3.441	-5.554
TCS PIM-1 1	0.496	1.293	1.508	0.714	0.332	1.642	-0.002	1.573	1.579	0.117	0.333	-0.206	0.456	0.12	0.571	-1.611	1.4245	1.477	1.5675	1.5145	1.1115	1.452	1.512	1.898	1.3485	1.3235	3.188
Temsirolimus	-0.711	-0.23	2.268	0.879	0.224	0.062	-0.154	-0.652	-1.158	-0.126	1.371	2.449	0.934	0.319	0	0.7465	0.744	0.4815	1.461	0.375	-0.3185	0.57	0.3425	0.3785	0.8925	0.771	0.687
TGX 221	0.668	0.934	1.282	0.574	0.119	0.571	2.505	0.577	-0.133	0.738	1.607	1.996	2.262	1.067	1.304	-1.1495	-0.6965	0.8105	0.083	-0.7465	-2.599	-0.5225	-1.9225	-0.2525	0.0055	-0.41	-0.4205
TPCA-1	-0.169	-0.749	-0.166	-1.215	-0.769	-0.934	-1.359	-1.15	-1.338	-1.935	-0.72	-0.61	-0.63	0.274	-1.769	0.213	-0.1005	-0.8945	-0.132	-0.191	-0.6515	0.257	6.1725	-0.097	-0.297	0.15	0.1355
TPL2	0.506	-0.527	-0.731	0.056	-2.027	-1.341	-0.993	-1.385	-0.853	-1.971	0.178	-0.396	0	0.768	-0.451	-2.2195	-0.582	-1.984	-0.6955	-0.5745	-1.7305	-0.2135	0.402	-0.955	-1.697	-0.069	-0.015
TWS119	-1.989	-3.242	-1.115	-2.831	-4.272	-2.575	-3.194	-2.624	-2.453	-5.402	1.024	-0.38	-1.481	-0.328	-0.238	1.378	-1.262	-2.6375	-1.879	-0.2825	-0.58	-0.387	3.8315	-2.1545	-2.7565	-0.014	-2.2115
TX-1918	0.6	0.164	0.289	0.786	-1.154	-3.604	1.827	-0.343	-1.219	-4.689	3.969	0.596	-1.534	-5.455		-0.0275	-1.4785	-3.667	-3.2055	-2.55	0.938	-4.0555	-0.065	-3.403	-1.945	-3.971	-3.9125
Tyrphostin AG 1478	-2.426	-0.956	-3.732	-2.069	-1.801	0.046	-3.515	0.938	2.172	0.898	0.086	0.412	-1.461	-1.237	-1.569	0.0005	-0.833	-0.8825	-1.2905	0.071	0.0825	0.6635	2.0895	-0.688	-2.7265	0.562	-1.666
Tyrphostin B44, (-) enantiomer	-2.204	-2.627	-1.005	-2.449	-1.607	-1.64	-1.446	-1.915	-0.848	-0.183	-0.147	4.455	-0.356	-1.301	-1.823	1.1225	-1.7525	-1.863	-2.8325	-2.9185	-0.4125	-2.0865	-1.953	-2.4855	-3.7385	-2.9445	-3.1215
Tyrphostin SU 1498	0.568	1.861	-0.543	0.824	-0.138	1.979	-1.331	1.553	2.636	2.386	-0.459	-0.61	0.223	-0.332	0.209	-2.4035	1.189	0.987	0.8825	0.2755	0.1475	0.3045	1.535	0.876	1.6465	0.5715	0.573
U0126	0.55	0.15	0.426	1.341	-2.431	0.124	-0.892	1.852	2.081	0.999	-0.55	-0.676	-0.509	0.309	-0.004	-15.54	-0.027	0.6345	0.1505	-0.5915	0.2545	-0.2355	0.604	1.09	0.2355	-0.059	0.635
Vandetanib	-0.256	-0.241	0	-0.118	1.882	0.662	0.632	0.508	3.064	0.621	0.888	-0.29	0.738	0.871	0.481	-4.4345	-0.591	-0.868	-0.4695	0.036	-0.8135	-0.0185	-0.905	-0.832	-1.468	-0.1925	-0.251
Vatalanib dihydrochloride	0.946	-0.235	1.004	1.624	1.333	1.292	1.61	1.819	2.186	1.778	0.529	0.409	1.782	2.068	2.169	1.441	-0.239	0.122	0.6655	-0.1935	-0.94	-0.018	0.2745	0.583	0.772	0.1705	1.15
VX-680	-2.006	-1.46	-0.064	0.84	-0.309	0.254	2.055	1.609	-0.767	0.142	-0.157	-0.056	-0.138	0.332	0.218	1.5585	-0.336	-0.4515	-0.0925	-1.3115	0.445	-1.0235	-0.675	-0.025	-0.3945	-1.0195	-1.335
VX-702	-0.067	0.516	0.015	-0.469	0.381	0.32	-0.797	-0.603	-0.99	-1.293	-1.053	-0.597	0.347	0.317	-0.767	-14.635	0.784	0.706	0.364	1.101	1.0375	0.9655	-0.1145	0.84	0.624	0.907	1.025
WHI-P 154	-2.126	-1.739	-3.442	-1.773	-1.848	-0.074	-2.076	0.352	1.342	-0.833	-0.768	1.038	-0.019	-0.639	-0.322	0.376	-2.4055	-2.1115	-2.7005	-1.3045	-2.7485	-1.017	-0.3185	-2.298	-1.9535	-1.6	-2.2505
Wortmannin	-2.004	-2.187	-1.258	-1.229	-1.284	-1.305	-0.657	-0.397	0	-1.486	2.17	1.476	-0.255	-2.327	-1.325	1.344	-0.7125	-0.0255	-0.4855	-0.253	0.5165	-0.6355	-1.344	-0.997	-1.0275	-0.7065	-0.2835
XL-147, XL147, SAR-245408	3.153	1.435	1.247	0.597	0.436	0.47	1.269	1.228	1.431	0.506	0.611	-0.455	1.153	-0.409	0.185	-3.582	1.0615	1.1935	1.196	2.2115	0.965	1.186	1.3965	1.5385	1.4	1.425	1.655
XL-880, GSK-1363089, EXEL-2880, GSK-089, foretinib	-1.496	-1.881	0.805	-4.876	-2.96	-3.285	-2.659	-2.912	-1.511	-4.644	-0.209	0.645	-3.721	-5.291	-3.582	-0.0085	1.3445	0.827	0.6115	0.5455	1.903	0.941	0.84	1.023	0.49	0.7955	0.9585
XRP44X	0.345	0.242	-0.055	-0.437	-2.424	-1.39	0.965	-0.811	-1.796	-2.069	2.919	2.776	-2.22	-1.815	-1.112	1.4755	0.597	0.3745	-0.2905	-0.288	2.205	-0.257	13.112	-0.109	-0.5465	0.3885	-0.596
Y-27632	0.82	1.746	1.655	1.246	0.873	3.929	1.085	1.745	1.001	1.272	2.682	1.909	2.223	1.13	2.688	1.5395	-0.1985	1.2295	0.192	-0.333	-0.666	-0.109	0.608	-0.004	-0.0455	-0.814	0.247
YM201636	-1.435	-0.067	-1.953	-1.359	0.09	-1.107	-0.106	-2.112	-1.853	-2.111	-1.477	-1.758	-1.972	-2.383	-1.846	-0.5035	1.883	1.1475	1.3895	1.767	2.1775	1.221	-0.461	0.96	0.844	1.7275	1.534
ZM 306416 hydrochloride	-2.923	-2.169	-3.359	-2.672	-1.089	-0.785	-2.317	-1.398	-0.027	-0.927	1.575	0.376	-0.951	0	-0.196	1.3795	-2.4565	-2.667	-2.7835	-1.6035	-1.7515	-1.1305	3.644	-2.4615	-3.5655	-1.595	-2.4475
ZM 323881 hydrochloride	-0.101	-0.735	-0.771	0.139	0.568	-0.317	-0.285	0.35	-0.171	0.283	0.37	1.27	0.289	2.109	1.105	0.629	-1.2795	-1.085	-1.252	-1.0975	-1.1455	-0.982	2.3035	-1.065	-0.917	-1.0425	-1.151
ZM 336372	1.04	1.317	1.725	1.14	2.897	1.113	0.691	0.456	-0.127	0.435	0.073	0.255	0.377	0.4	0.427	-0.0065	0.682	0.372	1.1885	1.138	-0.1875	1.2945	2.9095	0.755	0.3195	0.799	0.6195
ZM 39923 hydrochloride	-1.072	0.459	0.116	-0.164	-2.478	-3.663	1.871	-0.635	-2.521	-0.778	1.284	2.968	-2.988	-1.911	-2.436	1.609	-0.6135	-1.4645	-1.3455	-0.9275	0.1505	-1.9985	2.147	-1.0675	-0.609	-2.7595	-1.268
ZM447439	-0.902	0.899	-3.176	-1.523	-1.373	-2.162	-1.307	-1.111	2.143	-0.632	0.631	-0.297	-1.269	-0.19	-2.753	-0.4105	-0.041	-0.871	-0.459	-1.094	1.1	-0.3905	0.0905	-0.58	-1.038	-0.529	-2.098
ZSTK474	1.098	-0.182	0.601	2.291	-2.228	-2.879	-0.796	0.312	-0.796	0.6	1.063	-0.348	-2.554	-4.324	-3.73	-0.512	-0.735	-2.181	-1.6125	-1.511	-2.4465	-1.3615	-0.197	-1.8365	-1.9605	-1.59	-4.033
Tocris panel
(-)-[3R,4S]-Chromanol 293B	0.802	-0.096	0.229	1.204	0.5685	0.2755	-0.992	-0.144	0.253	1.097	1.326	-2.154	-1.493	-0.74	0.226	-0.7445	-0.2755	0.9805	-0.796	1.418	0.3485	-0.3875	1.334	-0.3015	0.7155	0.7755	0.933
(-)-Bicuculline methiodide	-0.409	-0.537	0.928	0.114	0.3975	1.233	0.25	0.571	0.817	1.435	-0.767	-0.698	0.513	0.616	1.4235	0.7405	1.012	1.4655	1.4265	0.9645	0.5335	2.6495	-0.753	1.155	-0.466	3.1885	0.546
(-)-Bicuculline methobromide	0.228	-0.566	2.605	0.354	-0.2735	-1.2015	0.242	-1.052	0.816	-0.072	-1.751	1.539	-1.451	-3.426	-4.1315	0.2445	-0.313	-1.5555	0.3385	-1.1735	-0.99	-1.156	-2.0895	-1.305	-0.431	-1.3795	-0.136
(-)-Bicuculline methochloride	-0.167	-0.71	1.726	1.77	-0.576	-0.3465	0.397	0.413	-0.612	0.907	-0.891	2.609	1.2875	1.4905	0.6715	0.135	-0.048	0.2795	3.092	-0.616	1.8115	0.722	0.3315	0.6475	-0.1265	0.469	3.838
(-)-Cytisine	-1.637	1.192	-1.294	-0.343	-0.307	0.173	0.851	3.047	-0.474	0.437	1.84	0.903	1.21	0.9335	0.429	-0.3205	0.763	1.3165	0.939	0.3875	0.92	0.7685	1.352	-0.0445	0.5885	1.6795	0.834
(-)-MK 801 maleate	-1.213	-0.214	-0.702	0.537	0.869	1.5015	-0.299	0.136	0.371	1.792	-0.854	-1.052	-0.259	0.2335	0.405	0.384	-0.9895	-0.2165	-0.0335	0.3715	0.5215	-0.0055	-2.023	0.3405	-0.209	-0.28	1.772
(-)-Quinpirole hydrochloride	0.436	1.506	-0.136	0.785	1.2235	-1.008	-0.479	1.178	-1.202	0.708	2.551	0.192	2.286	0.599	-0.005	-0.1625	1.88	0.892	0.315	0.375	-0.2775	0.227	0.5935	1.34	0.7005	-0.1485	0.652
(-)-Terreic acid	-0.962	-1.32	-0.387	-3.695	3.005	-5.7675	-0.576	-0.843	-0.727	-0.845	0.418	-0.238	-6.423	-4.5805	-2.672	0.454	0.4235	-1.538	-0.489	2.821	-0.6845	0.6485	0.886	0.6835	1.2725	-0.7865	-2.306
(-)-U-50488 hydrochloride	0.586	-19.842	-1.596	-0.306	0.092	-0.5255	0.119	-0.655	0.666	-0.287	-0.746	-1.079	0.037	-0.2785	-1.481	-0.5205	0.458	-0.3925	-0.0135	-0.888	1.443	-0.499	1.421	0.2545	1.485	-1.666	-1.435
(+)-AJ 76 hydrochloride	0.954	0.08	2.547	0.448	0.0615	-0.1325	0.537	0.565	-0.262	-0.369	1.233	-0.039	0.6935	-0.0655	-0.1675	1.149	0.256	1.6045	0.272	0.5025	2.647	0.707	0.659	1.6385	0.545	0.341	1.258
(+)-Anabasine hydrochloride	0.573	0.16	0.254	2.672	0.5605	0.6855	1.505	0.329	2.277	-0.617	-0.178	0.382	-0.2145	0.382	-0.24	1.789	-1.251	-0.5005	1.1655	-0.194	1.77	0.5695	-0.343	1.773	0.0635	0.019	1.325
(+)-Bicuculline	-0.621	1.197	0.86	2.389	0.301	-0.5365	1.197	1.704	1.445	3.492	2.304	-0.226	2.8635	0.22	0.188	0.1045	0.3475	0.897	1.049	-0.3675	0.3945	0.7885	0.528	-0.325	0.0335	1.4885	0.961
(+)-MK 801 maleate	0.584	0.203	-0.251	-0.338	-0.0525	0.6015	0.549	0.752	1.194	0.434	-1.042	0.208	0.746	-0.813	2.118	1.764	-0.4765	0.4525	-0.2835	0.1465	-0.353	0.234	-0.3615	1.163	-1.2085	-0.378	-1.524
(+)-PD 128907 hydrochloride	0.481	-0.614	2.309	0.703	-1.043	0.8375	0.256	0.749	-1.423	-0.806	1.337	-1.571	0.1945	-0.053	0.272	0.3525	-0.735	0.0055	0.8765	0.2425	-1.214	1.504	-1.405	0.0915	-0.744	1.32	-0.227
(+)-SK&F 10047 hydrochloride	3.193	0.16	3.566	1.02	-0.178	1.0525	2.489	-0.356	0.017	-1.349	-1.182	1.128	-1.1465	-0.8575	-0.416	-0.063	0.048	1.395	1.127	0.4385	-1.1065	1.228	0.972	1.1275	-0.006	-0.122	0.12
(+)-UH 232 maleate	0.644	2.958	-0.628	-0.073	0.2535	0.4465	-2.21	1.798	0.942	1.855	-0.676	-0.336	1.3305	-0.453	1.983	0.6285	2.379	1.22	0.679	1.468	1.509	2.126	1.1105	1.8505	1.9625	0.7845	-0.223
(+/-)-Clopidogrel hydrochloride	2.484	0.266	1.138	0.987	0.411	-0.462	-0.01	0.372	-1.036	0.09	1.668	2.325	-0.1245	0.248	-0.2125	-2.992	0.2705	1.566	0.136	-0.367	2.3285	-0.0875	0.149	-0.9355	-0.0805	-0.3155	1.316
(1S,3R)-ACPD	0.424	0.068	2.284	0.888	-0.029	1.562	-1.671	1.648	1.843	1.152	1.455	-0.148	0.5835	1.8555	0.731	0.698	-0.297	-0.117	1.6165	0.614	-0.161	0.257	0.0965	1.1895	-0.7965	0.739	1.23
(2R,3S)-Chlorpheg	1.512	0.218	2.059	1.238	0.3825	-0.6725	-0.188	0.804	1.007	-0.246	-0.698	-0.121	-0.869	-0.6495	-0.138	0.7525	1.231	1.05	1.363	1.1965	-0.7345	1.1645	1.5275	-0.7885	1.9445	0.9055	0.353
(2R,4R)-APDC	-1.069	0.448	-1.028	-0.456	0.721	0.2145	-1.077	1.553	3.198	0.002	-1.217	0.233	1.103	-1.0925	-0.7475	1.049	0.2585	2.5895	0.4495	1.8165	-1.114	-0.254	-0.1215	1.0355	0.8975	0.0205	1.001
(E)-Capsaicin	0.395	0.226	1.462	2.174	0.05	-0.189	1.227	-0.408	0.062	0.052	0.05	-0.846	-1.144	1.9385	-0.8585	-0.778	-0.9855	0.4995	-0.28	0.1295	-0.3255	1.6165	0.352	0.8105	0.498	-0.1	-2.574
(R,R)-THC	2.697	0.315	-0.142	1.269	-1.0745	-1.685	1.607	-1.467	-0.741	2.019	0.478	-1.068	-0.7215	-0.307	-1.4245	1.983	-0.1495	0.633	0.853	0.0575	1.256	-1.1105	-3.2275	1.5295	-1.2385	0.172	0.498
(R)-(-)-Apomorphine hydrochloride	1.813	-0.348	1.563	-0.082	-0.0055	1.1895	1.349	-1.022	0.604	-0.076	0.018	-0.184	0.501	-1.6165	-1.7855	1.546	-0.7285	-0.6365	-1.815	-0.437	-1.3345	-2.2415	-1.3245	-0.4	-1.2955	-1.086	-0.18
(R)-(-)-Niguldipine hydrochloride	0.59	1.661	1.961	-0.786	2.7315	-1.038	1.606	-4.158	-0.571	1.104	0.333	-2.57	-4.5865	0.0825	0.052	-0.4725	0.107	0.5745	-0.031	-0.0395	1.5525	0.332	1.5265	0.5105	0.644	0.1445	1.454
(R)-(-)-Rolipram	-0.12	-0.093	1.193	0.416	0.022	0.59	0.803	1.48	-0.164	2.619	2.167	2.25	0.474	0.3625	0.9275	1.69	-0.9095	-0.2935	0.442	-1.8405	0.8455	0.0315	-1.8825	0.4115	-0.083	-0.0035	-1.043
(R)-(+)-8-Hydroxy-DPAT hydrobromide	2.046	2.848	0.223	2.361	-0.6605	-0.8235	-0.785	-0.057	0.666	0.56	-1.222	-0.654	-0.389	-0.534	0.1675	-0.0085	0.5235	-0.89	-0.3925	0.2805	0.5375	-0.0135	1.5175	-0.5175	0.958	-0.1135	0.25
(R)-(+)-Bay K 8644	1.534	-2.626	-0.422	0.191	0.766	0.096	0.539	0.542	2.203	-0.221	0.056	-1.574	-0.4165	-0.88	-0.0445	-0.493	-0.5815	-0.802	-1.6815	-0.3545	-0.372	-0.2105	-0.0665	-0.121	-0.768	-0.272	-1.846
(R)-(+)-HA-966	0.537	1.833	-0.195	1.139	-2.238	-3.865	0.235	-1.849	1.499	-1.39	-3.265	-5.652	-1.101	-4.233	-4.9885	-0.7185	-2.349	-2.0595	-6.25	-3.521	-4.0425	-5.018	-3.441	-7.7145	-2.472	-6.0585	-5.155
(R)-(+)-Propranolol hydrochloride	0.151	0.897	0.478	0.203	-0.108	1.988	3.825	1.234	-0.367	0.799	1.36	0.224	-0.9355	1.2775	0.2915	0.3495	0.6245	3.4385	-0.821	2.3605	-0.698	0.02	1.3025	-0.4405	1.5525	1.04	-1.594
(R)-3-Carboxy-4-hydroxyphenylglycine	0.149	0.306	0.787	-1.131	0.368	1.041	-0.098	0	-0.893	-0.919	0.485	1.662	-0.5315	0.0815	-0.175	1.0185	0.347	-0.4915	0.5275	-0.2745	0.897	0.1455	0.6905	-1.2645	-0.1735	0.8295	-4.031
(R)-3,4-DCPG	0	-1.423	-0.268	1.092	0.317	1.9955	0.195	3.668	1.225	2.088	2.155	1.598	2.487	2.896	2.3085	-1.56	1.494	1.9295	2.4235	1.8295	0.2655	3.4845	1.6205	2.8335	1.4255	2.553	1.716
(R)-4-Carboxyphenylglycine	0.303	-1.078	0.862	0.465	1.802	0.3155	-1.792	0.798	0.662	1.872	0.24	-0.301	1.2885	2.4675	1.1925	-0.7055	0.3415	1.6635	0.4895	-0.314	-0.255	-0.7555	-1.44	0.185	0.0265	0.898	1.711
(R)-AMPA	-0.439	-0.142	-1.468	-0.579	-0.291	0.543	1.146	3.177	1.264	3.36	2.033	-0.257	2.162	2.843	1.544	2.519	3.1165	1.3865	1.1605	0.621	1.652	2.463	0.5295	2.335	0.3385	0.747	7.102
(R)-Baclofen	0.745	-1.013	0.5	1.653	-0.201	-0.5555	0.101	0.902	-1.302	0.059	3.589	-1.254	0.4195	-1.292	-1.355	-1.939	0.4825	1.563	0.675	1.4645	0.722	-0.1165	-0.3995	0.2845	1.6845	1.282	4.128
(R)-CPP	0.852	0.16	-1.42	1.16	1.1435	0.863	0.173	0.517	3.015	1.403	-0.844	1.126	-0.4495	0.7175	1.8075	1.828	0.1465	-0.4735	-0.5685	0.0665	1.216	0.5135	0.8765	-0.1255	-0.8005	-0.0285	1.981
(RS)-(Tetrazol-5-yl)glycine	-0.528	-0.285	-0.602	0.19	0.397	0.1475	-0.585	-2.017	-0.268	0.758	0.575	-2.574	-1.139	0.5825	-0.55	-1.0815	-0.3055	-0.5595	1.1065	-1.524	0.2605	-0.2375	-0.2705	0.5	-0.497	1.816	0.172
(RS)-3-Hydroxyphenylglycine	0.606	1.592	2.522	0.223	0.0585	0.9605	-0.443	-0.028	-1.011	0.812	0.263	3.531	1.1365	1.9605	-0.088	1.384	-0.322	-1.212	0.219	-0.731	2.3785	-0.3535	-1.3	-0.6305	0.5665	0.8985	1.072
(RS)-3,4-DCPG	0.07	0.04	-0.578	-0.035	1.4715	1.4295	2.184	3.316	2.181	3.298	2.625	2.305	4.227	4.167	2.2155	1.0815	2.2595	1.42	4.795	2.443	0.7065	3.612	2.3935	3.0005	2.759	3.1785	3.157
(RS)-3,5-DHPG	0.601	-2.129	3.306	2.73	-0.2905	-1.922	-0.483	0.918	2.089	-0.07	-1.31	-0.365	0.807	-0.5745	-0.6295	1.441	-0.95	0.0075	-0.916	-0.52	1.1545	-0.3795	-0.4775	-0.247	-0.772	-2.0215	0.244
(RS)-4-Carboxy-3-hydroxyphenylglycine	-0.101	-0.707	1.213	-0.868	1.6495	0.6335	0.92	-0.044	-0.563	0.781	0.121	-0.043	-1.2595	-0.1095	1.649	1.061	0.2755	0.289	-0.6015	0.8745	1.1685	1.796	1.15	0.1115	-0.208	0.361	-0.184
(RS)-4-Carboxyphenylglycine	1.797	1.046	1.978	0.103	0.263	0.2435	1.583	0.517	-0.545	2.677	-0.221	1.628	1.8765	3.5155	1.151	0.7555	0.63	-0.7455	1.4555	0.1515	-0.8135	0.699	-0.387	1.0385	-0.492	1.271	2.582
(RS)-AMPA	0.262	3.28	1.315	1.804	-0.829	-0.7965	1.144	0.309	0.834	-1.15	-0.355	1.483	-0.1605	1.3565	-0.0545	1.284	0.327	0.5125	0.0185	-0.027	0.0675	-0.082	-0.84	0.97	0.068	1.377	2.288
(RS)-AMPA hydrobromide	-0.072	2.42	0.966	0.218	-0.272	0.1615	0.18	2.176	-0.008	2.979	1.033	-0.577	1.257	-0.098	1.3175	1.9005	2.4225	1.754	0.592	1.8135	-1.884	1.487	1.1135	0.9975	1.918	0.617	-0.471
(RS)-APICA	1.218	2.693	1.76	1.474	-0.583	0.031	2.271	0.048	2.531	1.582	0.845	-1.647	0.834	0.41	1.252	-0.4155	0.727	1.1575	0.7315	2.784	-0.4225	1.529	0.5975	0.196	1.4785	0.7025	0.894
(RS)-Atenolol	-1.893	0.509	-0.543	-0.885	1.445	-0.4925	1.409	0.261	0.809	-0.506	-0.171	0.15	-0.1435	0.726	0.042	0.597	0.3765	0.4935	-0.7505	-0.676	-2.316	-0.147	-1.167	-0.279	0.182	-0.69	-0.509
(RS)-Baclofen	-1.301	-1.331	-1.197	0.493	1.2595	0.9555	-1.84	-0.653	2.09	-0.458	1.902	-0.389	-0.057	0.4625	-1.47	-0.8085	-1.45	-0.095	-1.3415	-1.2215	-1.369	-1.993	-0.4395	-0.688	-1.0505	-1.62	-2.655
(RS)-CPP	0.082	0.21	0.909	1.478	1.0075	-1.3595	0	-2.265	-3.265	-2.024	0.041	2.35	-0.2935	0.4705	0.134	-1.754	-2.058	-1.398	-1.625	-0.741	0.946	-0.318	-1.3995	0.026	-0.4795	-0.733	0.589
(RS)-MCPG	1.746	2.69	4.008	2.501	1.0805	1.0355	-0.827	-0.215	-2.313	-0.241	-1.26	2.26	-0.306	0.9775	0.836	1.24	-0.1435	-0.0905	-0.471	-1.002	0.1325	0.067	-0.231	0.8825	-1.609	0.2445	-1.761
(RS)-PPG	0.549	0.543	2.197	-0.185	0.386	-0.325	1.23	-0.074	-0.336	0.763	1.203	-1.113	0.279	0.184	0.521	-1.0105	1.185	0.557	0.2625	-0.1605	-0.065	1.36	-0.0125	-0.3315	0.381	0.373	1.008
(S)-(-)-5-Fluorowillardiine	1.745	1.363	-0.097	0.601	-0.4255	1.2875	0.682	0.442	-1.141	0.869	1.449	0.487	0.138	2.0795	0.8575	1.11	0.4545	-0.2425	0.897	1.028	-0.4505	0.007	-0.513	0.6675	0.6595	0.232	-1.781
(S)-(-)-5-Iodowillardiine	-2.217	0	0.422	2.906	1.103	0.287	-1.271	-0.302	0.565	3.586	-0.632	-0.187	1.169	1.9825	0.4935	-0.3115	0.8755	-0.512	-0.5585	-0.9325	-1.469	-0.5625	-0.69	0.002	-1.368	0.36	0.736
(S)-(-)-Bay K 8644	1.93	-0.945	0.163	-0.481	0.291	-1.006	-0.188	-1.217	2.851	-1.299	-0.313	-1.138	-0.235	-0.3315	-0.161	-0.8705	-1.064	-0.2965	-1.6295	-1.086	0.401	-1.6185	-1.9145	-0.435	-1.991	-1.342	-1.433
(S)-(-)-Carbidopa	1.054	-0.582	-0.245	-0.653	0.2975	0.9785	1.063	1.262	0.413	0.348	0.315	-2.49	-0.0445	0.7975	-0.8615	-0.4025	-0.2325	-0.373	-3.2445	-1.218	-0.38	-1.3135	0.469	0.3245	0.2325	-1.417	-0.845
(S)-(-)-HA-966	1.216	-0.095	-1.216	0.767	0.075	3.154	2.611	-0.325	0.58	1.137	1.25	1.024	1.1355	0.279	0.4175	-0.6815	-0.128	-1.1845	0.434	-0.0265	1.186	-1.822	-1.4025	-0.206	-0.0645	-0.4105	0.116
(S)-(-)-Pindolol	1.054	1.846	0.193	0.574	-0.1915	0.9805	-0.789	-0.328	-0.764	1.426	1.021	-0.247	0.6035	0.256	0.633	-6.146	1.5715	0.8535	1.4545	1.5545	1.9655	2.0315	1.35	1.42	0.917	1.9615	0.619
(S)-(-)-Propranolol hydrochloride	-4.848	-3.775	-6.717	-3.146	-0.7755	0.1965	0.432	-0.885	-0.44	-1.603	1.138	1.459	0.197	0.3955	-0.433	0.0055	0.2745	0.089	0.4445	1.936	0.015	1.428	0.6925	1.2085	1.4075	2.244	-0.13
(S)-(-)-Sulpiride	-0.558	-0.72	-3.811	-1.396	1.9215	1.513	1.912	0.457	-0.252	0.66	-0.684	-1.015	0.268	0.297	-1.089	0.297	1.1495	1.005	0.02	2.078	0.0035	1.6855	0.417	1.6475	0.759	0.816	-0.767
(S)-(+)-a-Methylhistamine dihydrobromide	0.993	0.832	1.838	0.99	2.2465	1.4235	1.749	1.647	-0.688	2.385	1.671	2.481	1.3455	0.929	1.8595	1.024	1.45	1.6985	1.2025	1.165	0.975	1.3435	1.3285	2.494	0.7085	1.564	1.923
(S)-(+)-Dimethindene maleate	1.14	-0.316	2.431	2.193	1.0025	-0.2095	1.336	0.274	1.943	-0.584	-0.894	0	0.5405	0.307	-0.9615	-0.5075	1.344	1.446	0.7835	0.1605	0.2675	0.932	0.5805	0.7715	0.162	-0.0105	0.067
(S)-(+)-Niguldipine hydrochloride	0.424	1.413	0.764	-0.211	1.1225	-2.2005	-0.608	-4.372	-2.628	-1.129	0.756	-1.343	-3.8555	-0.172	-2.225	-1.042	0.483	1.5595	-0.82	0.0255	-0.1475	-0.5045	1.3065	-2.4445	-0.1955	-1.046	1.899
(S)-(+)-Rolipram	-0.693	4.328	2.451	0.651	-0.862	-0.969	1.964	-1.557	2.492	-1.387	0.478	0.352	-1.588	-0.9125	-2.788	-0.421	-3.1875	-0.884	-1.582	-2.727	-1.384	-2.566	-3.8425	-1.247	-2.1085	-2.659	-3.453
(S)-3-Carboxy-4-hydroxyphenylglycine	-0.48	-0.601	1.637	-0.212	0.1865	-0.3385	-0.644	1.151	-0.719	0.613	0.514	0.012	-0.273	1.4435	-0.205	-0.0485	1.401	-0.223	-0.2485	-0.2095	-1.95	0.1575	0.214	0.2395	0.0485	-0.4845	0.41
(S)-3-Hydroxyphenylglycine	-0.678	0.759	-0.161	-0.841	0.1725	0.555	-1.476	0.091	0.218	0.076	1.048	2.414	-0.5755	1.6855	-1.0745	-2.509	-1.499	-1.5135	-0.559	-0.9115	1.5535	-0.084	-0.854	-0.188	-0.4225	0.9935	0.411
(S)-3,4-DCPG	0.01	-0.816	-1.336	-1.291	-5.5615	1.9975	0.897	1.619	2.275	-0.719	-0.532	-0.033	0.6465	-0.0835	0.289	1.159	-0.499	-0.528	0.3405	-0.0355	-0.347	1.173	-0.3695	0.594	0.202	0.239	-0.476
(S)-3,5-DHPG	0.78	-1.853	-1.166	1.273	-3.113	-0.0405	-2.631	-7.26	-2.13	-5.49	-1.31	3.848	-8.463	-5.3095	-3.4185	0.222	2.415	-0.0655	1.1255	1.105	4.263	1.685	2.0455	1.319	1.784	0.776	2.171
(S)-4-Carboxy-3-hydroxyphenylglycine	0.193	1.136	2.048	1.552	-0.0435	-0.317	0.001	-3.141	-0.152	-0.843	-1.831	-1.696	-2.1465	0.0675	-1.5285	-1.8695	-1.3085	-1.533	-1.829	-2.9665	-1.7615	-1.5625	-0.0515	-1.2365	-1.568	-2.162	-3.537
(S)-4-Carboxyphenylglycine	-0.192	0	-2.567	-0.347	0.8805	-1.2755	-1.876	-0.134	-1.484	1.354	0.251	2.285	0.0075	2.826	0.8555	0.9445	0.95	0.0505	0.3645	2.303	1.156	1.1485	-1.5375	1.008	1.318	1.115	1.112
(S)-AMPA	-0.13	-0.455	0.232	-0.343	0.8785	-0.5725	-0.418	0.487	-0.621	0.439	-0.009	0.896	0.5805	0.384	0.8355	1.7145	0.2765	0.6805	1.1415	-0.481	0.2195	0.45	-0.6265	0.2345	0.298	-0.629	-0.982
(S)-MCPG	-0.318	0	3.324	0.795	-0.4675	-0.2075	-1.699	-0.5	-1.523	2.274	0.38	2.816	1.5385	2.152	0.971	0.973	-0.122	-0.958	0.2065	-0.27	0.2775	0.2515	-0.573	0.373	-1.2135	0.6085	-0.384
(S)-Methylisothiourea sulfate	-0.397	-0.354	0.254	0.72	0.066	-0.6605	0.135	1.091	-1.294	-0.127	1.649	0.077	0.5785	-0.432	-1.016	-0.6675	0.905	1.036	-0.4225	1.404	0.086	1.7745	0.696	1.3505	1.8595	1.6225	-0.008
(S)-SNAP 5114	2.712	-0.391	3.292	-0.495	-0.9935	-0.3605	-0.962	-2.687	1.085	-2.647	-2.868	-4.59	-1.1705	-2.3575	-1.6905	-3.073	-3.0535	-2.5535	-1.9585	-0.9505	-3.403	-1.618	-1.0815	-1.8035	-0.987	-1.712	-4.756
(S)-Timolol maleate	-1.247	3.585	-1.541	-1.326	-0.4375	0.9485	-0.056	0.718	-7.937	-1.106	-0.515	1.57	0.897	-0.5055	1.346	0.972	0.2235	2.182	0.3485	0.4985	2.355	-0.172	-1.07	-1.5295	-0.8405	0.767	0.999
(S)-WAY 100135 dihydrochloride	0.103	3.447	0.293	-0.55	1.412	0.129	-0.059	1.583	-0.685	0.511	0.676	1.043	0.874	-0.9375	0.987	1.0435	-0.6005	0.0585	1.1755	0.3755	-0.7595	-0.4755	-0.651	0.085	0.424	0.019	0.296
1-Acetyl-4-methylpiperazine hydrochloride	-1.288	-2.577	-1.898	0.525	0.68	-0.6065	0.392	2.199	0.288	0.301	0.254	2.139	0.767	1.3345	0.547	0.9015	0.9335	-0.554	0.2345	-0.42	1.1075	-0.159	-0.9245	0.2335	-0.0675	0.406	-0.076
1-BCP	0.4	0.285	-0.492	-2.246	-0.0345	-0.032	1.165	2.483	0.749	1.817	-1.076	0.262	0.173	-0.5975	-1.548	-5.753	0.17	1.5635	-0.0235	1.193	-1.524	2.622	1.472	1.911	0.5675	0.816	-0.234
1-Deoxymannojirimycin hydrochloride	0.171	0.785	1.718	0.429	-0.6105	0.377	0.49	1.009	-0.251	0.959	2.579	0.912	-0.131	0.3475	0.4165	0.454	0.3825	-1.0635	-0.701	-0.8925	-0.4355	-0.947	-1.1155	-0.256	-0.0705	0.366	-0.401
1-Deoxynojirimycin	0.549	1.372	0.301	0.597	-1.0775	-0.1345	0.296	-1.4	3.177	-1.661	0.468	-1.881	-0.902	-1.5055	-0.046	0.728	-0.8095	-0.8155	-0.4355	-1.3405	-1.3125	-0.658	-1	0.272	-0.5315	-1.0565	0.212
1-EBIO	-1.789	-0.064	-0.353	-1.04	0.7745	0.0185	0.136	1.117	-0.169	2.546	0.266	-1.886	0.741	0.6265	0.0875	-1.25	1.3665	0.616	0.262	0.5795	-1.2245	-0.278	0.285	-1.4145	0.267	-0.5805	-0.099
1-Phenylbiguanide hydrochloride	-0.687	-2.659	-2.194	-1.302	-1.1445	1.7185	-1.068	0.773	-0.342	1.262	0.33	3.955	0.581	0.287	-0.1585	2.3215	0.5925	-3.39	0.4285	0.3275	-0.6125	0.1655	0.0905	0.775	-0.588	0.0575	-0.746
1,2,3,4,5,6-Hexabromocyclohexane	3.199	0.783	0.316	2.839	0.352	2.072	1.919	1.626	0.629	1.963	-0.271	-0.56	-0.1295	1.147	1.3825	-18.9265	3.8675	0.975	3.0065	1.921	2.392	2.103	0.2275	1.119	1.748	2.2295	1.997
1,3-Dipropyl-8-phenylxanthine	-1.208	-4.452	-0.755	0.224	-2.1855	1.508	0.742	-0.777	-3.73	-0.767	-2.984	-2.607	-2.4015	-1.9835	-0.944	-0.945	-2.17	-0.775	0.0415	-0.1385	-2.246	-2.6225	-0.3235	-2.934	-0.3015	-1.136	-1.387
1400W dihydrochloride	0.975	-0.928	0.018	1.23	0.6745	0.0755	-0.192	0.835	2.416	2.334	1.993	-0.532	0.4285	1.317	0.534	0.7025	1.0105	1.027	0.8235	1.3815	1.285	0.1985	2.1065	0.2095	1.693	1.43	0.952
17-ODYA	3.515	5.319	4.127	4.545	0.0055	1.963	1.658	-0.264	2.106	-0.393	1.027	1.394	0.8625	0.5775	1.2055	-3.8385	0.445	-0.4845	2.5195	0.469	0.216	0.9205	-0.2475	-0.01	-0.2935	0.54	0.038
17-PA	1.144	-0.168	-0.712	0.922	2.259	0.355	0.054	3.249	-2.059	2.635	1.623	0.826	-0.2135	2.131	1.8045	1.707	2.6515	1.7445	0.9825	2.449	1.4905	1.925	0.565	1.3685	0.8725	0.466	1.57
2-[1-(4-Piperonyl)piperazinyl]benzothiazole	0.091	1.358	0.476	3.39	-0.948	0.691	0.426	-1.219	1.017	1.341	2.014	1.785	-0.2045	-0.3965	1.117	-1.007	-1.165	-1.9395	0.2455	-0.55	-0.0625	-0.1605	-1.363	-0.1445	-1.34	-0.2095	-1.497
2-APB	2.586	0	2.193	3.882	0.1125	-0.286	0.271	4.409	0.342	-0.951	1.042	0.062	0.1825	1.8715	0.6525	0.0565	-0.537	-0.571	-0.137	-0.6615	0.265	-1.983	-1.7535	-0.0345	-0.9495	-0.4765	-3.374
2-BFI hydrochloride	0.297	-1.141	-0.463	2.646	0.983	-0.291	0.136	1.376	1.151	0.605	0.631	0.826	0.676	0.2795	-0.787	-0.3925	-0.537	-1.1255	-0.2195	-0.2325	1.349	-0.101	-0.776	-0.113	-0.331	1.2555	1.063
2-Chloro-N6-cyclopentyladenosine	0.923	0.64	0.671	-0.315	0.901	-0.113	-0.308	1.302	-1.018	1.41	1.148	0.12	0.276	-0.053	0.999	-0.382	0.2245	0.424	1.3645	-0.042	1.3425	0.745	1.623	1.1105	1.5635	-0.14	-0.538
2-Cl-IB-MECA	-0.717	0.472	2.486	0.663	-1.947	-0.6545	-1.461	-0.88	-1.051	1.546	-0.171	-0.541	0.6075	1.095	0.385	1.628	1.4965	-0.2275	0.767	1.729	1.0635	1.5675	0.39	1.42	1.6365	1.041	1.347
2-Hydroxysaclofen	1.177	0.031	1.564	1.578	1.4185	-0.4335	1.317	0.329	0.919	-0.695	1.611	0.824	-2.855	-2.5895	2.13	1.2105	1.9745	-0.3095	-1.475	0.945	2.8375	1.9675	1.8345	-0.4595	1.862	3.338	2.573
2-Iminopiperidine hydrochloride	-0.031	-0.802	0.902	-1.02	-0.5565	-0.4475	1.579	0.311	-1.282	-0.818	-0.343	0.048	0.0035	0.123	-0.931	-3.364	0.071	1.035	0.0085	0.353	0.6855	0.7115	0.756	-0.3225	0.2265	-0.059	-1.131
2-Iodomelatonin	1.041	0.448	0.266	-0.347	0.014	2.208	0.474	1.322	-0.697	0.622	-0.958	0.381	1.723	-1.4125	0.731	-0.505	-0.923	-1.142	0.109	-1.41	-0.8505	-0.9905	-0.8255	1.9575	-0.4385	-0.921	0.751
2-Methoxyestradiol	-4.876	-5.451	-9.625	-6.613	-8.796	-4.5565	-7.126	-6.591	-13.625	-4.697	0.553	3.16	-7.47	-5.6635	-10.34	0.957	-3.9535	-3.858	-5.26	-4.4255	4.216	-8.748	-4.9545	-10.005	0.6395	-6.4305	-13.512
2-Methyl-5-hydroxytryptamine hydrochloride	1.26	-0.612	0.025	-2.736	-0.938	-0.1015	0.446	-7.284	-0.544	-6.242	-2.403	-1.585	-6.2605	-2.0545	-1.783	-4.7435	-5.734	-3.626	-3.776	0.102	-0.4935	-2.0215	-1.803	-7.362	-3.331	-0.558	-2.41
2-Methylthioadenosine triphosphate tetrasodium salt	2.65	0.16	-0.174	0.232	0.117	-0.627	0.64	1.455	1.15	0.441	2.179	-1.597	0.734	0.006	1.405	-0.37	1.8215	0.471	1.339	2.4235	-1.208	2.0005	1.5375	0.7495	0.7495	0.932	-0.001
2-Phenylmelatonin	0.916	0	0.476	-0.598	-0.391	-0.9095	-1.678	-3.566	-0.064	-2.302	-0.746	0.194	-0.106	1.671	0.3465	-1.558	-1.039	-0.3725	-1.1125	-0.5925	0.489	1.1225	-0.703	0.0915	-1.8385	1.3245	0.061
2-Pyridylethylamine dihydrochloride	1.681	0.716	0.52	1.676	0.18	-0.374	-0.206	2.074	-0.539	3.545	0.784	1.327	1.4395	1.2515	0.881	0.3405	0.426	0.2635	-0.2895	-0.6045	-1.792	-0.1515	-0.057	0.9955	-0.8425	0.7155	0.099
2,3-DCPE hydrochloride	-20.134	-0.959	0.094	-4.591	-1.077	0.3275	-5.331	-3.668	-6.707	-0.302	1.729	1.886	-1.917	-0.4715	-0.749	-14.933	-0.687	-0.9895	0.7645	-3.4505	0.257	-6.7675	-0.9755	-1.02	-1.643	-6.4975	-0.424
2,4-Diamino-6-hydroxypyrimidine	-1.73	0.951	-0.275	-0.901	-0.1555	-0.1115	1.16	-2.534	-0.374	-1.358	-1	2.145	-1.522	1.575	-0.388	-4.6985	0.019	-0.491	0.1165	-0.0615	-0.3085	-0.2835	-0.004	-0.239	-0.373	-0.769	-0.611
2,4-Dihydroxyphenylacetyl-L-asparagine	0.355	-1.611	0.405	-0.329	0.024	1.076	0.05	0.288	0.809	1.289	0.253	2	1.7885	1.9615	0.1285	0.4825	0.0075	0.396	0.54	-0.1935	1.0215	1.6565	-0.763	0.537	0.3715	0.918	2.076
2'-MeCCPA	-0.995	0.059	-1.459	-0.163	-0.373	-0.477	-0.902	-0.101	-0.398	0.917	-1.61	1.73	0.2905	-1.35	0.528	0.5145	1.196	1.2915	-0.066	-0.77	0.064	0.534	0.259	1.1995	0.3045	-0.4035	0.657
3-Bromo-7-nitroindazole	-0.887	0.208	1.79	1.151	1.3615	-0.768	-1.097	-1.496	-0.118	0.507	0.007	-0.679	-0.845	-0.4525	-0.1425	-2.38	-0.5745	-1.263	-0.6905	-0.428	-0.708	0.899	-1.423	2.081	-0.9615	-0.63	0.857
3-MATIDA	0.683	-0.766	1.554	0.175	0.394	-1.059	-0.181	1.963	0.525	1.815	0.261	1.1	0.55	-0.4155	0.776	-0.6535	1.9205	2.512	1.0445	1.6745	1.8765	2.308	2.3895	1.2225	0.844	1.3735	2.478
3'-Fluorobenzylspiperone maleate	2.608	-1.299	1.021	-0.633	-1.0685	-2.496	4.932	-9.122	4.616	-3.148	0.575	-0.696	-2.13	-5.2075	-2.322	-1.3815	-2.086	-0.4035	-1.0355	-0.1315	1.293	-1.7445	-1.05	-1.643	-1.496	-0.1855	0.278
4-(4-Fluorobenzoyl)-1-(4-phenylbutyl)-piperidine oxalate	1.103	-0.965	3.465	1.182	-2.2745	0.1045	0.605	1.376	4.927	1.615	2.914	1.561	1.256	-0.5125	-1.6245	-0.587	-1.322	0.1585	-0.205	0.705	-2.141	-0.479	-0.3055	-1.7425	-0.0465	0.6825	-0.161
4-Acetyl-1,1-dimethylpiperazinium iodide	1.911	-2.532	1.124	0.902	0.027	-0.8455	0.633	0.329	1.525	-0.163	1.918	-1.338	0.0865	0.8445	0.42	-0.105	1.754	1.2995	-0.0585	2.912	2.767	1.6465	0.897	3.635	1.7415	0.2305	1.28
4-Aminopyridine	0.827	0.707	0.755	1.099	-1.7155	-0.1835	0.07	-3.343	1.408	-1.313	-0.635	-1.25	-1.694	-2.943	-2.059	-2.9075	-5.2555	-2.559	-2.042	-1.5055	-1.6345	-3.368	-1.279	-2.073	-1.7865	-2.9075	-0.862
4-Chlorophenylguanidine hydrochloride	-1.865	-0.325	-0.802	-0.188	-0.822	1.0935	0.576	0.042	0	1.788	3.187	-0.199	-0.0395	0.8785	0.0715	-0.756	0.7975	-0.626	0.95	0.35	1.1185	-1.3235	0.3615	2.2085	1.061	1.023	-1.072
4-DAMP	-1.902	0.223	-3.432	0.345	-2.67	1.4785	-0.452	-0.203	-0.44	-0.759	1.211	1.544	-1.2005	0.634	0.4625	-0.706	-1.5585	-0.2745	-3.723	-0.5555	-1.241	0.679	1.998	-1.027	-3.232	0.579	-1.741
4-IBP	0.921	-1.364	-1.774	3.622	0.0465	-1.5325	0.102	3.198	1.847	0.202	0.468	3.767	2.398	2.0635	5.6375	0.394	0.6435	1.2825	-0.9815	0.6925	1.1665	0.989	0.203	0.987	0.0965	0.8855	2.391
4-Methylhistamine dihydrochloride	0.004	0.252	1.703	-0.158	0.6395	0.885	1.033	2.489	1.218	0.712	0.972	1.156	1.335	1.0335	0.3465	-0.271	1.622	2.8055	1.986	2.2695	-0.528	0.91	0.868	0.2385	1.5515	1.235	0.333
4-P-PDOT	0.819	-0.035	-1.329	-1.153	0.015	0.2315	1.034	1.104	-0.49	0.565	0.515	0.035	0.2375	-0.7965	0.495	-0.2775	0.418	0.7735	-0.3745	1.42	-0.0025	1.3855	3.8715	0.347	1.5365	2.421	0.447
4-Phenyl-1,2,3,4-tetrahydroisoquinoline hydrochloride	-1.478	-2.478	0.771	0.039	-0.408	-1.3295	0.186	0.538	0.086	-1.126	-0.861	2.319	0.9525	-0.0145	0.9675	1.237	0.7075	-0.194	-0.119	0.4395	0.3535	0.8465	-0.0115	1.394	0.2585	0.612	-1.273
4-PPBP maleate	3.553	-1.028	0.103	0.872	0.472	1.07	1.749	0.088	2.076	-0.005	6.234	1.1	-0.0345	0.442	-0.0945	0.487	-0.306	-0.6145	-1.728	-2.2805	1.445	-1.42	-0.8005	-0.12	-2.438	-2.2165	0.083
5-Carboxamidotryptamine maleate	0.664	0.232	0	0.174	-0.0555	1.14	1.442	1.205	1.46	1.781	0.856	0.223	0.8885	-0.262	1.505	-0.2975	1.6275	1.313	-0.0135	1.7515	1.4575	2.2075	0.9605	2.5865	1.022	2.082	0.743
5-Iodo-A-85380 dihydrochloride	1.587	0.383	-1.433	0.405	1.4155	0.15	-0.97	0.387	-0.018	0.54	1.38	1.636	0.009	-0.528	0.184	1.7815	0.3645	0.1665	-0.152	0.1985	0.6445	0.6545	-1.414	-0.346	-0.4955	0.6155	0.513
5-Methylfurmethiodide	2.385	2.964	1.333	1.959	3.773	-0.331	-1.004	0.064	0	2.447	0.481	-0.771	0.1165	1.486	1.559	-0.305	0.2495	0.89	0.156	0.921	1.283	0.9925	0.7395	2.2165	0.528	-0.199	3.482
5-Nonyloxytryptamine oxalate	-1.1	-3.21	-2.446	-1.214	-3.6855	-13.534	-1.376	-10.577	-1.69	-6.997	-1.996	-6.744	-9.6195	-3.4525	-6.42	-2.146	0.144	-10.585	-2.8065	-2.3345	-3.136	-4.7195	-1.8395	-8.91	-4.1325	-4.975	-3.419
5,7-Dichlorokynurenic acid	0.356	1.237	0.328	1.244	-3.0425	-2.1455	0.308	-1.789	-0.347	-1.979	-2.243	-2.434	-1.346	-3.4735	-3.819	-0.799	-2.4825	-2.392	-4.6165	-4.2945	-2.1005	-2.3075	-2.0575	-6.8745	-2.961	-5.9505	-5.664
6-Chloromelatonin	-2.011	0.517	-2.236	-0.486	1.157	0.3955	0.541	0.235	1.514	2.18	1.386	1.318	0.3495	0.158	1.8045	0.7495	0.919	0.578	2.5435	1.6005	0.483	2.3425	2.5935	-1.1825	1.404	1.0455	12.605
6-Hydroxydopamine hydrochloride	-0.893	-2.325	0.617	-2.009	0.328	0.417	-1.209	-0.302	-1.083	0.087	1.359	0.84	-0.2515	-1.6315	-0.2595	1.234	-1.039	0.2455	-1.285	-3.088	-2.9395	-2.965	-0.798	-0.5855	-1.5455	-2.1945	1.601
6-Iodo-nordihydrocapsaicin	0.475	2.03	2.055	1.295	0.2605	1.4985	3.302	-0.206	3.283	1.779	-0.006	3.817	1.625	0.3885	0.829	1.226	-0.632	0.709	0.2965	0.244	-0.1795	1.1935	1.541	0.5935	0.0065	1.026	-0.787
7-Chlorokynurenic acid	-0.475	0.564	-0.008	0.711	0.0715	-0.0375	1.383	-6.92	1.398	-3.466	-0.724	2.165	-7.29	0.6385	0.1875	-1.34	-4.0125	-1.9085	-0.599	-2.0465	1.069	-1.6665	-1.6165	-1.227	-1.7415	-1.541	1.669
7-Hydroxy-DPAT hydrobromide	0.746	-1.869	10.505	-2.657	0.1125	-0.846	-0.809	1.956	0.503	-0.58	-2.371	0.917	0.289	0.1185	0.0555	-0.472	0.0365	-0.116	0.2475	-2.798	0.7185	-0.0925	-0.693	0.9415	-0.2165	0.3215	-1.855
7-Hydroxy-PIPAT maleate	-0.125	0.411	-0.406	0.09	-2.4495	-0.1355	0.186	-0.829	0.812	-0.324	0.399	-1.344	0.3845	0.6455	2.193	0.0635	-0.7235	-0.3355	-0.8735	-0.994	1.071	0.565	-0.222	-0.3685	-0.474	0.0275	2.64
7-NINA	0.482	0.69	1.512	0.596	0.245	0.538	-0.741	3.258	-0.608	2.644	1.622	-0.659	2.4645	0.516	0.5615	1.1705	2.4515	1.6035	2.117	1.903	2.172	1.7475	-0.2295	1.466	2.5055	1.4305	0.717
7-Nitroindazole	0.334	1.03	1.679	0.122	0.7525	0.9325	0.579	1.818	-1.281	1.017	2.401	0.01	-0.729	0.8285	0.525	-0.999	-2.184	0.5885	-0.8505	-1.5175	1.3255	-0.1425	-0.626	0.759	-0.728	-0.8255	-0.637
8-Bromo-cAMP, sodium salt	1.764	0.472	1.612	0.293	1.408	-2.2455	-1.268	-1.513	-1.813	-0.174	-1.103	0	-0.7675	-0.401	-0.368	0.053	-1.483	-0.0655	-0.101	-0.067	0.727	-1.8725	-0.1415	0.086	-3.533	-0.0435	3.132
8-Bromo-cGMP, sodium salt	0.579	0.658	0.319	-0.439	0.959	0.5245	-1.475	2.074	-0.294	3.058	1.484	0.568	2.101	0.5955	1.24	0.5075	3.452	0.547	-2.0905	1.094	2.224	2.1305	0.646	1.0525	0.843	1.341	0.15
8-Hydroxy-DPAT hydrobromide	0.85	1.731	-0.673	1.709	-0.51	1.4175	1.349	-0.107	0.704	-0.252	1.615	0.028	1.2685	-0.5635	0.1835	0.7465	1.159	1.0435	1.3555	1.197	0.3385	2.156	1.8405	1.61	0.346	1.2275	0.643
8-Hydroxy-PIPAT oxalate	0.451	-1.798	-1.343	0.077	0.16	-0.1855	-0.834	0.356	0.206	1.155	-1.692	0.753	1.8505	1.835	1.014	0.0615	-1.031	1.0695	0.697	1.428	0.4505	0.5375	0.9915	1.192	1.379	0.8335	1.179
8-M-PDOT	0.386	-1.846	0.642	0.379	-0.002	-0.1695	-1.117	0.251	-0.138	-0.242	0.091	2.389	-0.19	-0.8355	-0.945	0.4065	0.414	2.718	-0.502	1.0745	0.196	0.374	-0.008	4.674	0.0455	0.0875	-0.667
9-AC	-1.231	-2.345	-1.139	-2.466	0.2545	-0.133	0.269	0.279	-0.735	0.037	-1.008	-0.943	0.208	-0.098	0.5875	-0.368	0.26	0.0485	-0.0535	0.203	-0.5205	0.6825	0.119	0.42	0.6155	0.2825	0.429
A 205804	-0.566	-0.446	-1.865	-2.151	0.068	0.647	-1.324	0.397	-4.311	1.344	2.609	2.671	-0.1605	-0.341	1.039	0.841	0.14	0.105	0.7365	1.256	-0.346	2.3385	1.0735	0.69	-0.1705	1.208	-0.731
A 61603 hydrobromide	2.439	-0.623	-0.064	0.731	0.0635	-0.329	-0.696	-0.391	3.556	0.158	0.372	0.982	-0.544	0.0515	-1.334	-4.947	0.802	0.0235	-1.603	-0.669	-1.294	-2.4685	-0.225	-0.591	-0.5925	-1.161	1.406
A 68930 hydrochloride	0.602	-0.074	-0.391	1.065	0.882	-0.196	-0.597	0.302	-0.514	1.284	-0.401	-0.07	0.2655	-1.227	1.8745	-0.8525	5.2445	-0.6735	4.2185	1.8095	3.872	2.032	-0.1955	0.3565	0.864	2.318	2.074
A 77636 hydrochloride	-1.026	-0.485	-0.797	-0.461	0.3855	1.881	-2.187	-0.344	0.231	1.515	-0.253	-0.372	1.5285	0.715	2.314	-1.2975	-0.396	-1.9405	0.4465	0.331	0.0575	0.4135	0.583	-0.139	0.5025	1.562	1.456
A-7 hydrochloride	2.583	1.243	0.632	2.732	-0.2685	-4.1155	2.539	-1.516	0.729	-1.506	3.406	4.007	-4.4575	0.739	-2.066	0.2955	0.805	0.0095	0.1555	0.2615	2.899	0.054	-0.138	-2.732	-0.6345	-2.549	3.696
A23187, free acid	-18.748	-10.412	-17.912	-14.882	-10.3295	-15.22	-12.609	-6.785	-15.519	-10.089	-14.726	-44.297	-13.378	-19.231	-10.047	0.1585	-10.856	-8.9475	-15.6825	-13.434	-25.936	-17.381	-7.2365	-15.402	-14.999	-12.925	-10.25
ABT 724 trihydrochloride	-0.857	0.36	0.113	0.64	-0.198	-0.809	-0.423	-0.309	-0.275	0.758	1.538	0.238	-0.0125	0.977	1.0105	-0.2455	1.645	1.3505	1.415	0.6305	0.479	0.7405	0.492	1.2725	2.001	0.1125	-1.53
AC 55649	1.179	0.999	-0.619	-1.138	1.969	-0.0945	0.766	-1.624	1.333	-1.027	3.795	4.455	1.1055	1.4165	-0.461	0.1005	-1.276	0.129	0.0495	1.177	1.0555	-0.181	0.2195	0.107	-0.435	0.0275	-0.344
Acarbose	-0.046	-1.51	-0.522	-0.852	0.1725	1.6585	-0.133	0.983	-1.914	0.134	-0.223	-2.854	0.8815	0.6895	-4.2445	1.2515	-0.0485	0.352	1.2535	0.711	1.5605	0.556	1.412	0.6965	1.712	0.1805	0.032
ACBC	-1.352	1.491	-0.926	-0.738	2.0235	2.2585	-1.293	1.423	-0.668	0.42	1.548	1.192	2.0785	1.152	2.474	0.6005	0.6145	0.2195	0.032	-0.241	1.7415	0.5625	0.0195	0.053	0.8925	1.597	3.371
ACDPP hydrochloride	-0.419	-0.391	0.971	-0.063	2.2275	1.1935	-0.701	0.493	0.113	1.435	-0.604	-0.952	1.2785	1.043	0.1605	1.4165	0.8725	0.866	0.618	0.9875	-0.0235	1.078	1.3325	-0.316	1.0045	0.933	-0.558
Acetaminophen	0.756	-0.132	0.077	-0.473	-0.465	-0.1225	-0.101	-0.184	-0.419	0.978	-1.899	-1.318	1.006	0.475	-0.6315	0.2715	0.522	2.1035	0.4995	1.3225	-1.3765	1.689	2.3415	0.058	1.2975	0.651	-0.352
Acifran	-0.475	0.152	0.261	-1.654	0.211	0.644	-0.318	2.833	-0.66	1.797	0.063	1.043	0.9285	1.8055	2.865	1.142	2.014	1.011	1.965	2.366	0.259	1.3265	1.213	3.062	1.8565	2.8095	-0.437
ACPT-I	0.667	1.302	1.79	1.812	-1.101	-0.455	2.587	1.782	1.886	-1.55	0.169	-0.418	-0.0525	-0.5285	0.4015	-0.8705	0.6055	1.275	-0.145	0.0755	-1.6395	0.797	-0.3985	0.758	0.1605	-0.102	2.168
ACPT-II	-0.944	0.718	-1.082	-0.476	0.612	-0.649	-0.988	2.436	-1.034	1.444	-0.127	-0.544	0.4155	-0.9595	0.9555	0.4375	1.0925	0.0225	-1.3465	0.92	-0.573	1.1575	-1.023	1.725	0.1835	0.4855	-0.285
Actinomycin D	-25.208	-13.139	-31.304	-19.875	-11.9545	-10.6895	-16.04	-6.398	-17.822	-10.831	-14.53	-45.304	-12.2185	-18.778	-10.4895	-5.0535	-14.1815	-9.639	-13.1205	-12.9155	-31.087	-17.4445	-11.905	-17.0505	-17.8555	-13.318	-21.247
Acyclovir	-0.527	-1.733	-1.971	-1.776	-0.7595	-5.399	-2.686	-0.213	-1.185	0.01	-3.952	1.959	-6.507	0.1105	-2.749	1.331	0.681	-0.645	0.2065	0.3915	0.0315	0.444	0.5795	0.0465	0.0095	-0.02	-1.408
AF-DX 116	3.826	4.172	0.241	2.716	-0.23	-0.8765	-0.886	0.485	3.705	2.639	0.115	1.621	0.0125	0.9295	0.7395	0.2595	0.01	1.6885	0.9565	1.7095	2.482	0.3915	1.0165	0.275	1.039	-0.6575	-0.47
AF-DX 384	0.947	3.084	-3.257	-0.845	-1.861	-1.2685	-1.383	2.855	-0.801	0.639	0.758	0.282	-5.3425	-4.0065	-2.106	-0.1445	0.5075	1.8815	0.011	0.3445	1.271	0.444	-0.4795	-1.261	1.2535	2.426	2.14
AG 1478 hydrochloride	-3.869	-3.429	-12.589	-6.076	-5.082	-2.8695	-6.213	-3.621	-1.477	-4.239	-2.089	-2.972	-2.4405	-2.272	-2.9035	-0.5565	-5.915	-4.1765	-7.6035	-0.1335	-3.4135	-0.563	-2.2975	-6.772	-11.4455	-0.107	-5.144
AG 555	0.191	-3.928	-1.726	-1.671	-1.222	1.1185	-1.533	2.72	-1.352	2.447	0.205	0.138	0.0555	-0.195	-0.156	-0.0635	-0.726	-1.3245	-1.2735	-0.431	0.4855	-1.6905	-1.396	-0.3145	0.0685	-1.1945	-1.518
AG 556	-0.133	-0.179	-0.777	0.404	-1.5675	-1.418	-0.648	0.607	-0.412	-0.987	-7.373	-1.502	-0.9915	0.601	-1.2385	-0.922	-2.1275	-0.909	-2.0705	-0.6815	1.037	-2.9615	-2.068	0.178	-0.1215	-3.314	0.384
AG 99	1.065	1.312	-3.481	-0.306	1.074	0.738	0.084	-2.197	-0.557	3.131	-2.032	-0.449	-1.1265	2.0675	1.217	0.9725	0.3825	-0.869	1.091	0.6145	1.6055	0.5225	1.357	2.1455	0.246	2.2205	-0.322
Agmatine sulfate	-0.273	1.527	1.184	5.402	0.761	-0.203	-0.166	1.808	0	-0.246	-0.27	0.137	0.364	1.072	-0.314	-0.776	1.108	1.756	0.535	0.4295	0.0065	-0.0475	1.6265	-0.489	0.7285	0.7225	-0.733
AGN 192403 hydrochloride	1.019	1.503	0.055	1.065	1.0235	-0.467	1.419	1.493	1.214	2.97	0	-0.898	0.599	0.706	0.1145	-1.4885	2.274	3.192	2.1445	2.22	1.1495	-1.0825	2.3925	1.353	1.3845	1.546	2.542
AH 11110 hydrochloride	-1.655	0.629	-1.229	0	-1.162	-0.0945	-1.334	1.406	-1.377	0	-0.254	0.327	-0.2295	0.0665	-0.3745	1.58	-0.3395	0.1775	-0.3115	-0.045	-0.6305	-0.3395	-1.0565	-0.0735	-0.4215	0.67	-1.192
AH 6809	1.937	0.807	-1.696	0.077	-1.913	-1.214	0.778	-0.871	0.258	-2.029	-1.314	-0.149	-1.1245	2.264	0.3735	-0.7505	-5.677	-2.238	-1.381	-0.5225	-0.1355	-1.3075	-2.2805	-0.573	-2.5395	-1.382	-0.903
AIDA	5.033	-1.225	4.431	0.586	-0.8185	-1.461	-1.787	-0.496	1.342	-0.07	0.838	0.385	-0.7555	0.46	-0.711	1.034	0.8275	0.3465	-0.142	0.6965	3.15	0.5295	0.8945	0.569	0.805	-0.454	-1.264
Alprostadil	0.817	-0.416	1.589	0.022	1.224	1.146	0.122	1.726	3.294	0.559	0.571	-0.715	0.443	-0.286	-0.0575	1.2045	-1.198	-1.188	0.129	-1.218	-1.061	-1.342	-1.012	-0.5845	-0.774	-0.529	0.34
Alrestatin	-0.008	-1.236	-0.755	0.943	0.0885	0.701	1.097	2.698	0.488	1.601	0.15	-0.014	1.3885	-0.759	1.184	1.672	1.117	2.106	1.513	1.724	1.712	2.1525	1.333	0.6725	1.0065	0.905	1.845
Altanserin hydrochloride	-0.588	-0.666	0.241	-0.233	0.5815	-0.2075	1.127	2.075	-0.39	-0.697	0.28	-0.139	1.6545	1.8165	-0.4725	-0.6645	1.1535	2.044	1.3775	2.4585	-0.65	2.4835	2.039	0.9435	1.1135	3.3275	0.967
ALX 5407 hydrochloride	0.47	0.862	1.337	0.407	0.097	1.2035	1.792	0.685	0.036	1.072	1.965	0.979	1.392	1.7595	1.2295	-1.738	1.365	1.2075	1.7435	1.6465	-0.3965	1.5145	2.8305	0.973	2.8875	1.7845	1.321
AM 251	-0.209	2.851	2.225	2.603	1.449	4.07	0.743	4.01	2.382	5.2	-2.777	0	1.5365	2.9655	3.97	-0.4605	3.7525	1.6015	3.4325	2.5345	3.319	3.657	2.642	2.9145	3.333	3.3815	2.024
AM 281	-1.604	-0.628	-1.268	-0.186	1.0135	1.31	-0.283	2.317	-1.378	0.097	-2.285	-2.105	1.1705	-0.614	1.0945	-0.95	0.656	1.401	-0.0075	1.139	-0.94	0.747	2.491	-0.2625	1.3535	1.343	-1.352
AM 404	0.381	-0.031	1.408	1.758	-7.973	-6.559	1.654	-0.645	-0.04	-2.523	-1.444	0.354	-2.4655	-1.811	0.3095	-0.7875	1.1845	-0.2265	-0.4555	-0.0195	0.3685	-1.255	2.0075	-0.7615	0.1155	0.0565	-0.559
AM 630	0.644	1.171	-0.561	3.041	0.508	1.774	2.142	-0.948	-0.646	-1.433	-2.812	-0.847	-0.212	0.214	1.8775	-6.181	-0.9235	0.6725	1.0445	0.8495	-0.433	0.508	0.1235	-1.6015	1.3465	0.9105	-0.113
AM 92016 hydrochloride	0.578	1.962	0.863	-0.802	0.7785	1.0445	0.966	-0.23	1.845	0	-1.445	0.302	0.3825	1.0405	-0.139	-1.496	1.376	-0.318	2.299	-0.124	-12.1445	0.7815	1.763	-1.276	1.1275	1.6305	0.597
AM580	-0.802	-1.595	-1.838	-0.962	0.3335	-0.466	0.634	0.222	0.603	-0.391	1.712	0.546	-0.309	0.799	-1.7935	-0.125	-0.4725	-0.4555	0.2105	0.953	-1.574	2.9655	0.6455	-0.3905	-3.4515	1.0165	0.145
Ambenonium dichloride	-2.883	1.252	1.907	1.987	0.3795	-1.183	1.736	0.63	0.531	0.742	2.188	1.563	0.431	0.4775	-0.1945	-0.2935	0.467	1.1245	-0.837	-0.4355	-0.985	-0.6615	0.139	-1.3295	0.489	-1.2295	-0.748
Ambroxol hydrochloride	2.814	-0.4	1.24	-0.59	0.027	0.3945	-0.692	1.244	0.133	0.999	1.323	0.425	0.3655	1.4485	0.7015	0.2425	0.273	0.1145	1.543	-0.2465	0.8765	0.172	0.468	-1.0345	0.4445	0.7155	-0.185
AMG 9810	-0.452	-0.481	2.121	-2.229	1.1255	-1.0085	-0.923	-0.371	0.276	0.519	-1.277	0.627	-1.2445	-0.3305	-1.7475	-0.501	1.5535	0.9055	-0.5385	1.986	-0.631	-0.0935	2.2065	-1.62	0.6865	1.2265	0.207
AMI-193	-0.757	-1.745	0.29	-1.983	-0.1945	0.464	-2.022	-4.266	-0.725	-1.226	-2.713	-0.033	0.5035	-1.7195	-0.846	-1.3885	-1.118	-1.1385	-1.7265	-2.2015	-1.9565	-1.0235	-0.8535	-1.724	-0.4335	-0.5675	-0.292
Amiloride hydrochloride	-2.172	-0.37	1.404	2.511	-1.2525	2.072	0.712	-3.436	0.002	-3.317	-1.95	-1.97	-3.629	-2.1685	-2.342	-0.447	0.1385	-0.751	1.354	-0.93	-2.954	0.0415	-0.8215	0.2065	-1.221	-0.548	-3.473
Aminoguanidine hydrochloride	2.239	6.123	-0.353	-0.636	0.648	0.156	1.165	-0.21	-0.313	-0.163	0.951	0.33	0.784	0.906	0.004	1.567	1.633	0.5175	1.054	2.5955	1.8165	1.601	1.45	2.2185	1.0715	0.9595	0.581
Aminopurvalanol A	1.163	-2.676	0.746	-1.687	-3.0365	-6.0135	-4.202	-5.351	-0.259	-3.813	-2.376	-7.908	-4.301	-1.77	-3.284	2.127	-3.1165	-2.7375	-4.541	-4.215	-1.8325	-4.9345	-2.9495	-3.8025	-5.9575	-6.295	-5.336
Amisulpride	0.186	-0.186	0.879	-0.112	-0.616	0.2165	-0.574	0.623	0.877	0.199	-0.355	1.405	-0.046	-0.939	-0.159	2.793	-0.16	-1.1825	-0.1525	-1.1885	0.1315	-1.6485	-1.5885	-0.283	-1.2575	-0.739	-0.667
Amlodipine besylate	0.273	-2.097	-0.286	-0.08	0.813	2.1705	-1.207	-0.347	-0.497	-0.528	1.416	-0.442	-0.761	0.5015	1.2995	-2.5235	-0.7315	0.5335	-1.1985	0.3145	-2.0925	-0.5605	0.1835	-0.2735	0.368	-0.29	0.179
AMN 082 dihydrochloride	2.054	4.952	2.166	1.782	1.6195	1.7055	1.246	2.625	0.743	1.459	1.47	0.29	1.367	1.168	-0.2365	-0.106	0.082	2.593	0.457	1.425	-0.006	1.448	1.145	0.862	1.4015	0.145	0.87
AMT hydrochloride	0.5	2.493	-0.209	0.68	1.185	0.445	1.033	1.838	0.617	1.793	0.359	0.352	-0.155	1.32	0.1765	0.242	1.178	1.6175	0.643	-9.063	0.108	1.523	1.732	1.2855	1.024	1.624	-0.061
Amthamine dihydrobromide	-2.835	-4.521	-4.115	-7.869	0.609	1.093	-3.955	0.393	-1.44	0.875	0.346	0.874	-0.4845	1.1905	0.2905	-0.301	0.1885	-2.1685	-0.6355	-1.321	0.041	-0.4855	-1.191	-0.374	-0.8655	-1.5245	2.342
Aniracetam	-0.91	0.519	0.677	1.624	1.068	0.2455	1.913	0.834	1.85	-0.573	0.657	1.014	1.2985	1.552	1.2655	0.2515	0.7285	3.0345	1.746	2.4245	-0.58	0.201	1.6025	0.287	1.59	0.484	0.408
Anpirtoline hydrochloride	-1.391	3.135	-1.266	-0.729	0.0985	-0.478	1.554	-1.616	-0.264	0.556	-1.955	1.542	1.1315	0.1825	1.19	1.0965	1.0495	-0.9055	-0.0615	-1.007	0.6215	-0.607	-0.376	1.2115	-0.678	-0.0445	1.047
Antazoline hydrochloride	2.326	0.409	0.723	-0.978	-0.076	-1.0665	1.347	-0.289	0.25	-1.987	-0.413	-1.774	2.744	-0.9525	-1.3595	0.471	0.9335	0.8005	-0.3115	0.6585	0.395	1.287	0.6515	-1.1985	0.129	0.0785	0.019
Apigenin	-0.256	-1.327	1.821	1.311	0.0205	1.4485	-2.397	-0.336	0.803	1.985	1.073	-0.489	-0.004	1.3585	1.163	2.8025	0.7525	0.5395	-1.139	-0.4765	1.129	-0.295	-1.1545	1.0885	-0.8575	1.16	-0.255
Apoptosis Activator 2	1.053	0.082	1.602	1.881	-0.77	-2.493	-0.672	-5.501	-4.189	-2.808	-1.44	0.886	-3.2655	-1.092	-2.283	0.157	-1.464	-0.7405	-1.538	-0.8995	1.6755	-0.555	-0.4645	-3.2665	-0.644	-1.0405	0.091
AQ-RA 741	-0.426	-0.185	-0.448	0.928	1.7335	-0.493	2.623	-0.048	1.733	1.512	-0.579	-0.205	0.5255	2.5045	2.8225	0.381	2.266	1.64	2.2035	2.647	1.3435	2.1	0.7305	0.02	3.047	2.378	0.823
ARC 239 dihydrochloride	2.535	1.019	2.165	-0.307	-1.2605	-0.269	-0.446	0.854	0.273	0.939	1.052	0.685	-0.3865	2.3695	-0.2855	4.1405	1.173	0.807	-0.893	1.688	2.104	-0.476	-0.0265	1.7965	0.22	1.024	0.127
Arcaine sulfate	0.364	1.028	1.685	2.761	-1.026	0.919	-1.001	-0.594	0	0.401	-0.343	0.443	-0.0885	1.2695	-0.38	1.411	-0.426	-0.69	0.134	-1.6485	0.6245	-1.6045	-0.987	-0.7415	-0.863	-0.8795	-1.119
Arecaidine but-2-ynyl ester tosylate	2.092	0.875	-1.005	-1.319	3.3525	0.3535	-1.1	0.553	0.301	0.349	-0.318	0.188	-0.299	-0.539	1.12	3.296	0.0875	-0.169	-0.4845	0.474	0.964	1.135	0.2825	0.153	-0.2705	-0.8105	1.554
Arecaidine propargyl ester tosylate	-1.364	-0.747	-0.757	-1.014	3.5375	0.5555	0.583	-0.778	-1.272	-1.325	0.705	-1.969	0.3475	1.4415	0.8605	1.0465	-1.643	-0.2725	1.1945	1.0345	1.29	-1.6185	-0.4745	0.053	-0.085	0.393	-0.329
ARL 67156 trisodium salt	0.933	0.24	0.284	0.412	-0.6305	1.0215	1.176	1.344	2.573	2.08	1.189	0.77	0.428	0.7485	0.1495	-0.289	-0.474	1.2145	0.2305	0.519	2.589	-0.321	0.479	1.496	0.324	0.002	-0.686
ARP 101	-8.553	-11.878	-9.475	-2.327	-2.814	1.494	0.077	-7.891	-0.397	-1.51	-0.394	3.728	-4.6255	-1.367	0.544	-0.3005	1.325	0.5965	-2.469	1.192	1.0935	-0.399	1.1435	1.395	1.56	-3.956	4.145
Artemisinin	-0.327	-0.144	-1.599	0	0.153	0.543	-1.97	0.109	-2.407	0.492	3.018	-0.821	0.8385	1.04	-0.0385	0.8995	1.57	-0.0605	0.755	1.5625	-0.498	2.3135	1.6605	-0.2645	1.2065	1.566	1.567
ATPA	0.615	-0.003	0.848	1.492	-1.4925	0.709	2.103	-0.259	1.056	0.056	-0.915	-0.099	-0.4835	-0.1405	0.0615	0.325	1.2925	-0.517	0.4925	-0.147	0.9255	-0.0575	0.184	-0.24	0.3905	-0.2325	0.421
AY 9944	0.053	-0.862	-1.288	-0.103	3.678	0.1345	-0.047	0.357	-1.481	-0.809	0.778	2.541	1.904	2.1165	-0.2285	0.3535	1.863	1.5905	0.412	1.1185	0.673	2.103	0.055	2.8415	1.4375	0.9195	1.522
AZ 10417808	2.439	-0.324	4.318	1.405	-0.122	1.043	-0.599	0	1.435	-0.267	-1.252	0.878	1.145	-0.088	0.519	0.764	-1.4285	-1.1605	-0.0795	-0.2795	-0.7205	-1.105	-0.769	0.906	0.2985	0.6935	-1.976
B-HT 920	0.029	-1.032	-1.92	-0.264	0.5935	0.598	-0.585	-1.564	-1.207	0.087	2.716	0.761	0.432	-0.754	1.6285	1.174	-1.98	-1.3035	-1.9275	0.1505	-0.391	-2.169	-0.317	-1.45	-0.621	-1.982	1.591
BADGE	0.098	1.464	0.568	-0.838	2.7445	1.6105	0.78	1.919	-0.266	1.729	-0.119	2.805	0.7965	1.0525	1.758	0.9545	-5.735	-9.2125	-17.2135	-11.0475	3.8715	-0.8375	-1.076	-6.1445	-14.042	-2.1725	-13.905
Baicalein	-1.249	0.991	-3.687	-1.416	0.443	0.404	-1.218	0.482	-0.274	-0.277	0.664	0.291	-0.017	0.227	-0.082	0.2715	3.1405	0.0625	3.014	1.25	0.517	1.5605	-0.2005	-0.153	0.3595	3.2515	1.142
Bax channel blocker	-1.577	-2.747	-1.136	-5.927	-4.812	-4.7435	-1.88	-9.552	-1.86	-9.965	-12.138	-7.445	-6.098	-3.1275	-7.4745	0.8135	-1.903	-1.7295	-6.9405	-2.0895	-1.911	-2.9505	-2.4325	-5.9255	-4.979	-3.154	-1.459
Bay 11-7085	0.873	-4.561	-10.026	-3.075	-12.8805	-20.0965	-7.277	-11.382	-22.404	-14.345	-3.133	-19.772	-13.491	-12.2255	-16.447	-0.773	-13.356	-17.116	-21.353	-11.9485	-7.5815	-20.1625	-11.415	-19.6055	-17.5845	-25.0475	-23.454
Bay 11-7821	-1.025	-4.384	-11.081	-3.035	-13.5115	-17.3735	-5.32	-9.483	-23.305	-12.856	-1.343	-13.592	-10.7715	-7.9815	-13.158	1.6825	-5.909	-10.2235	-10.826	-1.937	-0.318	-15.888	-3.63	-11.5005	-7.472	-19.7485	-8.523
BAY 59-3074	-1.591	0	-0.076	0.02	0.637	2.0205	-1.233	-0.031	0.783	0	-1.146	0.245	1.0225	0.295	1.4355	0.2655	-1.0055	-0.9005	1.0395	0.2545	2.2245	-1.5085	-0.256	0.166	-0.3535	-3.9975	-2.005
BD 1008 dihydrobromide	0.433	0.757	0.516	2.956	0.788	2.122	1.049	0.894	-0.113	1.78	-1.603	-0.292	0.5005	0.277	0.402	0.5575	0.179	2.4225	0.315	1.663	0.158	1.641	1.0615	-0.7175	1.3065	1.582	1.366
BD 1047 dihydrobromide	-1.381	1.416	0.089	0.369	-0.23	1.0755	0.545	1.892	2.619	-0.117	2.932	0.614	1.266	-0.1575	0.0515	-0.3085	-1.1715	-0.469	0.257	-0.358	0.846	-0.7035	-1.1425	0.008	-0.8075	-0.7675	1.191
BD 1063 dihydrochloride	-0.462	-1.227	-0.884	-0.457	0.3415	0.8465	-0.585	-0.397	-0.773	-0.203	-0.314	0.145	2.0355	-0.4725	0.6965	0.553	1.609	1.9675	-0.1215	1.844	0.1015	0.9095	1.971	1.357	2.2045	0.5795	-0.581
Benazepril hydrochloride	-0.351	0.095	-0.289	-0.118	1.0045	-0.0935	-0.745	0.674	-0.691	0.912	2.523	-1.776	0.13	1.555	0.462	0.075	2.123	0.9415	0.808	0.132	3.872	-0.303	1.3035	0.696	1.323	-0.857	1.291
Benzoquinonium dibromide	-1.727	-0.218	-1.01	0.401	-0.6045	-0.195	-0.45	1.236	0.402	1.103	0.586	0.601	0.8515	0.5415	0.387	-0.2965	0.84	-1.2825	0.385	-0.6655	-1.507	-0.444	-0.7765	-0.31	-1.215	0.009	0.844
Bestatin	1.215	1.335	0.875	-0.378	1.3515	0.9745	-0.111	1.069	-2.235	2.532	1.831	1.104	0.021	0.3435	0.9455	-1.1315	0.8635	2.066	-0.8245	1.846	0.5745	1.04	-0.1265	0.9725	0.6645	1.489	1.628
Betaxolol hydrochloride	0.813	2.511	0.707	-0.889	1.302	-0.594	0.947	2.467	-0.093	0.786	0.487	-0.078	0.696	-0.4005	0.8225	0.384	-1.5715	0.5995	-0.51	-1.885	0.4075	1.675	1.1195	-3.336	-1.487	0.7735	-0.054
BHQ	0.482	8.316	0.981	0.146	1.6715	1.6105	-0.166	6.394	2.242	3.471	-0.019	2.039	1.8125	0.1015	3.2385	0.427	-0.256	0.6335	1.788	0.4565	0.379	1.685	-0.427	1.409	1.0535	0.997	0.569
Bifemelane hydrochloride	-3.406	-1.312	0.27	0.162	-0.178	0.127	-2.713	0.329	0.451	1.18	2.331	-2.169	-0.451	0.432	0.8905	0.229	1.337	0.865	0.3815	1.2165	-0.2235	-0.129	0.5075	0.6795	0.537	0.9455	-1.212
BIIE 0246 formate	-1.282	0.637	-0.613	-1.538	0.0075	1.0875	-0.775	-1.872	-1.989	-0.174	-0.381	-0.236	1.0335	-0.3795	0.48	-0.4915	-1.327	0.272	0.307	-0.8425	0.8995	-2.1455	-1.4585	2.2205	-0.8235	-1.193	0.374
BML-190	0.592	0.44	-1.23	0.012	-0.0825	0.1375	-0.051	-0.168	-1.011	-3.025	0.57	-0.758	-0.931	0.6275	0.1445	-2.388	-0.957	-2.76	0.1745	0.6025	-0.375	1.1505	1.09	0.6575	-1.8585	-1.0485	-1.277
BMS 182874 hydrochloride	0.693	-0.909	0.417	-0.166	2.786	1.0115	0.613	2.387	0.364	-0.319	0.536	0.262	0.9885	1.4825	2.453	-0.177	1.953	1.3845	1.6685	2.9405	-1.315	3.04	2.088	1.2535	3.526	2.6985	1.021
BMS 191011	-2.017	-2.468	-2.463	-1.277	-2.703	-5.609	-2.691	-2.664	-4.431	-5.545	-1.795	0.628	-5.4335	-2.4725	-5.1145	-1.3005	0.772	-1.2	-0.212	-0.126	-0.2635	-1.9135	-0.401	-1.151	-0.8725	-0.6715	-2.894
BMY 14802 hydrochloride	0.172	-1.526	0.063	0.535	1.0415	-0.1385	2.274	1.312	1.192	1.654	-1.809	1.083	0.582	-0.213	0.742	-0.405	2.904	1.1975	2.9525	2.4195	3.3495	3.081	1.297	0.705	1.7745	2.2635	1.987
BMY 45778	0.523	0.003	2.059	1.65	0.9845	1.1715	2.014	1.514	0.855	2.001	-0.829	-0.035	1.018	0.3235	1.7775	0.19	1.3105	0.1075	2.1005	2.075	0.854	1.4965	1.729	2.407	2.2745	1.1465	2.628
BMY 7378 dihydrochloride	1.085	0.952	-1.148	0.111	-0.8885	1.1475	0.915	0.405	-1.942	0.916	-0.92	0.899	1.675	-0.731	-0.3145	1.198	-0.1645	-1.28	-1.0525	-0.3925	-0.322	0.024	-2.337	1.184	-0.149	-0.817	-0.022
BNTX maleate	-9.295	-14.731	-10.301	-10.725	-12.653	-16.749	-9.647	-12.355	-10.391	-11.833	-3.351	-12.761	-12.5965	-19.8955	-15.8005	-3.5625	-10.9665	-16.15	-21.1985	-17.7815	-5.191	-20.3175	-10.6485	-23.4095	-21.5665	-25.9135	-26.713
BP 554 maleate	0.842	2.418	0.156	-2.062	-3.008	0.3105	0.541	1.192	-0.834	0.519	1.322	-0.945	1.4985	1.165	2.1645	-0.8075	0.71	1.447	0.992	0.814	1.398	1.892	1.202	0.3795	0.972	1.287	0.088
Brefeldin A	-22.418	-13.94	-28.74	-18.888	-11.986	-16.557	-13.914	-6.669	-17.109	-10.606	-5.409	-7.715	-12.5305	-15.767	-9.886	1.8375	-12.8445	-10.231	-16.1395	-13.4695	-3.731	-18.8235	-10.9415	-16.897	-17.14	-14.2955	-22.594
BRL 15572 hydrochloride	-0.578	1.107	-0.22	-0.057	0.089	-0.795	1.025	0.506	0.229	-0.881	0	0.75	1.376	2.1815	0.188	-0.7365	0.78	0.4335	0.5445	-0.5215	-0.0125	-0.109	-0.6865	1.159	0.02	0.017	1.106
BRL 37344, sodium salt	1.166	0.208	1.161	-1.549	-0.4885	1.155	-0.449	-0.735	0	-0.55	-0.396	-0.4	-0.6705	0.3845	-0.4435	-0.699	0.129	-0.3975	0.4265	-1.633	1.664	-0.414	-0.2375	-0.1055	-1.131	-1.15	-0.791
BRL 44408 maleate	2.209	1.805	0.912	2.205	-1.204	0.94	0.984	0.39	1.547	-0.167	0.266	2.444	0.1275	0.4205	-0.1685	0.9485	0.277	2.301	0.5895	0.776	2.3805	1.369	2.4165	1.9565	1.683	-0.046	0
BRL 50481	-0.126	0.538	0.165	1.435	1.0695	0.7825	-0.956	0.736	0	0.168	3.466	-1.132	0.862	1.343	1.0515	-1.855	-0.0895	-1.116	0.6095	0.6715	-0.5945	0.6445	1.242	2.001	-3.644	0.845	0.139
BRL 52537 hydrochloride	-3.548	-1.841	-1.143	-0.084	-0.4445	-0.74	-0.974	-0.582	-1.236	-0.267	1.662	1.233	-0.637	-0.455	1.094	-0.776	0.4745	-0.3385	-1.857	0.0585	1.053	-0.6255	-0.083	-1.569	-0.49	-0.2915	-0.64
BRL 54443	0.473	-0.537	-1.02	2.013	0.204	1.6675	3.276	0.473	0.587	-0.267	-2.272	-1.468	0.5475	1.147	-0.3365	-15.95	1.3215	0.186	0.2215	-0.1175	0.94	0.821	0.792	1.2875	1.46	0.782	0.433
Bromocriptine mesylate	-0.191	-0.783	-1.658	0.419	0.2635	3.9425	1.403	2.352	0.304	2.011	1.032	0.243	-0.329	1	1.229	-0.5075	-0.33	0.919	-1.21	0.538	0.387	0.7425	0.9015	-1.846	0.0185	0.088	0.202
BTCP maleate	-1.607	-1.164	0.06	-0.984	-0.653	-0.4165	-0.665	-0.648	-1.008	-0.898	-0.364	1.182	-0.6145	-1.8015	-0.787	-0.2195	0.0625	-1.364	-0.7465	-1.9425	1.285	-1.86	-1.822	-0.784	-1.767	-0.964	-0.959
BTS	0.102	0.678	1.083	0.489	-0.6325	-1.4075	0.912	1.251	2.54	1.634	1.933	-1.409	-1.2025	1.1225	0.8375	-1.83	0.759	1.488	-0.1245	-0.239	0.8965	0.4685	-0.3825	0.651	0.3945	-0.105	0.711
BTS 54-505	-0.103	1.283	-0.198	1.923	-2.1845	-10.701	0.745	-8.74	0.811	-8.22	-10.37	-22.269	-11.6715	-8.384	-7.131	-17.349	-10.2985	-11.1115	-9.1915	-8.2885	-23.034	-12.0925	-4.15	-10.463	-11.251	-9.159	-14.474
BU 224 hydrochloride	-1.175	2.991	-0.607	0.161	-0.585	-1.113	-1.019	0.72	-1.813	-0.18	-0.114	0.165	-0.5695	-1.327	-0.461	-0.0485	0.8305	0.501	-1.664	0.0125	-1.424	0.127	-0.8615	1.561	0.2595	1.09	1.18
BU 226 hydrochloride	0.993	-0.26	0.629	0.096	0.8045	2.014	0.648	0.114	5.373	0.076	-0.484	-2.237	1.3625	0.697	1.7455	0.2705	2.9865	4.1795	1.761	4.6945	0.4455	3.1265	1.976	2.3225	3.2655	3.141	0.621
BU 239 hydrochloride	-0.992	-0.475	0.976	-0.466	1.7255	-0.5595	1.219	-0.386	-1.793	1.264	0.54	-0.072	0.5975	-0.162	-0.697	0.104	-0.5845	-0.1585	-1.44	1.727	0.4045	0.02	-0.3145	0.041	-0.9235	0.5795	-0.214
Budesonide	-2.285	0.115	1.687	-0.216	-0.87	1.0565	-1.105	1.404	-0.692	0.61	0.171	-1.602	0.939	0.445	-0.2675	0.8935	-0.102	0.473	0.0185	1.3095	0.016	0.926	1.5355	-0.364	0.225	-0.0635	0.753
Buspirone hydrochloride	-3.064	0.83	0.232	4.016	1.7585	1.0635	-0.703	0.643	-1.308	2.325	1.634	1.611	0.1905	0.4545	-0.1795	-0.403	-0.1995	0.704	0.822	1.7865	1.303	0.2125	-0.2825	0.696	0.468	1.2855	0.726
Butabindide oxalate	-1.42	3.677	-2.675	0.065	-0.149	0.271	-1.04	1.904	-0.781	-1.831	-0.838	-0.073	2.485	0.3235	-0.3025	0.5325	-0.977	-0.956	-1.487	-1.3115	-0.8065	-0.423	-1.5875	0.5995	-0.2785	-1.0165	-0.322
BVT 948	-3.072	-1.791	-4.068	-1.892	-1.706	-2.1365	-2.739	-4.384	-8.227	-13.947	-3.26	-0.857	-4.018	-22.2675	-4.465	-2.086	-5.679	-5.194	-4.1565	-2.998	0.7095	-6.7775	-2.967	-5.0965	-0.3165	-3.978	-0.505
BW 373U86	-3.408	-1.727	-1.483	0.073	-0.2535	-0.1465	-0.109	1.602	0.422	-0.197	2.558	-0.709	0.4595	-1.5275	-0.9145	0.9865	-1.14	0.9335	-0.81	-0.378	1.1375	-1.087	-0.4255	0.8015	0.689	-0.0295	-2.428
BW 723C86 hydrochloride	1.483	4.436	2.917	1.565	-1.06	-0.311	-1.603	-0.424	-0.13	-0.216	0.518	-0.339	-0.4915	2.069	-0.683	-0.8825	1.9895	0.3955	0.1955	1.9355	-2.333	1.45	0.9705	0.3635	0.7745	0.871	-3.417
BW-B 70C	-3.727	-0.779	-1.746	-3.221	-0.3655	-2.013	-2.669	0.327	0.299	0.147	1.678	1.326	-1.0175	0.711	-4.395	-1.4925	-1.085	-0.8905	-0.194	-0.796	-1.5145	0.1015	-0.2875	-0.7925	-1.59	1.3775	-0.15
Cabergoline	-0.315	-1.341	-0.358	-1.118	1.8175	-0.117	-0.12	1.426	-1.97	-1.184	3.15	-0.146	0.377	1.57	-0.1025	-1.1265	-0.5055	1.6155	0.2185	0.3815	1.2505	0.5105	1.261	-0.3175	1.304	-0.053	-0.173
Caffeic acid phenethyl ester	-0.832	-5.12	-3.404	-2.132	-2.825	-0.0775	-2.565	1.747	-6.396	-3.116	0.831	-0.225	1.362	-0.645	-2.0045	-0.372	-2.0435	0.109	-1.071	-0.2765	-0.2075	-3.827	-1.7175	-1.0265	0.2895	-4.5725	-3.412
Calcipotriol	-1.991	-0.043	-3.443	-3.056	2.649	-0.0695	-0.817	1.076	-1.821	-1.747	-1.299	-3.24	-2.662	1.2775	-2.8075	-0.9775	0.713	0.117	0.86	1.1915	1.404	0.3795	0.155	0.171	1.397	2.982	-1.189
Calpeptin	-1.265	1.435	0.052	-0.223	-0.7685	1.275	0.395	0.975	-1.14	-0.028	1.435	4.527	-0.597	0.254	-0.5175	0.3245	-1.3915	1.6835	0.873	1.0735	0.4835	0.7715	1.251	0.388	-0.2215	0.046	-0.504
Camptothecin	-19.511	-13.981	-25.479	-15.769	-12.1315	-14.8375	-12.951	-8.815	-15.373	-10.83	-2.021	1.702	-12.024	-15.86	-10.7725	-0.9785	-9.351	-7.635	-15.2225	-9.918	4.274	-15.3755	-9.4535	-14.604	-16.1105	-12.0165	-18.32
Cantharidin	-15.224	-5.68	-19.926	-9.521	-6.9975	-15.578	-5.148	-9.881	-8.606	-11.72	-2.326	-9.752	-10.432	-16.5045	-12.6135	0.0315	-14.8975	-9.5695	-21.3555	-9.7	1.4365	-17.4815	-11.9745	-12.487	-17.1275	-16.5735	-22.451
Capsazepine	0.601	-1.565	0.793	0.637	0.1135	2.4255	0.979	0.239	-0.377	1.706	1.319	2.852	1.3225	-0.1975	0.643	1.063	1.2315	1.6775	0.9715	1.2285	2.055	-0.007	0.7155	0.7385	0.97	0.234	0.839
Carbetapentane citrate	-1.092	0.403	0.117	2.214	0.0805	2.4445	1.442	0.365	0.832	1.159	-1.272	-1.092	1.1745	1.124	0.952	-0.9305	1.8485	1.9655	-0.342	1.148	-1.2215	1.4585	0.5475	0.1625	-0.0285	0.1995	-1.478
Carboplatin	-0.547	-1.456	-1.834	-0.808	1.1465	-3.2925	-0.759	1.998	-0.687	1.087	-0.092	0.375	1.4215	0.811	3.073	1.9025	1.394	0.532	-0.585	1.202	2.3025	1.8285	1.0595	0.202	1.5305	0.7135	2.112
Carmoxirole hydrochloride	0.359	0.557	2.524	-0.206	-1.108	0.9645	-0.297	-1.272	-0.615	-0.552	-0.792	0.064	0.2515	-1.1875	0.235	-0.003	-1.887	-0.2235	-0.341	-1.004	-2.993	-1.378	-1.007	0.853	-1.016	-1.5765	-2.795
Carvedilol	-0.845	-2.611	-2.308	-1.187	0.219	-0.4895	-0.938	-1.202	-1.028	-1.673	-1.924	-0.785	0.9905	0.5265	-1.5195	-0.187	-0.4085	-0.5885	-0.0575	-0.94	-1.647	-0.677	-0.7725	-1.494	0.125	-0.775	1.706
Castanospermine	-0.042	-1.038	-0.681	-2.92	1.945	-0.4455	3.353	2.119	-0.155	2.721	-1.903	-0.016	1.6685	-0.6825	2.7685	1.4465	2.2595	2.74	0.899	1.9055	0.6525	3.225	2.377	0.6425	1.4975	2.312	1.758
CCCP	1.494	-3.212	-5.809	-2.887	-2.9415	-7.333	-4.563	-7.951	-10.191	-7.544	0.691	0.434	-9.6375	-9.811	-8.465	-0.1295	0.4695	-4.686	-0.5455	0.4	1.1855	-9.371	-3.7635	-8.7975	0.7765	-12.1615	0.643
CCMQ	1.555	3.423	-0.198	-1.078	-0.7765	3.9005	0.725	1.07	-0.486	1.814	0.083	0.429	-0.9245	0.39	0.2105	1.874	0.276	0.835	0.2595	2.0885	0.9285	0.772	0.2515	1.658	1.223	-0.219	0.911
CCT 018159	-2.426	0.213	-6.63	-2.239	-1.9905	-2.3865	-3.649	-7.082	-3.336	-3.183	-2.557	1.421	-2.1055	-1.2855	1.0625	-0.0075	-1.4485	-1.5975	-3.3565	-2.011	0.083	-2.538	-2.3555	-1.9685	-1.1535	-1.274	-2.335
CD 1530	-0.769	-3.023	-1.031	-2.15	-2.221	-3.077	-2.074	-0.611	-11.747	-3.294	-1.393	-0.029	-0.271	0.564	-3.1595	-2.342	-3.0135	1.164	-0.917	0.269	-1.2515	2.1545	2.0885	-0.199	0.121	1.446	-1.97
CD 437	-5.715	-7.467	-9.676	-10.402	-12.219	-11.7505	-10.916	-7.583	-11.357	-9.839	-2.619	1.508	-9.98	-14.3515	-11.052	2.6355	-6.833	-9.742	-13.7615	-9.8865	1.8845	-14.9515	-8.536	-12.4275	-19.0305	-16.1365	-11.479
Ceramide	-0.573	-2.417	-1.218	-1.523	-3.0615	-4.4925	-1.924	-5.105	-2.005	-2.97	4.271	2.2	-5.8375	-5.154	-3.979	-1.678	-1.4225	-0.681	-1.874	-1.356	1.7735	-4.576	-0.3695	-0.5795	0.7245	0.5685	-0.932
Cetirizine dihydrochloride	-0.224	1.544	0.132	0.649	2.1545	0.445	-0.644	0.958	-0.935	1.283	-0.186	-1.036	1.0845	1.1125	-0.3705	0.2445	2.52	1.714	2.0635	1.034	0.8305	1.3615	1.6805	2.3245	0.9215	0.7015	0.321
CFM 1571 hydrochloride	-1.143	-2.273	0.644	-1.142	1.3115	1.802	-2.333	0.983	-1.028	0.912	2.357	1.324	1.1525	-0.2915	0.028	-0.026	0.3615	-0.461	-1.0505	0.776	-0.051	0.4785	2.5665	0.8345	0.661	0.864	-0.638
CFM-2	0.266	-0.086	0.214	0.232	-1.6515	0.868	1.203	0.337	-2.629	0.912	0.107	0.191	-0.867	-0.7765	0.0015	-0.917	1.053	0.495	-0.0655	1.17	-0.609	1.112	0.851	-1.8425	0.981	0.3975	-0.988
CGH 2466 dihydrochloride	0.698	0.254	-0.46	-2.054	3.028	-1.166	-1.591	-2.136	-0.948	-1.641	-0.999	0.56	-0.469	-0.2795	-0.5725	-0.728	-0.1015	-0.2925	-0.731	0.411	-1.9285	0.721	1.1925	0.3205	1.1405	0.655	-0.498
CGP 12177 hydrochloride	2.275	0.909	1.128	2.668	0.592	0.909	1.316	1.299	-0.115	1.373	1.774	2.283	-0.8685	1.138	0.6645	0.9565	0.836	0.104	0.403	0.699	0.6875	1.688	1.9185	0.719	-0.0255	0.393	0.495
CGP 13501	1.998	0.928	1.456	0.517	1.595	1.788	1.315	0.567	0.167	-2.349	0.83	-0.049	-0.345	1.0125	-0.5335	0.72	0.906	0.1585	-0.2105	1.6575	1.0705	1.133	0.524	0.483	0.0075	0.665	0.412
CGP 20712 dihydrochloride	-0.399	-1.32	-1.714	-1.335	-0.1475	0.158	-1.441	1.252	-0.553	0.314	-0.214	2.147	-0.0985	0.3795	0.813	0.669	0.9775	0.214	1.214	0.655	0.7765	0.437	1.4255	0.6255	0.0755	-0.6635	0.504
CGP 35348	2.989	-1.128	0.755	-0.058	-0.5735	0.281	-2.155	1.233	0.44	-0.794	-0.887	-0.432	0.1205	-0.2585	0.033	0.82	0.9935	0.257	1.192	2.1935	1.321	1.1305	0.9005	-0.1055	2.289	0.6005	0.465
CGP 37157	0.828	1.269	-0.233	1.916	2.0855	-1.1455	3.419	1.756	-1.058	0.66	-1.985	2.133	0.5145	-0.7665	-0.823	-1.0945	0.3975	0.546	0.104	0.3605	-1.2265	0.929	1.989	0.546	1.2665	0.8825	-0.102
CGP 37849	0.476	-2.161	2.019	0.294	1.3895	0.5055	0.845	1.305	-1.463	2.252	-0.034	-1.515	0.0365	1.3265	0.5435	0.516	3.851	1.468	3.8105	1.7885	2.048	2.486	0.147	0.715	1.766	3.073	1.134
CGP 39551	1.817	1.192	1.264	1.051	0.121	-0.365	0.019	1.087	0.15	-1.491	2.84	0	-1.174	-1.096	-0.528	-2.9055	0.5585	1.1325	0.6675	0.7395	-0.182	-0.4475	0.0195	0.978	-0.0415	-0.5905	-0.316
CGP 46381	-0.006	1.05	0.623	0.842	0.663	0.798	-0.658	0.906	-2.646	0.518	-0.273	-0.955	0.341	-1.1555	0.054	-0.4805	-1.1555	0.3935	-1.619	-0.2295	-1.539	-0.3935	3.5285	0.621	0.8795	0.3045	1.468
CGP 52432	-0.897	0.939	0.13	-0.625	-1.0905	-0.0605	-1.246	-0.024	-1.39	-0.359	-1.715	-1.017	-0.362	-0.641	-0.546	-0.0985	0.6395	-0.285	-0.3885	0.2305	-0.498	-0.1395	0.377	0.049	0.689	0.253	0.378
CGP 53353	0.179	0.809	0.455	0.673	2.0625	1.3425	1.516	0.992	1.148	0.929	-1.02	2.001	1.0025	0.586	0.112	1.1275	0.5045	0.732	1.89	1.1415	0.491	1.627	3.3815	1.7565	1.904	3.0355	0.708
CGP 54626 hydrochloride	0.401	-0.242	1	0.483	1.5305	-0.054	0.255	2.62	0.273	1.533	1.491	3.139	1.6035	1.6665	1.653	-0.2595	1.488	1.789	0.9185	1.003	0.3745	0.2665	2.605	-0.268	0.691	0.324	0.351
CGP 55845	-0.444	0.557	0.645	0.655	0.257	1.205	0.26	0.582	3.628	1.421	1.043	0.419	0.6645	-1.028	1.733	1.6755	-0.0945	0.382	1.0705	-0.496	-0.4375	-0.2225	0.5905	1.0045	1.278	1.3705	0.82
CGP 71683 hydrochloride	-1.146	-0.965	-1	-1.013	1.584	1.9555	1.027	-6.481	-0.057	-7.764	0.432	3.944	-4.2695	-0.3735	-0.753	-16.929	0.44	1.1705	-1.409	0.7205	0.8415	-0.0555	-1.331	-0.6985	2.024	-0.6435	3.151
CGP 78608	3.462	-1.135	2.073	0.917	0.716	0.164	0.517	-0.739	1.929	-1.296	-1.229	-2.39	-1.691	-0.0835	-0.74	-3.5835	0.885	-1.3775	2.362	-0.3485	0.639	1.163	1.6695	1.5805	-1.6065	0.8265	-0.403
CGP 7930	1.705	-0.465	0.735	2.052	0.0715	0.596	3.427	-1.605	-0.343	-2.023	2.717	0.7	-0.2695	0.829	-1.1475	0.903	0.468	1.006	0.769	1.935	1.533	0.364	1.054	0.2495	0.4955	0.3955	0.099
CGS 12066B dimaleate	-2.627	-5.54	-7.145	-4.66	0.596	-0.1235	-2.285	1.433	-3.197	0.107	0.888	1.05	0.5015	1.305	0.268	-0.185	-1.0975	0.0905	-1.039	-0.7885	-0.2765	-0.717	-0.5225	-1.058	0.009	-1.0995	0.571
CGS 15943	-2.68	-1.332	-3.155	-1.616	-1.6965	0.11	-3.971	-1.432	-4.103	-0.263	-0.112	-2.588	-0.6375	-1.8045	-2.698	1.1105	-1.565	-3.453	-3.5605	-2.1085	-1.799	-1.956	0.9965	0.227	-4.0125	-1.095	-0.882
CGS 19755	1.675	-1.749	1.922	1.119	-1.2025	0.3245	-0.101	1.4	-3.084	-0.005	-1.329	-0.081	1.0205	0.2205	-0.3425	-0.599	0.781	0.981	0.105	2.1275	0.217	1.728	1.3845	0.956	1.8355	1.265	0.525
CGS 20625	0.889	0.102	0.771	0.769	1.4485	0.4105	0.399	-1.098	-0.238	0.956	-2.284	2.603	-0.4285	0.0415	0.7135	1.01	0.012	-2.0745	0.095	1.262	1.171	-0.272	-0.372	-0.3695	-0.016	-0.6655	-0.567
CGS 21680 hydrochloride	1.242	0.324	0.831	0.015	0.2975	1.1195	-0.575	-0.71	3.171	0.694	2.283	-0.419	1.3455	-0.072	0.3655	-0.3635	0.407	0.2175	-0.3575	-0.656	0.4065	1.1945	0.402	0.825	0.2405	0.0035	0.232
CGS 9343B	-0.089	-0.233	-0.205	0.614	-0.425	0.0595	-0.733	1.161	-0.214	0.7	0.302	1.199	0.75	-0.0285	-0.9935	-1.336	0.103	0.9335	0.219	0.481	0.6105	0.42	-0.368	6.0775	0.334	-0.26	-0.272
Ch 55	1.991	0.501	0.232	2.09	0.2315	-1.8925	2.137	-0.428	3.191	-2.963	1.16	-0.228	-1.421	2.017	-2.828	-4.8035	-1.4525	-1.1205	-2.4235	0.4385	0.574	0.3065	-0.582	1.069	-4.4515	-0.1175	-4.051
Chicago Sky Blue 6B	-0.98	-1.363	0.447	-0.252	0.268	-0.9505	-0.22	-0.142	-0.955	0.54	0.696	-0.407	0.7065	-1.09	-0.0435	-0.5305	0.8205	0.4505	-0.704	-0.0865	-1.754	-0.0325	0.178	0.1285	1.408	0.1455	0.484
Chlorisondamine diiodide	0.126	0.039	0.054	0	0.442	1.4005	0.254	2.375	-2.092	-0.763	1.102	0.007	0.9645	0.0305	2.0995	-0.09	-0.331	-1.281	0.4205	-0.1015	2.2745	-0.8265	-0.625	-0.7755	0.1095	0.136	-0.331
Chlormethiazole hydrochloride	-0.745	-1.139	-0.825	-0.183	0.964	1.713	3.005	0.742	-2.064	0.769	0.922	-2.481	1.058	0.4245	0.7585	-0.114	0.119	1.041	0.721	0.1615	3.8625	0.3695	2.0645	-0.803	0.33	-0.306	-0.285
Chlormezanone	-0.456	-0.676	-0.224	1.911	-0.2455	-0.5785	0.038	-0.047	0.553	-1.024	0	-1.39	-1.4825	-1.5135	-0.179	0.145	-0.2655	2.046	-3.341	-2.178	-1.4995	-0.1275	-0.243	0.72	-3.0395	-1.418	-0.839
CHPG	1.143	1.895	-0.653	-0.772	0.393	0.4375	1.259	-0.602	-1.95	-0.529	0.067	0.758	-0.5105	1.5495	-1.595	0.574	1.0945	-0.244	-0.572	2.308	0.126	0.4375	0.684	-1.3095	0.961	-0.477	-1.355
Chromanol 293B	2.32	-1.889	2.417	0.333	1.4855	1.138	-0.521	-0.213	-1.706	1.666	-1.252	-0.188	0.249	-0.44	1.8805	0.0385	1.1205	0.9465	1.281	0.8885	0.794	0.829	1.414	0.2525	2.627	0.5315	0.506
CI 966 hydrochloride	-0.704	5.923	-0.284	0.536	0.742	0.9295	0.734	2.441	1.489	1.723	0.363	1.838	0.622	0.116	0.3235	0.7935	-0.2135	0.546	-0.4595	-0.1065	-1.546	-0.1975	-0.0625	0.3295	0.0415	0.137	-0.098
CI 976	0.262	0.857	0.054	1.564	1.4575	2.5535	-0.383	0.358	0.157	1.199	1.269	-0.242	1.0335	-0.055	1.146	-1.046	0.847	1.181	0.486	1.1205	-0.216	1.0255	0.498	1.722	0.6895	0.674	0.771
Ciglitazone	1.18	0.995	2.007	0.876	-1.4465	-0.3575	1.089	1.96	0.132	1.766	0.932	0.026	0.4425	0.263	-0.209	0.0205	-0.69	1.9235	-1.1865	-0.632	0.8305	-0.4965	-0.806	1.566	-0.6335	-0.2015	1.29
Cilastatin sodium	-0.182	-1.967	-1.823	-1.12	-0.669	2.11	-1.154	1.696	-0.385	1.578	-0.27	1.765	0.8775	1.1535	2.2335	-0.6365	1.974	1.2435	2.82	2.6335	0.1705	2.5095	0.555	1.244	2.0625	2.083	3.638
Cilnidipine	-1.932	3.318	3.236	-1.183	2.996	3.067	-1.364	0.699	-2.15	1.665	0.951	0.918	1.97	1.7575	2.3725	-0.267	1.703	1.1945	1.2585	1.1075	0.6515	0.77	1.292	1.672	1.5445	0.963	1.436
Cilostamide	1.268	0.62	-0.844	0.896	0.187	-0.9795	1.097	0.937	1.648	-0.119	1.629	-1.053	-0.4245	-0.624	-1.4265	0.787	-1.9305	-3.103	-1.086	-1.559	1.03	-2.055	-1.941	-1.642	-2.3015	-2.0445	1.182
Cilostazol	-0.577	0.155	1.203	-1.694	0.378	0.741	-1.799	1.109	-0.77	-0.115	0.144	0.094	1.417	0.759	1.077	-0.9345	0.7245	0.5515	-0.4075	-0.213	0.2035	0.197	-0.607	-0.6415	0.2165	0.053	1.906
Cimaterol	0.825	-1.787	-1.164	0.844	0.262	-0.3695	0.693	0.015	1.201	-0.658	3.048	0.233	0.269	-0.626	2.693	0.556	-2.268	-0.88	0.467	-1.0915	3.787	-4.032	-4.229	-5.5675	-1.937	-10.014	0.885
Cimetidine	1.444	0.402	-0.283	1.737	0.801	-0.4825	-1.962	-1.363	0.18	1.395	-0.194	0.221	-0.8205	-2.7635	-3.2445	0.4425	-2.381	-2.1255	-2.166	-1.513	0.6405	-1.2245	-2.1475	2.115	-0.149	-1.6465	-0.398
Cinalukast	-1.121	-1.002	1.026	0.04	0.438	0.6915	-0.72	0.944	0.515	0.461	0.04	-0.841	0.462	0.546	1.32	-1.125	-0.262	-1.2775	-0.084	-0.5715	1.977	-0.379	-0.165	-0.296	0.5965	-0.6285	0.352
Cinanserin hydrochloride	-0.254	0.498	0	0.081	1.747	0.732	1.442	1.06	-0.012	-1.301	11.687	1.247	1.8675	0.1305	1.676	2.1845	2.1035	2.3325	0.8195	1.4835	0.663	0.8905	1.4745	1.6395	1.0605	0.875	0.638
Cirazoline hydrochloride	2.492	1.205	1.913	1.998	0.8965	1.7445	1.9	0.148	0.551	0	0	0	-0.038	0.348	0.8315	-1.7085	1.6805	-1.375	0.79	-1.7975	-0.788	-0.5295	0.8595	1.8655	-2.8245	-1.516	0.193
cis-ACBD	0.659	0.265	1.133	1.517	1.7325	-0.569	-2.374	1.05	0.228	0.814	0.979	1.521	0.6215	1.9855	1.002	1.6815	0.8625	0.003	0.473	0.5545	0.9315	-0.8015	-0.49	0.052	-0.46	-0.0005	3.876
cis-ACPD	-2.299	0.543	-0.779	-1.88	0.8985	1.9745	2.287	1.1	-6.558	3.847	1.558	0.342	1.296	1.0685	2.8915	0.2395	0.971	1.433	1.966	0.404	0.555	2.323	0.6285	0.352	-0.2355	1.312	3.922
Cisapride	-0.079	-0.593	-0.385	-0.461	-0.5905	0.214	-0.416	0.041	-1.731	-0.829	-1.266	2.857	0.092	1.281	-0.8065	0.437	-0.667	1.0125	0.6585	0.259	-0.5185	-0.348	0.7465	-0.479	-0.0075	0.71	-1.78
Cisplatin	-0.832	-0.62	0.994	-0.278	1.239	0.1785	-0.195	0.614	-0.306	-0.509	1.874	1.964	0.8825	1.2445	0.595	0.7565	1.693	1.3135	1.7585	2.0585	0.9275	1.061	1.2455	1.7345	0.914	2.7845	3.372
Citalopram hydrobromide	0.614	-0.457	-0.295	4.817	-0.025	-0.349	0.121	-0.846	2.858	-0.269	1.375	0.433	-0.1535	0.9415	-0.386	-2.068	1.538	-1.1965	0.1615	1.745	0.355	0.897	2.7365	1.187	0.8085	1.3645	1.198
CL 218872	-1.532	1.813	-2.549	-1.009	-1.179	-0.343	1.375	1.255	-0.245	-0.252	1.208	0.78	-0.3095	-0.238	-0.522	-0.611	0.4525	1.4545	-0.2345	0.766	-1.53	1.3495	0.6745	-0.601	1.126	0.429	0.781
CL 82198 hydrochloride	-0.563	-2.227	-0.958	2.763	1.249	0.4805	-1.504	-0.421	-1.12	-0.97	0.385	-1.064	-0.2585	1.033	-0.093	0.767	0.4575	0.085	0.9385	0.3105	0.0165	0.7275	1.476	0.581	0.2625	0.8135	-0.282
Clemastine fumarate	0.316	0.304	0.569	-1.524	0.2665	0.1055	1.098	-0.661	2.759	-1.814	0.876	-0.744	0.546	0.598	-0.3605	1.094	1.0575	0.649	1.1055	-1.037	1.6305	0.727	0.699	0.6535	-0.016	-0.3025	1.621
Clobenpropit dihydrobromide	-1.932	0.104	-0.887	-0.533	-1.5455	-1.4635	-0.589	-3.502	0.08	-1.521	0.794	1.696	0.396	-1.415	-2.396	-0.943	-2.243	-2.4165	-0.522	-1.88	1.449	-0.6965	-1.3835	-0.456	-2.932	-2.2955	-2.913
Clofarabine	-7.622	-6.927	-10.732	-5.765	-4.8955	-10.188	-9.546	-3.237	-5.45	-6.431	-2.314	-0.84	-7.498	-9.356	-7.169	0.558	-2.607	-9.3785	-6.6805	-8.8445	0.279	-10.0375	-4.6855	-10.6835	-0.402	-10.8995	-12.087
Clofibric acid	0.521	-0.533	-0.338	1.755	-0.5595	0.016	-0.496	-0.15	-1.491	-1.58	-0.857	-1.442	0.7875	-1.7815	0.216	-0.3995	-0.367	0.864	0.768	0.1915	-0.356	0.578	1.69	0.5155	1.208	0.3635	0.868
Clomipramine hydrochloride	-1.033	-0.79	0.571	1.053	1.6345	0.401	1.607	0.321	-0.889	2.176	1.924	0.221	2.7295	2.1815	2.312	1.4765	2.1615	0.7315	0.929	1.2225	1.7845	-0.195	1.319	1.7195	0.9115	3.1325	0.761
Clonidine hydrochloride	-0.031	2.674	-0.842	-0.31	-1.4885	-0.716	-0.627	-0.235	0.924	-1.256	-0.163	2.146	-0.112	-1.0375	-0.837	-0.589	-0.3125	1.637	-1.386	-1.197	-0.2365	-0.936	-0.835	0.9135	-0.899	-2.1605	-1.769
Clozapine	-0.8	-0.885	-2.572	-1.433	-0.9845	1.5005	0.504	-0.179	0.171	0.304	1.51	-0.637	-1.0525	0.459	-0.5605	-0.773	0.3745	1.1065	0.1575	0.7045	-0.0275	-0.269	0.988	1.0835	0.8625	0.958	-0.035
CMPD-1	-8.87	-3.199	-5.023	-9.27	-6.771	-5.8375	-4.682	-7.659	-9.642	-7.467	-2.364	-4.823	-9.028	-5.83	-14.2215	0.038	-4.122	-6.7015	-17.9785	-11.5975	2.556	-15.0085	-1.524	-19.2365	-16.231	-14.37	-14.463
CNQX	0.064	-0.239	-0.23	-0.583	-1.152	-2.0385	-1.296	-5.484	-0.084	0.07	-0.419	0.26	-6.6835	-4.05	-0.333	-2.1535	-2.3515	-2.565	-0.254	-0.7965	1.333	0.377	-0.638	0.7695	-0.3485	0.2405	-0.581
CNQX disodium salt	-1.051	-0.73	1.463	1.161	1.0395	1.0715	1.347	1.242	1.198	1.562	-0.425	-0.461	0.9795	1.54	1.303	0.217	1.9295	0.822	2.064	1.726	0.5945	1.9615	0.6665	1.8305	1.899	1.6095	1.595
Co 101244 hydrochloride	0.944	0.325	1.435	1.319	1.436	1.7585	0.194	1.012	-0.249	3.733	2.151	0.363	2.149	1.4805	0.3705	-0.005	0.1485	0.5165	2.766	0.9805	-0.1845	1.83	0.7185	0.679	0.5225	1.3995	1.886
Co 102862	-1.166	-1.673	0.473	-2.016	-0.1075	0.4975	-1.786	0.605	-0.012	0.241	-1.485	-1.116	0.389	1.752	0.914	0.1595	0.8575	2.6455	1.0565	1.068	1.2005	1.6625	1.1495	1.5415	3.016	1.177	3.031
Colchicine	-14.916	-6.143	-17.645	-11.509	-5.0785	-8.881	-10.555	-12.06	-16.61	-10.449	-1.183	0.876	-12.56	-19.2075	-12.135	-0.5755	-11.8825	-9.12	-17.341	-15.3035	1.942	-18.9275	-8.535	-19.738	-18.24	-13.8385	-17.89
Compound W	-1.39	-1.036	0.377	-0.016	0.561	1.5625	-0.573	0.678	-0.835	0.173	-0.175	0.933	1.2825	0.8465	0.1325	0.856	2.179	0.9095	2.1055	1.0365	2.314	2.0135	1.977	0.8625	0.7705	0.694	1.476
Cordycepin	-2.176	-1.416	-3.139	-1.37	-3.2885	-2.7915	-2.839	-3.05	-0.52	0.325	2.16	-0.511	-0.8455	0.0025	0.048	-0.783	-0.1615	0.863	-1.2795	0.404	0.2015	0.091	0.38	1.558	0.625	-0.0625	-0.422
Costunolide	-0.553	-0.853	-0.705	-3.241	0.2155	0.775	0.275	-0.52	-5.06	1.265	0.762	-0.593	0.962	2.0395	0.395	-16.5085	-0.9745	0.0195	-1.7255	0.484	0.99	-0.0795	0.79	0.759	-1.4615	0.656	-1.694
CP 339818 hydrochloride	1.804	1.632	0.799	-0.775	0.4135	-0.982	-1.758	1.093	-3.38	-0.062	-1.524	-3.596	0.2915	-0.614	-0.595	-1.244	0.3585	0.1135	0.09	1.3055	-0.0985	2.5705	1.4275	-4.656	0.15	2.153	1.56
CP 93129 dihydrochloride	-2.38	-2.315	-1.533	0.002	-0.95	0.1065	-1.554	0.845	-1.205	-1.048	2.305	0.102	0.9365	0.704	-0.833	-1.2755	0.5955	-1.6665	-0.5415	-0.1565	0.1345	0.7665	0.199	1.336	1.0515	-0.0615	-0.667
CP 94253 hydrochloride	-1.363	0.731	-1.921	-0.309	-0.6175	-0.947	-0.463	-0.808	0.642	0.566	-0.204	1.482	-0.621	0.7255	0.368	1	-0.464	-0.5625	-1.127	1.225	-0.0065	-0.615	-0.9865	-1.6315	-0.173	-0.1255	-1.139
CPCCOEt	-0.068	0.199	1.092	-0.415	-0.802	0.117	2.711	0.829	-0.927	-1.227	1.546	0.594	-0.1075	0.1735	0.486	1.421	-4.5965	-1.2335	0.7255	-1.0225	3.866	-0.7695	-1.9825	-2.608	-1.078	-1.2445	0.666
CPPG	-0.066	-0.124	0.231	2.13	0.5775	1.645	-1.339	0.172	0.904	-0.728	-0.46	-1.241	0.3045	-2.322	-0.142	0.1265	0.124	0.4115	0.328	-0.6515	1.6775	-0.9805	0.8055	0.054	-0.139	-4.5395	0.125
CPT 11	-3.947	-4.407	-3.458	-4.333	-3.6565	-9.062	-6.264	-3.8	-4.445	-6.002	0.386	0.647	-6.102	-7.9185	-5.6155	-3.922	-2.186	-5.89	-6.524	-4.4245	-2.291	-9.615	-1.509	-6.074	-6.0285	-8.718	-0.999
Cromakalim	0.319	1.475	1.433	-1.383	0.459	-0.7265	1.803	0.391	1.421	1.992	0.892	-1.144	1.985	1.282	2.1885	0.147	1.188	2.0905	1.9115	2.0575	0.042	1.282	0.6625	0.2515	2.055	2.014	0.957
CV 1808	-1.723	-0.434	0.27	-0.039	0.5255	-0.416	-2.57	0.979	-1.535	2.5	0.901	-0.529	0.765	1.9825	0.741	-0.498	-0.1125	1.682	2.2	1.8705	-0.25	-2.1385	-0.236	-0.555	0.63	-1.7125	-0.298
CY 208-243	1.144	1.282	0.416	-1.6	-0.652	-0.7605	-0.465	-0.276	-0.701	0.672	0.849	-0.024	1.4105	0.898	-0.6375	0.333	-0.6675	-0.4275	-0.489	-0.3205	-1.23	-2.1425	-1.649	-0.434	-0.5165	-0.115	0.348
Cyanopindolol hemifumarate	-0.902	5.019	-0.966	0.327	-0.9315	-0.7085	-1.105	1.032	-0.206	0.922	0.721	0.188	0.2465	-0.0215	-0.3285	0.8435	-0.9805	-0.5205	-0.848	-0.947	-0.745	-0.5165	-0.348	0.222	-0.7115	-1.6535	-0.996
Cycloheximide	-27.41	-14.293	-23.893	-17.67	-9.0895	-12.544	-18.91	-8.672	-19.722	-9.75	-3.613	-7.934	-10.8235	-11.494	-9.638	3.1595	-9.661	-7.7505	-13.418	-10.021	-10.7725	-15.282	-7.393	-12.85	-13.4715	-10.807	-13.957
Cyclopiazonic Acid	1.453	-0.098	1.755	1.441	1.3375	2.24	0.138	4.796	0.858	4.014	2.531	4.779	0.539	0.428	3.0925	2.3645	-1.079	0.6305	0.365	0.1885	0.798	0.6235	-0.692	0.941	-0.419	1.486	1.279
Cyclothiazide	0.422	0.921	-2.108	-0.549	-0.462	-0.651	0.548	2.163	1.259	1.763	1.824	-0.553	1.365	0.1435	-0.976	0.161	-0.4525	-1.117	0.752	-1.333	-0.5385	0.477	-0.4725	-0.0395	-0.901	0.007	1.779
Cyproheptadine hydrochloride	0.923	0.102	0.467	-0.186	-0.8355	-2.18	-0.265	2.41	-0.741	0.835	1.698	-0.029	-0.65	0.553	-1.2185	0.8705	-0.8505	-0.094	-0.31	0.8495	0.6975	-0.336	-0.3	-0.1195	-0.7295	0.3615	1.628
Cytochalasin D	-10.672	-1.549	-10.212	-11.668	2.0455	-6.993	-6.79	-4.034	-12.618	-3.709	0.598	-8.057	-7.221	-7.277	-6.844	1.1075	-4.968	-6.2295	-10.7255	-8.85	-2.9935	-11.6185	-2.4625	-4.696	-12.0605	-10.4565	-11.909
D-64131	-12.047	-7.913	-16.279	-12.458	-6.0545	-8.0685	-11.609	-9.532	-15.948	-7.227	-1.203	-1.034	-9.98	-15.128	-12.9225	1.5225	-9.792	-6.514	-13.1685	-6.753	6.7495	-10.606	-7.1415	-15.7825	-17.87	-9.083	-18.011
D-Alanine	1.276	0.136	1.699	1.333	0.274	0.157	-0.707	-0.178	-0.607	0.789	-0.283	0.312	0.7625	0.092	0.148	2.872	-0.3285	-0.357	-0.917	-0.728	0.684	-1.093	0.146	0.3495	-1.9875	-0.55	1.407
D-AP4	0.068	1.41	0.955	1.198	-1.212	0.9855	-1.007	-0.537	-3.476	0.44	2.222	0.896	-0.6	0.1095	-0.073	1.353	1.366	-0.4835	1.221	-0.083	0.096	1.628	0.1135	-0.409	0.0615	0.8885	-1.346
D-AP5	1.042	-0.328	0.6	-0.153	1.427	1.2385	-1.767	-0.093	-0.229	-0.045	0.021	1.251	0.1985	2.6335	2.111	1.8335	2.5725	1.541	1.7365	0.9875	0.421	2.023	0.609	-0.5395	0.884	0.9005	0.623
D-AP7	-3.927	-1.611	-0.199	0	-2.7685	-2.247	0	-8.835	-0.721	-7.531	-5.846	-2.962	-2.783	-3.537	-3.4695	-11.3945	-6.955	-8.8905	-7.664	-8.6175	-3.47	-6.7995	-4.22	-9.3895	-11.718	-7.3485	-9.789
D-Aspartic acid	-0.329	0.668	1.511	0.197	1.0525	0.5225	-1.271	0.452	2.317	-0.921	0.606	1.293	0.8235	1.6125	1.401	-0.913	-0.792	0.989	-0.1805	-0.0235	1.9055	-0.3245	0.4295	-0.1085	0.2735	0.6695	2.126
D-Glutamic acid	1.47	-1.163	1.218	0.775	0.058	1.823	0.978	0.742	0.313	2.772	0.186	1.617	0.7695	0.9785	-0.077	2.658	-0.2245	-0.3865	0.64	0.737	-0.2525	1.019	1.045	0.7315	1.181	0.5875	0.405
D-Serine	-1.556	-1.502	-1.242	1.671	0.5905	0.5505	-2.038	-0.527	-0.934	-0.354	0.983	2.147	0.4585	0.249	0.8705	2.1805	-0.427	-0.649	0.1375	-0.183	1.7105	0.159	-1.2305	0.6885	-0.4985	0.61	-0.002
D609	0.645	-2.006	1.723	2.115	-0.6435	1.124	-0.85	2.421	0.019	2.603	-6.311	-9.211	1.3645	0.6815	1.598	-0.0075	0.5945	0.995	0.8645	0.9345	-5.4805	0.1095	2.3835	0.4025	1.797	0.944	2.411
Daidzein	0.784	0.705	-0.254	0.492	8.1725	0.578	0.245	-0.578	3.531	-0.806	-0.942	0.444	1.0585	0.7495	1.6435	-0.51	1.6795	3.0185	1.6615	3.4485	-0.0515	1.54	2.781	2.334	2.8205	1.843	1.053
Dantrolene, sodium salt	4.33	1.065	2.287	0.764	0.1005	1.9995	-0.145	0.44	1.614	-0.736	2.421	-1.801	1.0645	-1.495	0.537	0.5	0.2165	0.4325	1.2945	1.847	-0.517	0.6235	0.981	-0.5185	0.26	0.4735	0.449
DAPT	-0.607	-2.423	0.138	-1.283	-0.8475	0.014	-1.694	-1.119	-0.061	-1.74	-0.878	-0.813	-0.6845	-1.581	1.273	-0.6735	-0.254	1.0915	-0.525	-0.57	-1.024	-0.603	-0.4445	0.0825	-0.596	-0.7115	0.331
DAU 5884 hydrochloride	2.992	0.319	3.671	1.902	0.9255	0.4855	-1.231	0.382	-0.968	1.199	1.058	2.809	2.288	0.755	0.928	-1.0355	1.3045	1.3105	0.044	1.3245	1.013	0.014	-1.414	1.558	1.2005	1.348	0.744
Daunorubicin hydrochloride	-16.735	-13.124	-22.555	-14.35	-13.9855	-13.391	-14.617	-9.954	-15.777	-14.187	-16.027	-46.129	-15.1525	-21.553	-12.89	-3.774	-13.633	-11.1095	-14.521	-13.0965	-33.926	-17.63	-10.982	-18.0135	-18.8615	-13.55	-23.507
DCB	-0.09	1.536	-0.992	-2.781	-0.007	-1.574	-0.965	-1.219	1.692	-1.349	3.201	1.581	-0.52	0.31	0.7355	-0.716	0.5095	-0.389	-0.003	0.3085	-0.2915	0.002	2.049	-0.2645	0.697	1.6495	0.71
DCEBIO	1.629	-1.704	0.1	0.811	1.871	0.523	1.278	-0.118	1.972	3.141	-0.907	-0.699	0.345	-0.0825	1.337	-0.205	0.3265	-0.3225	1.209	0.2965	-0.0715	0.811	0.523	1.9525	0.306	1.4115	1.973
DCG IV	-0.571	-0.19	-0.489	-1.23	1.2305	-0.3605	-0.125	0.121	-0.028	0.726	-0.862	-0.269	0.4155	-0.776	0.964	-0.1615	-0.219	0.3295	1.08	-0.149	-0.8815	0.248	0.5765	5.149	-0.2055	-0.373	1.264
DCPIB	1.721	-1.26	0.423	3.427	-0.0545	1.285	1.61	0.85	0.905	-0.361	-0.749	3.073	1.8965	1.505	0.726	2.145	-0.7705	-0.912	0.6505	0.596	0.787	0.17	0.722	-0.422	-0.185	0.1145	1.094
Decitabine	-1.349	-2.295	-5.221	-2.512	0.6315	-4.023	-4.089	-3.669	-2.783	-5.345	2.118	2.656	-4.39	-1.363	-3.843	0.6775	-4.1305	-3.0855	-7.9995	-2.3605	0.7405	-3.5235	-2.248	-9.326	-1.216	-5.8155	-7.026
Deguelin	-4.673	0.727	-5.903	-0.889	0.0665	-1.417	-1.961	-0.894	-1.965	0.272	-1.778	0.388	-0.246	-3.936	0.262	-1.0515	1.53	-0.043	-1.1005	1.1115	-0.718	0.808	1.9305	-3.6255	1.2145	0.206	-0.841
Demethylasterriquinone B1	1.41	1.381	-0.499	-0.615	-1.8915	-0.6995	0.709	-2.498	-10.109	-2.359	1.946	-8.28	-4.85	-9.2295	-6.128	0.7385	-2.676	-2.2195	-0.776	1.345	-1.621	-0.7265	1.0855	-0.455	0.5335	0.922	-0.715
Devazepide	-2.042	0.315	-0.208	-1.196	2.81	2.6705	0.769	-0.094	0.374	0.569	-1.811	-2.196	0.092	-0.693	1.033	-0.3035	0.9775	1.306	-0.9665	1.352	-0.0135	1.3665	1.442	-1.181	1.1385	0.2105	-0.132
Dexamethasone	0.685	0.171	1.622	0.605	0.258	1.169	-0.49	0.977	2.02	0.583	0.685	0.022	-0.421	-0.909	0.2495	0.8275	0.474	0.706	0.465	0.5325	0.546	0.076	0.4205	-0.692	0.562	-0.6145	1.732
DFB	-0.347	-1.485	0.517	-1.703	1.147	0.5105	-1.808	0.541	-0.687	-0.265	-0.415	-0.62	-0.325	-0.8845	0.468	0.729	-0.193	-3.9935	-0.1925	-0.1825	-0.1665	-0.571	0.022	-0.4875	-1.3645	-0.6015	-0.597
DH 97	-0.244	1.94	-2.015	0.314	0.1845	0.8125	0.426	1.685	1.313	0.948	1.221	2.075	1.221	-1.0235	0.0055	1.309	0.0405	-0.925	0.1365	0.1775	-1.381	-0.993	0.174	-0.161	0.4155	0.826	0.198
DHBP dibromide	-10.815	-1.538	-4.329	1.016	0.12	-0.172	-3.328	-2.764	-3.196	-2.832	-3.8	-4.767	0.1935	-2.0725	-0.624	-0.008	1.4135	-0.233	-8.2605	-0.47	0.4485	-0.896	-1.27	-10.59	-5.6405	-0.617	-3.202
Diazoxide	0.597	-1.304	-0.524	-1.393	1.7	1.3655	0.244	1.707	-0.807	2.622	2.342	1.434	9.0315	1.7825	1.7545	0.7695	0.476	0.577	1.565	0.5755	-0.2825	0.9125	-0.5155	1.5935	0.7885	2.012	-1.662
Dibutyryl-cAMP, sodium salt	1.074	0.999	0.989	0.867	-0.014	0.213	1.099	-0.213	1.233	0.621	0.333	-0.957	0.8345	0.741	-0.0905	0.076	1.121	0.395	0.8995	1.0075	2.428	1.6225	1.16	1.18	2.195	1.5325	0.902
Dihydrexidine hydrochloride	-0.076	-2.356	-0.063	0.428	1.411	-0.7135	0.19	-2.175	0.895	-2.104	-1.172	-0.919	-2.2015	0.2445	-3.1305	-0.188	-1.0975	-1.387	-1.24	-0.1015	1.244	-1.943	0.3515	-3.048	-1.049	-3.4375	-0.58
Dihydroergocristine mesylate	0.279	4.543	-1.011	-0.567	-1.6	4.815	1.4	2.091	4.268	2.638	2.544	1.342	1.493	-1.03	0.5295	0.5045	0.458	2.2585	-1.4355	0.3525	-0.585	1.11	1.044	1.5425	0.3045	0.497	-1.073
Dihydroergotamine mesylate	0.305	1.258	-1.323	-0.697	-0.051	0.3135	1.197	0	1.071	-1.885	-0.011	-0.58	0.2195	0.765	0.7845	-0.104	-0.8765	2.4715	0.2315	0.5085	-0.104	0.514	0.5085	-0.345	0.526	2.25	-1.924
Dihydroergotoxine mesylate	2.572	2.619	3.752	0.144	0.082	1.3995	0.637	-1.51	-1.301	0.267	0.985	0.814	0.381	1.5665	0.5825	0.035	-0.7555	0.705	-1.0275	-1.236	-0.7705	-1.5465	1.4385	-0.849	-0.036	0.908	0.286
Dihydrokainic acid	1.939	0	2.965	1.049	0.453	3.7945	-0.234	-0.946	1.265	1.26	-1.091	-0.244	-0.3435	1.508	1.9025	0.423	-0.9945	-0.9775	0.248	-1.0075	1.707	-1.7135	-0.7215	-0.2805	-1.4555	-1.1355	1.321
Dihydrosphingosine	0	-0.016	2.919	2.225	-0.296	-0.344	-2.612	0.804	-0.713	0.413	-0.779	-0.864	0.1945	-1.3445	-0.79	-0.2365	1.9865	-0.3645	1.0415	1.468	-0.506	-0.839	1.4545	1.658	1.5315	0.201	0.771
Dilazep dihydrochloride	0.277	-2.501	1.934	-2.461	0.575	-1.686	-0.193	-5.326	-0.526	-0.482	1.984	-2.489	0.6155	2.011	0.039	-0.3755	-1.527	1.5245	0.2075	0.152	0.375	0.5545	1.6215	2.2815	0.6255	-0.3845	-0.05
Diltiazem hydrochloride	1.265	2	0.703	0.428	-1.169	-0.338	-0.264	-0.193	-1.744	-1.22	-0.923	-1.923	-0.8755	-2.034	-1.743	-0.7115	-1.646	-1.5755	-0.4875	-2.2365	-0.76	-0.9455	-1.869	0.66	-0.767	-1.4385	0.603
Dimaprit dihydrochloride	1.883	-1.117	2.315	3.676	-0.5475	-0.5005	-1.884	-0.761	-0.858	-1.401	2.521	-1.064	1.8655	-2.094	-2.183	0.1435	-0.568	-0.718	-0.401	0.087	-1.492	0.0105	2.0295	-0.228	0.0665	-1.232	6.55
Diphenyleneiodonium chloride	-18.511	-14.694	-20.747	-16.101	-11.9705	-16.1445	-9.459	-7.906	-12.059	-9.393	-15.345	-35.198	-11.9145	-14.252	-12.503	-4.4415	-5.296	-7.311	-13.596	-8.405	-15.2005	-11.4965	-6.486	-15.982	-11.7615	-13.9865	-16.488
DIPPA hydrochloride	-3.113	-8.595	-8.74	-15.052	2.057	0.298	-7.173	0.946	-3.952	1.655	1.657	-0.624	1.399	-0.446	0.643	-0.942	0.933	1.249	1.327	2.2955	1.8385	1.1985	2.8175	0.992	2.3385	0.7145	1.459
Dipyridamole	0.479	-1.312	-1.436	0.017	1.329	2.5825	-1.356	0.12	-2.287	0	-3.654	-7.336	-0.65	0.3005	-0.477	-1.3485	-0.381	-0.3855	0.7795	-2.4405	-3.4865	-1.7565	-0.6965	-0.746	-0.4755	-2.6275	-3.198
DL-AP3	0.958	-1.297	3.2	-0.146	0.555	1.53	0.598	-0.21	-0.79	1.088	-2.411	-0.726	-0.4595	-0.0285	0.4035	-0.0175	-0.4315	-0.1795	-0.5095	-0.5745	0.8485	-0.003	-0.7795	-1.294	-0.4565	0.1185	-1.248
DL-AP4	0.144	-0.521	0.536	2.895	0.3805	2.4335	-0.179	-0.715	-2.183	-0.195	1.294	1.494	0.185	-0.8765	0.5415	-1.21	0.8055	-1.269	0.4995	-1.4435	-1.3055	-0.779	-0.9445	-0.6555	-0.101	-0.304	-4.011
DL-AP5	1.336	1.522	-0.063	1.185	0.503	0.2025	-1.618	-0.098	2.631	0.404	1.026	-0.804	-1.203	-0.176	0.262	0.6945	0.9085	1.0495	1.796	1.8315	1.3395	1.2585	-0.9915	-0.0785	0.5355	0.7335	2.126
DL-AP7	1.293	1.094	-0.675	0.536	-0.035	0.3745	-2.369	1.651	-1.897	0.698	-0.003	0.615	0.3095	1.3935	0.967	-0.1605	1.681	0.9335	0.557	2.0865	1.379	1.348	-0.095	-0.567	0.965	0.5495	-0.295
DL-TBOA	-1.09	0.449	-1.774	-2.249	0.2145	0.9515	0.648	0.348	2.069	2.449	0.814	-0.74	0.0915	0.585	0.5	-0.1045	-1.018	-0.611	-0.059	-0.0845	-0.502	-0.117	-1.2055	0.1345	-1.1015	-1.296	-3.321
DMAB-anabaseine dihydrochloride	-0.558	0.402	-0.552	-1.252	1.8755	0.289	1.345	1.328	-1.115	-0.486	-0.085	0	1.009	0.499	1.3405	0.385	3.248	1.1025	2.174	1.8935	0.8745	2.834	0.551	0.6355	1.46	4.0165	3.66
DMeOB	3.811	0.606	0.185	0.664	-0.1825	0.2955	-0.033	0.788	1.464	0.519	-0.254	0.841	-0.619	0.099	0.262	0.145	2.527	0.364	3.64	0.2775	3.438	0.825	2.692	2.194	1.872	3.108	-0.097
DMNB	-1.258	-0.168	-0.135	1.398	0.5605	0.4125	0.043	0.869	1.913	-0.51	-1.431	2.618	0.248	0.211	0.4735	1.058	-0.5815	-0.232	-0.5795	-0.264	-0.1435	-0.387	-0.23	0.1235	-0.51	-0.393	-0.129
DMP 543	1.081	0.473	0.502	-0.323	0.4025	0.068	1.31	0.541	-0.082	0.051	-0.686	-5.933	-0.2775	-1.449	-1.164	-1.2265	-1.0145	0.6675	-0.317	1.2325	-2.4775	0.9605	1.465	0.474	-2.3725	0.869	-0.589
DNQX	1.369	-0.653	1.028	0.796	-1.91	-2.1875	2.329	0.386	-0.965	0.154	-0.845	-0.357	-0.669	-3.039	-2.9565	0.7815	1.8165	0.8075	0.516	-0.132	2.3755	0.6275	0.44	-0.5865	0.3665	0.1645	-1.555
DNQX disodium salt	-1.301	0.906	-1.425	-0.261	0.8075	2.1385	-0.367	0.246	0.072	0.578	3.338	-2.431	1.2485	-0.1965	-0.0255	1.106	0.1945	0.52	1.337	1.041	1.9445	-0.8955	0.9905	0.833	-0.288	-2.1095	-0.038
Dobutamine hydrochloride	3.506	-1.396	1.614	0.745	-0.391	0.901	-1.953	-3.695	-0.555	-0.673	-0.13	1.405	0.12	0.178	-0.8975	-0.9405	0.9405	-0.545	-0.2145	1.7665	1.033	0.2375	1.5115	1.436	0.2265	0.8005	0.414
Domoic acid	-0.234	-1.146	-1.55	-1.322	0.146	0.4215	-0.764	1.944	-2.294	0.471	-0.509	0.963	1.255	1.728	0.094	-0.4465	1.3675	2.6905	-0.5005	0.5295	0.0675	-0.6675	-1.046	-0.533	0.57	0.7175	2.381
Domperidone	-1.134	-1.087	-0.513	-1.798	-0.3315	-0.088	-2.714	0.043	-1.661	0.776	0.296	1.962	0.54	0.1055	1.1945	-0.286	0.19	0.3195	0.357	1.652	0.697	1.6585	-0.4115	0.4485	0.1125	1.235	0.899
Doxepin hydrochloride	1.478	0.624	2.282	2.809	-0.3515	-0.4435	-0.251	-4.389	-0.508	-0.179	-0.096	2.352	-1.2505	0.925	0.4315	-1.516	-1.913	-0.1285	0.1655	1.3695	-0.123	0.2845	0.924	1.256	0.5085	1.391	1.084
Doxorubicin hydrochloride	-14.649	-7.033	-18.089	-12.108	-11.2465	-13.2055	-10.416	-8.861	-10.739	-10.681	-13.128	-54.505	-10.8215	-17.191	-13.8	0.386	-13.395	-9.625	-12.877	-8.5215	-31.2585	-12.4845	-10.714	-14.4655	-18.739	-14.085	-24.573
DPCPX	-0.682	0.626	0.519	0.136	1.041	0.542	0.219	-0.894	-0.068	-1.978	-1.671	-0.684	-0.365	-1.9285	0.063	-0.785	-1.214	-0.123	0.048	-1.277	-1.279	-0.8795	-1.65	0.081	-1.7755	-1.762	0.319
DPN	1.115	0.764	0.731	3.592	0.9885	1.371	2.224	1.243	0.801	1.181	0.669	-1.13	0.41	0.3045	1.226	-1.191	0.1865	2.221	1.9215	1.084	0.2925	1.658	-1.1135	0.447	1.657	0.676	2.681
DPO-1	-0.426	3.134	-1.119	0.388	2.228	4.8895	2.79	5.164	1.725	4.062	5.619	2.82	3.348	1.796	5.2205	1.5385	2.054	2.4985	4.842	3.065	2.8	2.255	0.8475	1.991	1.4855	3.097	4.762
DPPE fumarate	0.992	3.317	1.154	0.277	-2.39	-2.765	3.722	-0.281	4.127	-0.242	0.696	1.641	-4.5835	-5.72	-2.1845	0.5015	1.799	1.684	0.1455	1.719	3.704	2.93	0.197	1.701	2.544	2.5475	4.313
DTG	1.845	-1.224	-0.036	2.591	1.2465	4.825	-1.236	-0.105	-0.201	0.396	-1.784	-0.666	0.9255	0.7405	0.3215	0.5025	-0.136	1.353	0.944	0.835	0.114	1.8935	1.862	0.8895	1.5475	0.714	-1.803
DuP 697	-0.967	-0.301	-0.146	1.439	1.22	2.5695	1.997	0.477	0.698	0.899	0.357	-0.492	0.3175	0.093	2.1	-1.148	0.7095	0.86	0.7845	1.586	0.783	0.441	1.8175	0.5435	1.1715	0.652	2.725
DY131	-1.016	1.684	-2.236	-2.769	-3.102	0.322	-2.018	-3.435	-3.647	-1.808	-1.293	-6.138	-2.618	-0.4015	-2.9995	-2.362	-0.236	-0.6535	-0.4925	-0.754	-1.2485	-0.306	0.5215	-0.241	0.358	-2.331	-1.316
E-4031 dihydrochloride	-0.242	-1.438	-0.455	-1.355	0.215	0.4065	1.08	2.094	-0.341	1.658	-0.754	-0.241	0.414	1.7755	2.1215	0.8755	2.5985	3.2355	1.5825	2.1485	0.789	2.478	1.3635	0.1135	2.1445	2.966	2.455
E4CPG	0.153	0.605	-0.873	1.968	0.723	1.583	-1.025	1.084	1.004	-0.948	1.737	-0.513	0.071	1.4775	1.04	-4.9425	0.959	1.1625	0.2015	1.3865	-0.748	2.0565	-0.17	0.692	0.39	1.682	1.592
EBPC	0.981	1.237	0.409	2.176	0.795	-0.1345	-1.435	0.547	-0.855	-0.398	-0.147	1.313	0.303	-0.032	-0.0955	0.622	0.02	1.301	0.308	1.256	0.266	0.271	0.3485	-0.008	0.2295	0.2395	-1.077
Efaroxan hydrochloride	1.242	-0.05	1.789	1.691	1.2715	1.3095	0.754	-0.385	3.683	-2.055	1.036	-0.751	0.033	-1.3945	-0.5205	0.7425	0.5905	0.597	0.6725	2.0595	-0.9735	2.291	0.9755	0.1445	1.116	1.674	1.345
EGLU	4.563	1.535	-0.187	-1.254	-0.636	1.8295	-1.94	1.202	-0.936	1.03	1.323	1.36	0.745	-0.275	-0.0265	-0.805	0.4075	1.6345	1.197	-0.061	0.555	0.2985	1.9105	-0.174	0.286	-0.487	-0.582
EHNA hydrochloride	-0.672	-0.432	-0.897	0.098	0.1475	0.1605	-0.158	1.03	0.338	0	-0.256	1.8	-0.085	0.0915	0.402	-4.6485	-1.027	0.3485	-1.3685	0.9325	0.156	1.582	0.406	1.045	0.3965	0.703	-0.311
EIT hydrobromide	-0.146	1.549	1.396	2.347	1.789	3.092	0.286	1.07	-0.944	2.189	0.242	-1.117	0.163	1.352	0.422	0.9945	0.9685	1.305	0.587	0.9715	0.262	0.4095	0.983	-0.598	1.219	0.3965	0.061
Eliprodil	3.36	1.991	1.54	3.17	0.8545	1.6465	-1.704	1.509	1.607	0.251	1.375	0.127	0.9375	0.6865	1.6515	-0.9435	2.226	1.138	1.188	1.4275	0.183	1.1515	2.335	1.3615	0.62	1.269	3.156
Embelin	3.556	0.611	2.584	1.579	-3.2875	-4.3745	0	-3.217	1.259	-6.826	-1.291	0.519	-7.7895	-6.7795	-7.814	-0.2945	-3.8695	-2.355	-0.483	-0.562	2.8265	-0.36	-2.722	-6.705	-1.567	-0.316	-1.401
EMD 386088 hydrochloride	2.036	1.744	2.781	1.097	0.1815	-0.497	1.628	-0.874	2.884	-1.309	0.313	0.056	-0.103	1.3055	-0.303	-5.114	1.5735	1.213	-1.104	1.2695	-0.1705	-0.431	1.1135	0.644	0.133	0.729	0.406
EMD 66684	1.591	0.746	0.485	2.087	2.0235	0.804	-1.385	0.561	0.364	1.62	1.33	1.656	0.5135	0.549	0.899	0	1.8025	1.3095	1.96	2.698	1.026	2.611	0.555	2.9225	2.314	2.3255	3.06
Eplerenone	4.645	0.59	2.707	4.062	-0.521	1.2815	-1.801	1.281	0.275	0.47	1.273	2.577	0.6585	1.213	0.4255	0.7035	0.7395	0.901	2.385	1.6145	0.173	1.421	0.3905	1.708	1.7305	1.538	1.68
Etazolate hydrochloride	3.148	2.442	-0.965	-2.189	0.981	1.6605	0.991	-0.398	2.701	1.114	0.837	-0.407	0.621	-0.79	2.3525	0.619	-0.759	-0.973	0.1405	-2.1555	1.5215	-1.1165	0.0315	-0.24	-0.501	-1.5745	2.52
Eticlopride hydrochloride	-0.65	0.586	4.748	0.674	1.9235	1.429	2.467	1.449	0.994	1.666	2.149	1.687	3.267	2.3425	1.7625	-2.865	2.734	2.374	2.411	1.813	-0.286	2.8755	0.921	2.101	1.688	3.19	2.607
Etomidate	1.408	-0.232	0.172	0.482	-0.4505	0.077	-1.07	0.26	0.628	0.891	-0.425	-0.639	1.158	0.124	-0.8245	-0.0625	0.5415	1.69	-0.62	-0.006	0.4195	0.262	1.265	0.89	1.2545	1.0235	1.192
Etonitazenyl isothiocyanate	-2.503	0.358	-4.246	-5.278	0.7155	-1.297	1.83	-6.234	-1.736	-0.483	0.701	1.484	-1.931	-1.03	-5.096	0.3675	-2.317	-2.598	-3.2175	-1.708	-2.196	-1.057	-0.131	-3.7715	-5.8355	-1.1155	-2.386
Etoposide	-1.838	-4.993	-3.031	-2.549	-3.652	-11.0125	-13.771	-2.155	-7.518	-5.742	-0.283	3.833	-6.024	-10.364	-6.9785	2.002	-6.9605	-4.6915	-11.628	-8.945	0.3795	-10.146	-3.4425	-9.2055	-9.458	-6.4905	-8.332
Evans Blue tetrasodium salt	-3.592	-1.413	-5.292	-4.58	1.7595	-0.6355	-0.277	1.037	0.155	-0.923	0.098	-1.118	0.423	-0.109	1.774	0.7465	-0.0265	1.5655	-0.187	0.5925	0.445	0.382	0.038	-0.4735	0.463	0.2565	0.123
Exo1	0.465	0.062	2.46	0.759	0.883	-0.0425	0.08	-0.57	2.063	1.045	1.568	0.407	1.372	1.382	1.221	-0.325	-0.3485	1.6715	0.791	0.6505	3.14	0.758	1.813	0.3135	2.353	0.041	0.088
Fananserin	-0.91	-0.962	0.632	0.062	0.6445	-0.692	-0.903	0	-0.627	0.741	1.019	1.268	0.536	1.4215	0.2325	-0.939	0.917	0.9195	1.0575	1.0985	0.2	0.735	0.473	0.648	1.906	1.5635	2.478
Fasudil hydrochloride	0.569	1.029	1.878	4.897	2.1295	1.4755	1.592	2.266	1.147	2.007	0.039	1.717	1.411	4.5195	4.4485	0.3035	3.2915	2.142	3.126	2.1485	3.1215	3.273	2.5105	2.397	1.4295	2.5395	3.554
FCCP	-3.589	-8.055	-9.302	-7.974	-6.9945	-13.2275	-7.027	-11.422	-11.499	-9.444	-4.033	-4.426	-11.3415	-14.3275	-11.6755	0.1915	-5.4885	-11.564	-7.938	-10.288	0.4615	-13.7805	-6.091	-17.731	-11.0315	-14.0245	-0.879
Felbamate	1.9	0.112	-0.81	-0.059	0.8925	0.046	-0.012	0	-1.153	1.214	3.553	0.351	1.8585	-0.8	-0.048	1.1335	0.133	0.7025	0.9765	0.873	-0.9335	0.7215	0.981	0.719	0.688	0.2505	0.569
Fenobam	0.78	1.83	0.841	1.599	1.019	-0.1105	1.929	2.031	3.289	0.061	-0.781	2.128	1.0695	0.547	1.546	0.2155	0.8315	2.946	-0.2035	1.0935	0.5735	-0.616	0.967	0.639	0.7425	0.729	-0.648
Fenoldopam hydrochloride	0.452	-0.269	0.548	-1.704	0.683	0.6225	-0.119	-0.54	-0.028	1.671	-1.257	-0.638	0.671	-0.1165	0.026	0.7375	-0.891	-0.3375	-0.4265	0.1955	-1.783	-0.378	0.266	1.604	-1.5355	-0.6915	-0.156
Fenretinide	-1.936	0.425	-6.422	-5.078	0.66	-0.982	-1.176	2.412	-9.687	-0.912	-1.926	2.678	0.679	0.446	2.278	-1.0685	0.9845	2.2335	-1.3355	1.5415	0.2185	1.73	1.9025	1.4055	-0.1065	0.9875	-0.223
Fexaramine	-0.193	0.285	-0.739	1.164	3.2615	7.6455	0.167	3.328	0.438	1.829	3.812	-2.167	0.681	0.8645	0.452	-0.2425	1.3935	2.347	2.517	0.443	0.1615	1.816	0.158	2.107	0.234	1.4315	0.755
Fexofenadine hydrochloride	0.311	-0.768	-1.68	-0.67	1.2985	1.0425	0.053	0.786	1.817	1.978	-0.154	2.2	1.474	2.0045	2.945	1.9385	0.3235	-0.782	0.059	0.608	1.093	-0.7525	-0.497	0.674	-0.404	-0.0105	1.662
FG 7142	0.204	-0.24	-0.681	-1.246	-0.2755	-2.132	-0.808	1.883	1.207	0.253	-1.971	-1.38	-1.27	-0.0105	-1.189	0.818	-0.4655	0.1365	-0.5565	0.295	-1.0865	0.235	0.5965	-2.9715	0.7115	-0.0665	-2.899
FGIN-1-27	2.284	-0.27	1.497	0.522	1.572	0.7095	0.86	1.616	1.414	0.883	0.879	0	2.1405	-0.492	0.349	-0.6415	-0.061	0.0795	-0.9305	-0.6345	1.28	-1.191	-1.9885	1.2735	0.302	1.2105	-0.91
FGIN-1-43	1.111	0.732	3.106	1.241	0.629	0.321	0.259	1.257	1.332	2.029	-0.934	1.092	0.921	0.894	0.415	-1.0195	-3.015	-1.3615	-0.008	-0.94	3.087	-0.817	-0.3125	-0.1095	-0.718	-0.0475	-0.076
FIT	1.165	-1.716	-2.051	-0.669	-1.1065	-0.8095	2.074	-3.071	0.628	-3.576	-0.296	-0.555	0.119	0.6095	-1.5845	-0.2715	0.4355	0.6845	0.347	1.0415	-1.226	0.4335	1.6465	0.295	0.837	1.0325	1.138
FK 888	0.306	-0.177	0.518	0.014	-0.152	0.857	0.163	1.463	-0.061	0.67	-0.473	2.184	-0.042	1.3435	0.639	0.0485	0.275	0.213	0.9945	-0.0815	1.2265	0.5915	-0.521	1.8685	1.5545	0.912	0.237
Flecainide acetate	0.41	-1.445	1.572	0.285	1.835	1.686	1.859	1.038	0.621	2.32	0.12	-1.77	-0.412	0.0715	2.128	-1.072	0.193	0.7305	1.115	1.122	0.887	-0.615	0.6555	0.154	2.738	1.152	0.398
Flumazenil	-0.12	0.352	-3.201	0.548	1.597	-0.28	-0.158	1.414	-2.89	1.067	-1.177	3.745	-0.377	0.2455	1.4415	1.376	-0.252	-0.498	0.7265	0.3245	1.0545	0.6875	0.4755	0.7015	0.026	0.4935	1.162
Flunarizine dihydrochloride	-0.46	2.192	-0.149	2.523	-1.098	1.0845	0.892	1.795	-1.64	0.724	-0.259	-2.15	0.036	1.228	1.214	-0.497	0.016	0.279	0.061	0.5045	-0.608	0.4565	-0.213	1.5555	0.4845	1.0425	1.616
Fluoxetine hydrochloride	-0.605	-2.647	1.064	-0.865	-2.851	-1.6665	-2.041	-0.8	2.014	-1.509	1.328	-1.168	-0.2245	0.1545	-0.703	1.007	-2.672	-1.3035	-1.463	-1.62	-0.037	-2.6535	-1.3965	-1.8205	-0.753	-1.0215	0.822
Flurbiprofen	0.642	0.462	0.838	-0.999	0.725	0.3795	2.081	0.545	0.067	0.693	0.606	-1.761	2.0665	0.503	-0.106	0.527	0.803	1.3365	0.6905	0.551	-0.597	1.526	2.159	1.5135	-0.465	1.227	-0.816
Flurofamide	0.206	-1.969	-1.333	0.422	-1.0435	-0.077	1.202	-0.484	0	-1.058	-1.051	-1.529	-0.5665	-0.305	-0.0255	-0.212	-2.5475	-1.242	-3.315	1.144	-0.476	2.976	0.732	-1.0435	-3.725	2.537	-2.079
Fluticasone propionate	0.721	0.716	1.771	3.478	-0.286	1.7605	1.307	0.981	0.766	0.55	-0.601	0.101	0.108	0.381	0.254	2.0375	0.405	-0.7045	-0.9785	-1.3765	0.5315	-0.2105	-1.141	-2.063	-2.1015	-0.3045	-1.236
Fluvoxamine maleate	-2.017	-0.839	-1.144	0.079	0.4385	-1.121	-4.042	3.215	-2.327	-1.264	1.575	2.006	0.518	0.471	0.415	-0.4945	0.5275	1.174	-1.376	0.9605	-0.4035	0.497	1.8995	-0.659	0.3965	-0.0905	-0.098
Formoterol hemifumarate	-0.299	-0.704	0.417	1.002	-0.172	-0.7705	-0.082	-0.729	2.231	0.816	3.765	-0.419	0.378	0.294	0.1795	-0.942	1.1155	-0.0905	0.014	-1.06	2.432	-2.85	0.294	0.821	-0.4275	-5.728	1.089
Forskolin	0.079	1.921	0.015	1.516	1.3765	3.452	-0.09	0.114	2.417	0.348	1.809	1.716	1.399	2.072	0.9875	-0.2555	0.551	0.497	0.3725	-0.905	1.939	-1.3305	2.4945	0.271	0.6045	0.562	1.061
FPL 55712	3.636	2.588	3.612	3.757	0.602	-1.2695	2.108	1.05	1.681	1.956	2.333	-0.022	1.7035	0.868	3.009	-1.8485	1.6955	1.4605	0.606	1.413	-0.735	2.598	1.2575	0.9655	1.8845	0.855	1.149
FPL 64176	-1.703	2.027	-2.736	-0.858	2.6395	2.0065	1.526	1.633	-2.049	-0.409	3.331	-1.655	-0.082	0.5755	1.089	-0.938	2.813	2.262	2.6775	2.4585	-2.637	1.2105	1.016	1.922	2.659	1.5545	-0.562
FR 122047 hydrochloride	1.069	-2.046	1.693	1.021	2.057	0.4615	2.907	-2.063	2.344	0.157	0.599	-1.825	0.5625	-0.015	0.009	-1.3195	0.2495	0.4295	1.3275	1.174	-1.934	-0.0035	1.1215	1.0715	0.6875	0.858	0.055
FR 139317	0.15	1.612	0.456	1.164	0.97	-0.2265	0.893	1.348	2.557	1.174	2.726	1.368	0.8795	1.274	0.605	1.953	0.1195	1.245	0.2435	1.1445	0.823	0.1935	-1.8835	0.739	0.2455	1.0835	1.973
GABA	0.026	0.718	1.769	-0.104	0.6185	-0.113	2.268	1.241	2.936	1.455	-2.224	1.755	-1.853	1.261	0.9325	-13.078	0.411	-0.249	0.0295	0.9405	0.7005	0.6045	-0.863	0.3735	-0.678	0.0565	-1.531
Gabapentin	1.702	-0.114	0.695	1.035	-1.3325	-0.11	-0.945	1.149	0.168	1.644	-0.869	-0.841	-0.4275	0.683	0.009	-1.204	2.437	0.6975	0.568	1.16	-0.5805	1.4895	1.467	0.336	1.304	0.842	0.708
Gabexate mesylate	-0.914	-0.725	1.427	1.241	-0.735	-0.2175	1.123	0.272	2.088	-0.724	-0.212	1.121	1.9025	-1.3165	-0.0015	-0.684	0.404	0.5705	0.256	-0.0735	-1.2325	0.254	1.012	-0.3345	0.72	-0.7415	-0.54
Galanthamine hydrobromide	0.396	0.302	-0.013	-0.286	0.5925	-1.012	-0.052	1.184	-0.519	0.691	1.235	1.37	0.163	-1.189	0.655	-0.833	-0.411	-1.155	0.982	0.1625	0.583	-1.248	-0.8115	-0.4675	-0.5785	0.243	0.39
Ganaxolone	2.21	-0.269	1.48	2.351	2.5045	3.7515	0.74	3.16	2.117	0.941	1.482	2.728	2.8285	0.168	4.3415	1.6815	1.231	1.8285	2.392	1.053	0.6895	1.6335	0.7285	1.814	0.43	2.8375	3.79
Gavestinel	2.179	2.046	1.658	2.179	1.9695	0.796	1.823	0.9	2.087	0.007	1.207	-0.827	0.9305	1.3515	2.0955	-2.327	1.1285	0.6535	2.4285	1.1975	1.875	1.9865	2.1075	2.09	1.605	2.322	1.477
GBLD 345	1.43	6.885	-0.358	-0.406	-1.4315	0.0675	0.723	0.984	-0.706	-0.169	-0.186	-0.495	0.3615	0.3475	-0.2535	1.04	0.578	1.1665	0.355	1.644	0.159	0.8965	1.7205	1.6875	0.9705	0.62	0.045
GBR 12783 dihydrochloride	-0.199	1.982	2.583	-1.823	0.119	0.6345	-0.721	-0.808	-2.585	1.137	0.395	1.481	-1.0905	1.6095	0.73	0.433	2.61	1.556	1.441	1.2725	4.186	1.6785	1.094	1.261	1.3855	2.739	-0.3
GBR 12909 dihydrochloride	-0.553	-0.218	0.448	0.17	-0.7595	-0.9415	-0.453	-6.477	-2.397	-0.667	-1.757	0.325	-4.27	-2.2685	-3	-0.4525	-3.077	-0.936	-0.1075	-0.9755	-0.555	1.4605	-0.665	-0.257	-0.9035	-0.2475	-1.393
GBR 12935 dihydrochloride	-0.288	0.053	1.103	-0.504	0.9525	1.0625	-0.5	-0.251	-1.011	-0.374	1.263	-0.505	-0.231	-0.8885	-1.23	0.959	1.6155	2.154	0.566	3.484	3.938	1.9165	1.2795	0.223	2.708	1.948	3.927
GBR 13069 dihydrochloride	-1.243	0.039	0.732	-2.367	-0.411	1.261	-0.106	-2.042	-0.923	-0.587	2.184	4.464	-1.192	0.9735	-0.2445	0.008	0.1605	-0.881	0.295	-2.0195	0.6815	-0.8075	0.056	-0.904	0.499	-0.358	1.782
GF 109203X	-2.501	-3.208	-3.035	-4.117	-0.926	-1.4405	-2.545	-5.174	-3.754	2.391	1.542	-1.022	-4.268	-0.643	1.38	1.0215	0.1935	-0.913	-4.2395	-2.228	2.5645	-1.862	1.011	-2.244	-0.1505	-2.497	-1.553
Ginkgolide B	-0.932	0.871	1.373	0.949	-0.1825	0.491	-0.469	1.45	-0.579	2.342	1.142	1.067	2.1535	-0.307	0.2535	0.285	-0.191	-0.2005	-0.1855	-0.56	-1.0325	0.476	0.453	1.1205	-0.179	0.4565	1.586
Glibenclamide	1.573	0.857	2.006	0.012	1.4255	2.012	4.405	0.898	2.301	2.387	-0.358	-0.775	0.356	-0.273	0.769	1.1405	0.9405	0.415	1.441	0.271	1.0355	0.577	-0.854	0.8895	0.158	0.7865	0
Glimepiride	0.239	-0.021	1.092	-0.186	2.3525	3.344	-2.095	1.601	2.563	1.622	-0.187	2.274	1.747	0.9185	1.093	2.421	1.313	1.3435	2.9645	0.756	2.2615	2.017	0.573	2.1705	2.6555	0.994	2.411
Glycine	0.683	0.816	1.869	0.223	1.221	9.0645	-1.601	-0.234	-1.644	-0.24	0.428	0.652	0.039	1.154	0.327	0.085	-0.1115	-0.1605	0.0475	-0.1995	3.089	0.067	0.4935	-0.4325	0.3675	-0.921	0.532
GNTI dihydrochloride	1.684	-1.921	-0.766	0.833	1.2325	0.763	3.568	0.916	0.895	0.302	-0.509	1.043	0.635	0.5835	1.008	-0.3395	-1.1195	1.137	-0.0645	0.194	0.8855	-0.077	-0.0495	1.175	0.126	1.029	-1.255
Gossypol	1.103	0.779	1.235	1.692	-4.4905	-4.0525	2.576	-6.201	-13.62	-2.378	-1.799	-0.794	-4.0935	-5.267	-2.9695	-1.117	0.2335	-2.4985	-0.7025	-1.8345	-1.251	-0.533	-2.673	-0.1	-0.061	-1.2765	0.427
GP 1a	-1.556	-1.777	0.585	-2.824	-1.19	-1.0245	2.982	-0.44	1.636	-1.656	-1.167	-3.539	-1.124	-1.785	0.3485	-0.1785	-1.317	-0.0725	-1.1155	-0.857	-2.0885	-1.333	-0.9335	-0.528	-0.755	-1.0815	2.325
GP 2a	-3.337	-0.598	-2.635	-2.262	1.363	-0.4865	-0.388	1.206	-1.796	2.768	1.017	-2.703	1.1675	-0.41	0.131	-0.709	0.851	1.832	1.4465	0.794	1.96	0.6275	0.636	2.4595	2.5885	1.5825	1.375
GR 103691	1.9	2.065	1.31	1.245	2.3645	-0.236	1.831	-1.591	-0.416	-1.039	-1.739	-1.553	-0.8225	-0.638	-1.5765	-0.3935	0.3515	0.8485	2.2505	-0.0195	-0.3	0.0425	0.0785	-0.1235	-0.325	-0.2265	1.112
GR 113808	-1.577	5.224	-1.17	-0.262	-1.2215	0.6135	0.068	0.136	-1.241	-1.77	-1.083	0.727	1.8075	-0.493	0.0035	1.868	-1.3745	-0.7775	-0.4405	-0.234	-0.61	-0.7025	-1.2255	1.021	-0.2995	-0.135	0.625
GR 125487 sulfamate	-0.575	0.108	0.263	-1.081	1.295	-0.017	0.774	-0.936	-0.038	0.258	0	-0.456	-0.5595	-1.4375	1.5255	0.481	-0.4225	0.445	-0.287	0.726	-1.9595	-0.208	-0.227	0.824	0.2755	-0.207	-0.899
GR 127935 hydrochloride	-1.328	-0.232	-2.355	-2.538	4.1895	0.504	0.897	-6.562	0.496	-9.24	0.322	-3.058	-6.9875	-0.578	-4.258	-1.3425	-0.5575	3.918	-0.2855	-4.8945	0.4225	-5.957	-0.32	-0.1045	-4.0305	-7.533	-0.345
GR 135531	-2.475	-0.381	4.073	-0.733	1.2695	-0.3635	0.74	2.884	-0.012	1.433	-0.327	0.646	1.2095	0.4455	0.0305	0.008	1.177	1.7385	0.4945	1.968	-0.727	0.986	2.2895	0.664	1.8215	1.079	1.265
GR 144053 trihydrochloride	-1.443	5.606	0.319	0.439	0.559	0.838	-0.158	0.11	0.455	-0.768	2.856	-0.116	0.5545	0.097	0.1985	-0.6405	-0.326	0.2275	-0.555	-0.8445	-1.451	0.2875	-0.715	0.6635	-0.9125	-0.4165	0.625
GR 159897	-0.243	0.49	0.113	-1.675	0.422	0.383	0.191	1.704	0.141	0.746	0.85	0.966	-0.341	0.7365	0.1995	-0.2985	-0.5705	0.18	-0.86	0.1115	-0.3895	0.588	0.172	-0.6605	0.211	0.8335	-0.75
GR 32191 hydrochloride	1.107	0.722	0.635	2.293	0.1055	-0.4945	0.863	1.783	0.435	0.73	1.456	-1.095	1.5265	0.74	0.838	-0.1045	0.6385	0.072	0.125	1.522	0.8555	1.117	3.007	0.4845	0.572	-0.0975	-0.069
GR 46611	3.362	-0.96	1.288	0.136	-0.751	0.5995	1.765	1.463	3.295	0.013	0.142	-0.052	-0.1395	-0.362	1.773	0.3665	1.327	0.4695	0.2015	0.582	-0.1245	1.058	1.3415	-2.0235	1.4525	0.0545	3.392
GR 55562 dihydrochloride	2.476	2.383	-0.012	0	1.5475	0.679	2.287	3.082	1.162	4.139	0.122	0.673	1.601	0.135	0.7005	-0.9965	0.3755	0.4095	-0.7435	-0.187	-0.338	1.298	0.6925	1.757	0.9095	1.338	0.832
GR 79236	0.644	-0.265	1.078	0.297	0.1085	-0.954	0.506	1.403	2.836	1.69	5.258	2.602	-0.6455	-0.45	0.536	0.651	1.4315	0.6055	0.5705	0.892	2.1495	1.674	0.545	1.309	2.395	-0.3495	-0.965
GR 89696 fumarate	0.431	-0.642	-1.1	1.559	0.413	-0.883	-0.448	-0.559	1.11	0.623	0.426	-1.351	1.5755	0.119	-0.1435	-2.9175	0.549	-0.167	1.4245	0.3145	-0.652	0.506	0.9635	0.577	1.3545	-0.4835	-0.472
Guanabenz acetate	3.17	-0.183	-0.312	1.914	3.774	1.3945	1.64	0.009	4.315	1.325	1.843	-0.254	2.091	-2.355	-1.729	0.822	1.553	0.5025	0.974	3.296	-0.153	3.506	-0.58	-0.2585	0.598	3.0295	0.528
Guanfacine hydrochloride	-2.389	-1.478	0.406	-0.444	-1.31	-0.0065	0.899	-1.513	0.929	-1.972	1.997	1.382	-1.7245	-2.68	-0.618	-0.59	-0.561	2.908	-0.367	-0.8335	-0.3515	0.276	-0.8275	-1.467	-1.276	-1.2495	-1.098
Guggulsterone	0.36	1.006	1.834	0.517	3.701	2.007	1.484	1.467	0.372	1.973	1.319	2.976	6.0495	2.892	2.9005	1.5455	0.341	0.6905	0.6485	1.469	2.2785	-0.185	0.4515	2.369	0.499	0.5635	3.587
Guvacine hydrochloride	-0.569	0.057	1.041	0.087	0.296	-0.6525	0.07	0.602	0.003	0.246	1.144	-0.589	0.117	-0.766	0.779	-0.1675	0.092	-0.3285	-0.5725	-0.705	-1.3835	-0.5445	-1.0705	-1.391	-1.9865	-1.8045	0.885
GW 0742	0.247	0.894	2.308	0.207	0.4165	2.283	0.517	0.572	1.129	0.858	6.802	1.697	0.6145	0.0455	-0.1655	0.0215	1.6855	1.522	1.055	0.9795	1.1765	1.023	0.3805	0.1625	0.602	0.7105	0.202
GW 1929	-1.209	0.382	0.494	1.41	1.6155	2.1515	-1.565	1.687	-0.391	0.466	-0.438	-0.557	0.801	1.983	0.756	1.761	0.3585	0.5885	-0.3475	0.286	-0.3615	0.2405	-0.8755	0.743	-0.807	0.5165	2.349
GW 311616 hydrochloride	1.172	-0.232	0.71	0.169	0.1455	-0.8385	-1.223	1.722	1.864	1.34	1.535	0.759	2.5585	0.358	0.0715	-0.0785	0.628	0.517	-0.0165	2.529	1.394	0.435	-0.5015	0.992	0.797	2.461	1.013
GW 3965 hydrochloride	1.565	2.248	1.766	1.3	1.466	1.4805	0.253	1.104	1.019	0.898	-2.388	-0.698	-1.823	0.464	0.7435	2.2	1.609	1.716	1.3805	2.537	-0.193	2.0675	-0.3845	0.7985	0.9365	2.6035	0.329
GW 405833	-2.308	-2.379	-2.551	-3.161	0.189	-0.916	-0.03	1.295	-2.428	1.137	-0.15	-2.301	0.774	1.187	0.1715	0.704	0.2005	1.107	-0.7275	1.4595	-0.249	1.0145	0.1045	0.18	0.857	0.3875	1.702
GW 4064	1.554	0.906	0.601	0.643	-0.0465	0.6635	0.793	1.084	1.41	1.167	1.422	0.693	0.9955	0.34	-0.0325	0.706	-0.4315	-0.3115	0.5585	-0.8955	-0.8765	0.272	-0.055	-0.2485	0.727	-0.2065	-1.445
GW 441756	-0.745	-1.761	-3.652	-2.037	0.4925	-1.3745	-2.203	-0.625	-0.904	-0.047	0.848	-5.806	-1.263	0.412	-0.4385	-4.0035	0.628	0.11	-0.4835	0.4455	-2.677	-0.524	0.701	0.102	0.3585	0.859	-1.105
GW 6471	-0.328	0.316	-0.364	0.132	1.789	1.751	-0.635	2.345	0.031	3.297	-0.118	-0.138	1.8455	1.6885	2.2445	0.7595	3.904	1.9995	3.966	1.373	2.7855	2.0435	0.907	1.344	1.648	2.372	1.364
GW 7647	-0.805	4.298	1.046	-0.373	1.865	1.381	1.695	0.481	-0.717	0.486	-0.616	1.148	1.133	-0.1845	0.6865	-0.34	-0.536	0.4145	0.5265	-0.1935	1.099	-0.3475	0.9875	1.592	0.4845	-0.2705	1.77
GW 9508	0.996	-0.599	0.165	1.428	-0.046	0.11	-0.698	-0.101	-1.391	-0.07	0.12	-0.277	0.374	0.795	-1.016	1.502	-0.01	-0.1105	0.5635	0.932	-0.0045	0.86	0.249	-1.472	1.6665	1.5585	0.401
GW 9662	0.265	-1.369	-0.794	1.269	-1.722	0.17	-0.406	0.197	1.245	-0.718	0.182	-0.659	0.019	0.4915	1.6915	-10.698	-0.7965	-2.1345	0.273	-0.0075	-0.1205	-0.836	2.165	-0.267	-0.3845	-0.668	-0.214
GYKI 52466 hydrochloride	1.437	-3.141	-0.558	0.77	-0.1165	1.925	-0.857	-0.213	0.461	-0.608	-0.564	-0.793	-0.1975	-0.4885	1.759	-0.861	1.387	0.6235	0.7885	1.072	0.869	1.273	0.369	0.708	0.76	-0.412	-0.549
H-7 dihydrochloride	0.195	-0.157	0.032	0.927	2.6125	2.6515	-0.78	1.773	0.057	2.161	-0.346	0.988	0.6785	2.4905	1.513	0.2885	2.474	1.8655	0.7815	1.851	0.508	2.2545	1.807	3.6155	1.446	3.375	2.877
H-9 dihydrochloride	-0.455	0.311	0.922	0.801	0.5935	1.2445	1.499	5.542	0.43	2.866	0.943	-0.02	2.184	0.532	2.4935	1.3895	1.583	0.984	0.22	0.1975	2.7715	1.149	0.7225	-0.492	0.4205	0.763	0.135
HA14-1	-0.165	-2.046	0.877	0.082	-0.3275	-0.4075	0.562	-6.474	-1.021	-4.886	-0.527	2.168	-3.9765	-1.3185	-1.2715	0.7305	-0.5185	0.1795	-0.204	-0.139	0.2335	-1.304	-0.3735	0.191	-0.409	0.3095	2.115
Haloperidol hydrochloride	-0.421	-1.997	2.575	0.337	1.073	-0.629	-0.999	-0.116	0.302	0.037	-1.246	1.934	0.1915	-0.52	0.0475	0.986	-0.302	0.057	0.7915	-0.152	-0.638	0.2315	-0.021	-0.695	0.0285	-0.551	1.103
Harmane	1.212	1.884	1.262	1.867	0.596	0.447	1.266	-0.293	2.109	-1.212	-1.392	-1.449	-0.131	-0.778	-0.1785	-1.9775	-0.767	0.365	0.1955	1.2445	-1.2365	-0.374	0.957	1.5575	0.7175	0.927	-0.621
HEAT hydrochloride	5.157	0.399	2.182	1.304	-0.1835	0.009	-1.047	-0.131	-4.213	-0.704	3.064	-0.498	0.3015	0.2565	0.6625	-0.3145	-0.2245	-1.6265	0.5605	1.4105	-0.7905	0.315	1.6885	1.458	1.333	1.284	-0.697
HEMADO	4.328	-1.192	1.627	2.438	2.102	1.436	1.256	0.241	2.111	0.95	2.365	0.183	0.499	0.7135	0.4995	-2.8965	-0.292	-0.9615	-0.143	-1.343	-0.793	-1.151	-0.5655	0.7745	-0.934	-0.5705	3.184
HomoAMPA	-1.639	-1.146	-0.216	0.474	1.0505	-0.829	1.154	1.02	2.543	0.593	-0.463	-0.399	0.2	1.334	0.0075	-0.187	-0.1265	-0.8695	1.1	-0.2215	0.23	-0.0375	-0.343	-0.854	-0.1765	1.836	0.213
Homoharringtonine	-24.867	-14.339	-29.125	-18.068	-15.174	-14.039	-16.011	-9.623	-18.252	-13.021	-0.976	-13.679	-14.621	-20.859	-12.5605	-0.6785	-14.1965	-10.2505	-15.754	-12.3745	-1.44	-19.1275	-11.754	-19.709	-17.7315	-14.7735	-21.753
Homoquinolinic acid	-0.347	-0.078	-0.107	-1.313	0.5985	-0.2235	0.78	-0.604	1.879	1.02	0.575	2.075	1.2175	0.021	-0.1295	-0.1405	-0.3175	-1.194	0.2685	-0.047	1.8055	0.7175	-0.004	-0.654	0.494	1.2495	1.534
HTMT dimaleate	-0.393	1.878	1.095	0.438	-0.731	-0.43	-1.016	0	1.529	0.542	1.41	2.879	-0.63	-2.288	2.038	-0.3165	0.1625	0.821	0.561	-1.5195	1.1665	-0.7	-1.139	-1.8435	-1.3385	-1.084	0.004
Hypotaurine	0.644	0.733	-1.15	2.064	0.065	-0.0955	-0.071	-0.394	-1.793	0.851	1.824	0.323	-0.28	-0.749	-0.1135	-0.517	-0.4535	-0.9185	-0.0785	0.428	0.8635	0.937	-0.848	0.1855	-1.0355	0.4635	0.128
IB-MECA	1.033	2.358	1.101	1.297	0.226	1.359	-0.447	1.227	0.861	1.242	8.491	-2.567	0.6725	0.0255	0.403	-2.5595	0.4195	0.2555	-1.855	0.001	0.093	-0.2085	0.101	1.0825	-0.4025	1.297	0.79
IBC 293	1.501	1.426	1.131	1.063	-0.463	-1.079	0.317	-0.488	0.396	0.339	1.102	0.607	-0.25	-0.6105	-0.8135	0.497	-1.2205	-0.845	-0.761	-1.124	1.1075	-1.4785	-0.441	-0.987	-0.6765	-1.0885	0.095
Ibotenic acid	-1.192	-0.982	0.113	0.433	1.288	0.3435	-0.672	0.669	-0.268	1.032	0.853	-0.419	-0.2515	2.353	1.132	-0.447	-0.3075	1.0215	-0.3155	-0.5465	0.6795	-0.7955	-0.6195	1.809	1.3305	0.906	0.432
Ibudilast	-1.03	-0.02	-0.43	-0.89	0.895	0.932	-1.596	0.74	-1.208	2.802	-0.089	0.383	1.394	0.686	1.859	1.257	1.16	1.6845	1.1385	1.4845	1.1165	-0.238	0.2945	1.831	0.5205	1.0525	0.159
ICI 182,780	1.14	1.22	0.565	-1.426	2.667	1.7205	2.666	0.317	-0.749	2.575	-0.637	-4.161	0.8875	0.3975	1.8725	-0.1805	0.684	1.3145	0.331	1.9805	0.064	1.751	2.228	0.138	1.654	1.563	0.501
ICI 192,605	2.691	-0.878	-0.167	2.068	1.03	0.164	-0.62	0.93	-1.025	0.905	0.102	-0.814	0.4155	-0.1225	0.561	-0.1505	0.925	0.6605	1.62	0.628	-0.1045	0.351	2.006	0.8095	0.6795	0.5025	2.326
ICI 204,448 hydrochloride	1.981	-0.196	-0.606	-0.022	-0.362	0.101	0.929	1.664	3.063	0.545	1.951	-1.517	-0.2095	1.588	1.98	-0.094	1.2205	1.275	0.056	0.806	-0.707	1.5665	1.195	0.2655	1.1985	2.315	0.487
ICI 215,001 hydrochloride	0.217	-1.876	2.285	1.766	1.556	-0.2295	1.236	-1.812	-0.405	-0.806	1.118	0.498	0.3785	-0.354	0.2825	2.6725	0.192	0.0465	-0.109	0.181	0.9205	0.8535	-0.101	0.662	-0.548	1.1205	-0.493
ICI 63197	0.941	3.103	1.603	1.382	0.396	1.031	-0.148	-0.272	1.448	-1.657	1.715	4.306	2.0595	-0.023	0.4585	0.5595	1.0715	0.5235	1.347	0.703	0.1025	1.166	1.4655	0.3485	0.7375	0.948	-0.768
ICI-118,551 hydrochloride	-4.837	-6.833	-5.703	-4.851	1.1855	-0.4475	0.548	1.387	-4.35	0.288	-1.087	-0.317	0.034	0.713	-0.882	0.3755	0.503	1.817	0.328	2.047	0.95	0.753	1.693	-0.586	0.217	1.204	1.212
ICI-162,846	-2.199	0.31	-0.586	-1.125	-0.9335	0.2685	3.052	-1.579	-0.096	-1.455	-1.112	-2.458	0.1595	0.772	-0.188	1.3905	1.65	1.5625	-0.8785	2.252	2.286	1.245	0.6715	1.3755	1.601	1.2745	0.998
ICI-185,282	0	0.852	0.421	2.402	-0.4875	-0.195	-1.097	0.857	1.471	1.083	-0.807	-1.081	0.0935	0.983	1.8625	-0.1455	0.3795	0.9645	0.675	0.353	0.627	0.6255	0.4305	1.0295	0.9035	2.1075	1.737
ICI-199,441 hydrochloride	-0.064	-0.492	-1.502	0.894	-0.1225	-1.4365	-0.495	-4.403	-1.481	-1.801	-0.575	0.889	-2.7375	-1.354	-0.1615	0.594	0.892	1.066	-1.0495	1.582	0.254	1.1215	1.2755	-0.141	0.901	0.194	1.049
ICI-89406	0.977	0.355	0.627	1.541	-0.3635	-0.126	1.167	0.546	1.48	0.967	-0.529	1.561	0.078	1.424	0.8965	-0.3025	1.6375	2.026	-2.8375	0.3335	1.848	0.143	0.8265	3.5	2.0615	2.3455	0.413
Icilin	1.232	-0.734	0.556	1.865	0.702	-1.0155	1.397	-0.84	-1.657	7.23	0.422	-0.593	-1.389	-1.597	-1.746	0.421	0.871	1.3775	0.222	-0.303	-1.2375	-0.372	0.597	0.1625	0.2315	0.1705	-1.107
Idazoxan hydrochloride	-1.799	-1.403	-0.766	-1.18	-0.872	-1.192	0.762	-1.18	0.841	0.625	-5.1	-3.906	-0.391	-0.236	0.275	0.4835	-0.667	-0.7455	-0.0885	1.39	-2.4125	0.6265	1.0495	-0.4535	1.663	0.351	-0.194
IEM 1460	-0.344	-1.861	0.144	-1.136	0.1345	1.1715	-0.377	1.316	1.735	2.347	0.282	-0.444	0.7385	0.132	-0.209	-1.0815	-0.831	-0.009	0.886	-0.472	1.9745	-0.311	-0.76	-0.4815	-1.5795	-1.491	0.313
Ifenprodil hemitartrate	0.596	-0.635	0.468	2.739	-0.7675	1.075	-0.762	0.001	0.539	-1.727	0	0.332	-0.087	0.551	0.2105	-0.3475	0.7555	-0.4355	-0.449	-0.6605	0.2505	0.688	-0.072	1.6615	-0.428	0.011	-0.785
Imetit dihydrobromide	-1.225	8.76	0.391	-2.877	0.0405	-0.9945	-0.271	0.309	0.086	0.917	-0.007	2.755	-0.7685	1.979	0.5825	0.056	-0.8655	-0.658	-1.2465	-0.0725	0.8785	0.5725	-0.554	-0.803	-0.562	-0.2435	0.807
Imiloxan hydrochloride	0.038	-0.237	0.306	0.777	-0.1375	-0.1115	-1.002	0.397	0.376	0.987	0.797	2.462	1.524	1.808	0.5815	1.448	0.586	1.358	0.6535	0.6705	2.63	0.899	1.2	0.426	0.3545	0.969	1.333
Immepip dihydrobromide	2.617	-1.792	1.265	1.496	0.3965	0.196	-1.633	0.591	0.345	-0.72	0.343	-0.651	0.6545	0.0305	1.1905	-2.2275	-0.357	-0.59	0.6795	0.845	0.094	-0.1755	-0.3655	0.7615	0.54	0.3375	1.143
Immethridine dihydrobromide	1.746	0.157	2.806	1.519	0.008	0.5185	0.854	-0.803	1.016	0.414	0.221	-2.358	1.3295	0.9585	0.2985	-0.4125	0.571	0.919	-0.1215	1.0425	-2.1865	1.2205	1.8905	1.361	1.596	1.906	-0.412
Impentamine dihydrobromide	-0.395	-0.791	-0.962	0.699	-0.1855	-0.231	1.197	0.574	-0.742	-0.375	1.456	-0.152	0.9065	0.1295	-0.538	-0.95	1.2195	0.1145	1.7745	1.3045	0.0535	1.08	0.137	-0.189	0.3605	0.7665	0.781
INCA-6	0.617	0	-2.595	1.107	-7.4955	-14.074	-1.658	-9.121	-12.221	-10.512	-6.327	-2.277	-9.162	-7.03	-10.374	0.765	-4.2775	-7.6615	-7.147	-4.615	0.0055	-9.2665	-5.8285	-5.3655	-5.2345	-9.5185	-0.123
Indatraline hydrochloride	-1.653	2.296	-0.785	-2.819	-2.209	-2.2245	-1.346	-0.829	-0.398	-1.292	-2.956	0.382	-0.8895	-0.344	-3.0765	1.3695	0.494	0.408	0.4235	-0.032	-0.077	-0.1765	-1.016	-0.817	-0.8045	0.786	1.283
Indirubin-3'-oxime	1.297	2.372	2.149	-1.915	0.921	-0.9725	-1.925	-1.351	-0.504	-2.612	-3.046	-1.667	-0.864	1.4335	-2.0595	-1.423	0.302	-0.7835	-1.3615	-0.076	-2.861	-0.9295	-0.464	0.8185	2.0415	-0.026	-2.402
Indomethacin	-1.34	-0.901	-1.167	-0.544	-0.108	-0.4015	-1.659	0.403	-2.391	-0.095	0.16	1.503	0.83	0.284	-0.002	-1.9955	1.393	1.7425	1.735	0.8515	1.5045	0.1525	0.189	-0.552	0.6105	2.471	0.164
Iodophenpropit dihydrobromide	-1.749	0.351	-0.387	2.296	-1.0375	-0.844	1.288	-0.587	-1.016	-0.167	1.375	-0.623	-0.465	-0.3525	-1.75	0.0455	0.157	0.1405	0.118	0.0375	-1.4015	-0.347	0.1595	-0.2465	1.037	-1.045	-0.702
IPAG	2.109	30.685	3.3	2.83	0.1855	-1.5495	1.485	-2.508	3.782	-1.017	-4.295	1.751	-0.8735	-1.149	0.179	-0.331	-0.761	3.2855	1.3235	1.862	-0.14	0.3435	1.1315	1.2105	0.3365	0.573	-0.408
Ipratropium bromide	-1.605	0.456	-1.543	0.245	-0.888	-0.909	1.307	1.554	-1.576	1.934	1.389	0.081	-0.3345	-0.4845	0.3125	0.1585	-0.8105	-1.0255	-0.513	-1.5765	-0.1755	0.8605	-0.946	-0.198	-1.5745	0.151	-0.072
Ipsapirone	1.565	0.493	-0.017	0.259	0.7355	0.139	0.901	1.047	0.823	0.698	1.13	0.152	1.8405	0.172	0.8325	-0.9975	1.072	2.19	0.4035	1.948	1.6205	0.6965	0.9365	0.6725	1.795	1.7475	3.041
IRL-2500	0.07	3.465	-0.309	0.48	2.177	2.446	-0.005	1.706	0.845	0.629	1.146	1.93	1.3225	0.5145	1.0545	-3.025	1.0205	1.2875	1.263	0.805	1.5675	1.593	0.187	-0.532	0.759	1.617	0.56
Irsogladine maleate	1.356	-0.46	4.017	2.294	0.8335	-0.0465	0.232	-0.018	0.758	2.483	0.182	0.363	0.227	-0.444	0.741	-1.041	0.423	-0.5305	0.477	-0.188	1.0785	0.056	0.1455	0.968	-0.108	1.6045	-0.343
iso-PPADS tetrasodium salt	0.161	-2.223	-1.647	-1.29	0.8915	1.2495	-2.955	1.792	0.775	0.586	-0.042	-0.402	1.288	-0.317	4.364	-0.0745	2.098	1.466	1.1585	-0.097	-0.1675	0.2355	1.4375	-0.1105	1.542	1.17	-0.312
Isoguvacine hydrochloride	-0.893	-0.501	-0.807	-1.049	0.954	0.129	-1.55	1.984	0.206	0.302	-0.883	1.674	1.06	0.8965	0.8385	1.3215	-0.2485	-0.1355	-2.4245	-0.6115	-0.2105	0.831	-0.518	0.6205	-0.2345	0.2125	1.731
Isoproterenol hydrochloride	-1.757	-1.145	-2.292	-2.052	1.838	0.335	-2.273	-0.867	-1.652	2.265	0.227	1.766	0.294	1.438	0.7995	1.495	2.2555	0.6495	0.964	0.34	4.09	-2.3525	1.3405	0.0525	-0.5165	-3.447	-0.37
Isradipine	0.768	1.504	0.556	1.065	1.4325	0.75	-0.5	1.241	0.935	1.51	0.874	1.864	1.1465	-0.418	-0.275	2.2635	-0.6405	0.0485	-1.795	8.338	0.9705	-0.1875	-1.502	-0.2585	-1.0595	0.4975	1.007
ITE	2.721	-0.336	2.763	2.059	-1.133	1.5555	0.08	-0.003	1.44	0.873	0.629	-3.997	1.7095	0.5455	-0.5985	0.233	0.589	1.5315	-1.1285	0.098	-0.7115	-0.287	1.5485	1.119	0.5795	1.0625	1.409
Ivachtin	0.424	-1.075	3.793	6.14	-1.147	0.5925	0.634	1.353	1.53	-0.714	-0.75	-0.658	2.06	-0.2945	0.8785	-2.7625	0.8865	0.8105	0.7775	-0.434	0.972	-0.949	0.437	0.674	0.5245	0.6475	-0.285
Ivermectin	-2.936	0.278	-0.162	-4.162	1.7985	-0.703	-2.84	-1.58	-9.667	0.647	-0.797	0.181	-1.2505	0.2535	-0.146	0.4965	-1.955	-4.939	-8.0635	-6.0365	1.4205	-3.06	-1.0455	-3.7775	-11.1445	-5.846	-9.101
J 104129 fumarate	1.142	0.381	3.6	1.904	1.02	1.3435	0.768	0.355	1.528	2.197	1.21	1.455	0.169	-0.182	1.95	-2.1775	-1.9615	-3.8935	-5.8215	-1.626	0.607	-1.5755	-1.264	-4.788	-5.4985	-1.8585	-0.039
JLK 6	-1.313	-3.955	-9.762	-2.541	-1.476	-9.3865	-1.808	0.656	-5.669	-1.812	-3.249	-0.971	-0.4755	-3.642	0.3215	0	0.3435	0.656	-2.3275	1.08	2.1765	-0.266	-1.302	-1.9865	0.646	-0.338	0.081
JNJ 10191584 maleate	1.946	1.364	-0.002	0.616	0.7745	0.287	1.335	0.536	1.157	0.518	2.777	2.567	1.285	1.206	1.75	-12.9795	2.2665	1.101	3.5625	2.08	0.8425	2.8585	0.999	2.7965	1.914	3.697	1.054
JNJ 16259685	0.912	1.166	3.264	1.302	0.157	0.3575	0.352	1.18	-0.79	1.057	-0.758	-0.315	0.7705	0.721	2.163	-4.1055	0.9515	0.099	0.064	0.009	-0.812	0.4875	0.421	0.599	1.2345	0.0595	1.406
JTC 801	-17.192	-8.93	-24.737	-16.625	-10.5495	-22.5595	-13.082	-12.104	-13.899	-13.648	-7.617	-13.511	-14.736	-9.6445	-15.361	-0.8675	-2.433	-8.4455	-13.2055	-7.8235	-1.8575	-15.9765	-12.724	-13.791	-13.3505	-16.119	-3.165
JTE 013	1.375	1.392	0.662	1.928	-0.97	-2.3085	0.884	-0.334	1.293	-0.123	0.042	0.392	-5.949	-3.1815	-4.752	0.2115	-1.013	-2.305	0.3415	-0.1015	-0.527	-0.205	-0.237	0.348	1.1745	0.077	-2.07
JTE 907	0.024	-0.542	0.33	2.915	0.982	1.064	-2.164	-1.111	-1.513	-0.253	-4.565	1.123	-0.4865	0.727	2.8935	-0.106	-1.188	-0.281	0.54	-0.513	-1.5565	-0.6015	-0.3265	0.09	0.31	-0.9285	-0.767
Kainic acid	0.338	0.028	0.115	15.752	-1.6215	-5.154	0.179	-0.444	3.043	0.377	-2.784	0.573	-2.507	-3.5425	-2.0205	1.2115	-1.25	0.9835	0.21	-0.3395	0.02	0.081	0.2215	0.7585	0.989	-0.647	-0.458
KB-R7943 mesylate	-0.99	6.549	1.198	0.743	-0.6725	0.149	-0.965	1.018	0.333	0.037	1.075	1.486	-0.421	1.647	-0.7175	-0.3545	-0.0715	0.3585	-0.0335	1.7525	0.0365	0.549	0.1445	0.625	-0.2385	0.1135	2.311
Ketanserin tartrate	-0.142	0.583	-2.244	-0.335	-1.0545	-1.075	0.181	-1.643	-2.054	-0.749	-0.971	0.829	0.71	0.742	-0.2995	0.144	-0.8615	-0.026	-0.4735	0.2805	-0.5815	0.2005	0.2515	0.223	0.2265	0.4875	0.465
Ketoconazole	0.805	2.827	0.015	0.524	1.6095	2.4995	-1.661	2.238	0.692	0.256	-2.79	-1.098	2.072	1.4565	1.4945	1.198	2.5745	3.5455	1.052	2.657	-0.7905	2.7125	1.44	1.2225	1.8185	1.879	0.768
KF 38789	-11.116	-5.822	-14.039	-10.19	-7.599	-7.261	-9.051	-8.238	-11.702	-6.928	-3.963	-0.79	-10.678	-10.214	-12.8075	-0.921	-12.7865	-8.809	-12.9975	-12.3035	-0.462	-14.3835	-4.506	-15.2415	-19.226	-13.009	-16.169
KU14R	0.617	0.263	2.076	1.74	0.4375	-0.079	0.904	0.067	1.906	0.328	-3.205	-0.818	0.0145	0.474	1.005	-1.9455	2.7865	0.6315	3.35	0.5735	-0.043	2.1445	1.6635	2.084	1.4085	2.4155	1.341
Kynurenic acid	-1.116	0.726	-0.2	0.295	-0.232	0.666	-1.935	-1.033	-0.514	0.071	-0.467	1.044	1.1335	2.452	-1.021	-3.7485	-0.0385	0.515	-0.8795	-0.581	-0.0785	-0.803	-0.747	-0.949	0.06	-1.1215	-3.852
L 161982	0	-0.511	0.381	-0.709	0.52	0.0335	-0.187	-0.305	-0.568	-0.121	-1.937	0.673	1.108	0.7755	0.415	0.2155	0.126	0.866	-0.198	1.2675	-0.4955	-0.0345	1.3115	0.0255	0.272	0.4155	-0.185
L 368899 hydrochloride	-0.756	-1.424	-1.678	-1.229	1.0885	0.289	-0.142	1.732	-2.127	2.263	1.152	-0.004	1.257	0.817	1.079	-13.259	4.098	1.3245	4.7545	1.147	2.2855	2.908	-0.1245	0.481	1.6075	4.4395	2.346
L 655240	-1.077	-1.4	-1.182	-0.402	0.8875	0.6665	-0.206	-0.505	0.269	-1.496	-0.457	0.639	1.006	-2.003	0.619	0.9315	-1.551	-0.0395	0.6605	-0.2245	0.1305	-0.1375	-1.349	0.2645	-0.194	0.328	0.664
L 670596	1.98	1.504	0.029	2.523	1.6935	0.0205	0.113	2.407	1.6	1.122	0.4	3.622	1.7435	1.2135	0.3455	-0.309	1.8015	0.9365	1.3075	1.574	0.0295	0.6015	1.4145	0.275	1.499	1.856	1.514
L 755507	-0.982	0.224	0.642	-0.944	0.933	0.0255	0.002	0.866	-0.291	0.842	1.24	-2.24	0.717	0.668	1.0085	-0.6195	0.288	1.375	-0.138	1.2075	0.7265	0.618	2.0055	0.704	-0.386	0.666	-0.333
L-(-)-threo-3-Hydroxyaspartic acid	-1.134	-0.616	0.193	-0.329	-0.006	-0.229	-1.192	-2.411	0.434	0.155	-0.016	-0.177	-2.2285	-0.311	-1.137	-5.167	-0.7065	0.2695	-0.799	-0.405	2.0675	-0.971	-1.255	-1.527	-0.251	0.215	1.823
L-152,804	-0.012	6.187	-0.119	-0.233	-0.734	1.5665	-0.839	0.218	-0.953	-0.152	0.043	-0.47	0.0205	-0.136	1.2245	-0.2845	1.178	0.4145	0.186	0.7495	1.25	-0.322	1.3915	0.183	1.8035	-0.6235	1.926
L-165,041	0.375	1.099	1.43	2.614	2.29	-0.292	0.378	0.283	0.786	0.629	-0.134	1.691	0.3165	-0.452	0.5135	-1.0075	0.934	0.2405	1.1015	0.476	-1.051	0.69	0.0285	-0.344	0.744	0.5475	1.477
L-168,049	2.317	0	0.1	2.019	1.5245	-0.919	1.627	-0.071	0.249	1.035	3.11	0.105	0.9015	1.8375	1.398	0.3035	0.1605	2.295	0.768	0.6265	1.4775	0.627	1.3515	-0.227	2.3315	-0.302	0.573
L-3'-F2CCG-I	0.67	0.604	-0.206	-0.501	-0.171	1.007	0.712	0.519	0.628	-1.267	3.089	-0.421	0.4145	-0.973	1.2055	-1.0005	0.9665	1.691	1.485	2.024	-1.5665	1.8525	2.3775	-0.052	0.773	0.8615	0.987
L-655,708	-0.015	-0.423	-0.056	0.002	0.3485	1.759	0.699	-0.384	-1.67	0.14	0.808	3.574	0.208	-0.324	0.3735	0.3515	0.1305	1.7345	-0.054	-0.8745	0.286	0.6445	0.746	0.7975	0.884	0.7455	-1.627
L-689,560	-0.075	0.779	-2.397	-0.658	1.947	0.123	-0.586	3.278	-1.845	1.248	1.039	2.666	1.1455	0.3925	1.8375	0.54	-0.0035	-0.019	-1.6235	0.1515	1.7915	0.568	1.21	2.3825	0.792	2.0175	-0.423
L-690,330	-0.475	1	2.085	0.214	-0.8585	0.9255	-0.763	0.425	-0.276	0.309	1.261	0.687	0.2725	-0.0995	-0.1075	-0.875	-1.129	1.033	-1.554	-1.0225	0.67	-0.615	-1.1435	-0.59	-0.454	-1.026	-2.75
L-692,585	-0.415	-1.435	-0.842	-1.526	0.0535	-0.239	0.442	0.741	-0.567	-0.382	2.763	0.829	1.2035	-0.351	0.2195	5.238	1.3735	0.7725	1.1615	0.911	0.101	1.1825	1.285	1.138	1.617	0.7615	-1.239
L-693,403 maleate	-0.783	-0.71	-0.897	0.099	-0.6675	-0.377	0.629	-0.902	0.895	-0.789	-0.014	1.031	-0.7365	0.938	-1.378	-0.8995	-0.7755	-0.243	0.073	0.3175	0.7835	-0.4835	-0.9495	-0.902	-0.223	-0.693	-1.406
L-694,247	-1.268	-2.851	-1.189	-1.711	0.654	1.7575	0.236	1.618	-1.814	0.599	2.68	-0.51	1.962	-0.483	0.5285	1.035	0.348	2.4025	2.556	1.982	-0.2495	0.6095	1.6195	1.214	0.6605	2.0905	-1.126
L-701,252	0.006	-0.48	-1.899	-1.335	0.5625	-0.0405	1.401	0.476	0.307	1.535	-2.305	0.987	0.295	1.586	1.336	0.355	-1.0825	0.0035	-0.023	-0.9805	-1.088	-0.7815	-1.8775	0.214	-0.936	0.1835	0.075
L-701,324	2.648	3.107	1.571	0.573	0.3615	0.4905	0.861	2.35	-1.452	0.418	-0.975	0.116	1.477	0.7695	0.2965	0.515	-0.526	1.6185	0.778	1.388	1.215	1.7505	1.7195	-0.753	0.5525	1.209	0.106
L-732,138	1.754	-0.493	0.11	0.306	-1.291	0.249	0.45	-6.233	2.965	-2.911	-1.722	-0.91	-4.08	-0.7715	-1.7795	-0.3735	-2.0485	-0.607	0.7045	-0.2235	1.3475	0.14	-0.559	0.079	0.301	1.388	-0.36
L-733,060 hydrochloride	1.921	2.923	-0.244	0.074	-1.4685	-1.174	-0.165	-4.017	1.282	-3.504	-2.653	-0.843	-3.2575	-1.214	-2.0325	-1.5065	0.648	-0.1565	0.5875	-1.761	-1.1925	-0.171	-0.53	0.449	-0.101	-1.524	-0.481
L-741,626	0.778	-0.059	2.006	-0.6	-0.0425	-0.4015	-0.559	-1.522	3.503	-0.728	2.317	0.96	0.273	0.3365	0.5955	1.0655	-0.84	-0.265	0.098	-1.2065	-0.0165	0.071	-0.3805	0.6905	-0.3145	-0.2	-0.561
L-745,870 trihydrochloride	0.001	-0.11	-2.142	-1.036	-0.624	1.44	0.914	2.067	-0.565	0.391	0.865	1.996	-0.002	0.184	0.6545	1.264	-0.6755	-0.256	-0.6355	-0.626	2.7575	-0.6275	-0.991	-0.4995	-0.969	-0.1275	0.164
L-803,087 trifluoroacetate	3.089	1.01	1.733	1.027	7.017	-0.408	1.092	-0.933	0.252	-0.384	0.547	0.288	0.263	0.3325	0.454	2.409	-0.306	-1.621	0.6495	-0.5205	-0.144	-0.796	-1.068	-0.5285	-1.0255	-0.4205	0.776
L-Alanine	1.271	-1.752	0.176	0.166	-0.8	1.9585	0.144	-0.608	-1.251	-0.516	0	-0.604	-0.1365	0.816	-1.1775	3.3895	-2.6115	-2.0225	-5.9985	-1.254	-1.3565	-0.8905	-2.4775	-2.3705	-6.89	-1.0005	-0.834
L-AP4	2.598	0.545	1.75	1.917	-0.044	0.2555	-2.459	0.175	-1.406	0.642	3.725	-0.227	-0.507	2.077	0.5295	1.4525	1.3105	1.034	1.258	0.7725	-0.3145	1.0415	1.364	0.589	0.127	1.379	0.804
L-AP5	-0.473	0.018	0.937	1.559	0.258	0.8645	-3.456	-0.504	-0.648	-0.556	-0.359	-1.177	1.321	2.3835	1.6475	1.3745	0.235	-0.408	-0.204	-0.976	1.5265	-0.149	-0.967	-1.253	-0.058	1.5815	-1.587
L-AP6	0.46	0.705	1.005	-0.238	0.4075	0.1085	-0.743	0.531	-0.208	1.391	-1.664	3.691	0.8365	1.18	0.652	1.182	-0.742	-0.118	-0.4675	1.146	0.9395	-0.2365	-1.3595	0.492	-0.4875	-0.25	0.023
L-Arginine	1.547	2.646	2.767	0.356	-0.179	0.39	-0.263	0.119	-1.112	0.332	-0.6	0.239	-0.616	1.897	-0.0565	2.1335	-1.2705	-0.619	-0.884	-0.803	2.1	-0.3525	-0.389	-0.2915	0.364	-1.46	0.161
L-Aspartic acid	-0.078	0.438	-0.527	1.41	0.9305	0.227	1.026	-0.199	-1.59	1.913	2.248	2.125	1.029	1.0195	0.0885	-0.2605	-0.426	0.114	0.0995	-0.71	-0.4085	0.018	-0.3995	-0.007	-0.7785	0.2765	0.554
L-Canavanine sulfate	0.494	0.428	-1.315	-0.639	-1.3335	-0.763	-0.611	0.24	-0.757	-1.256	0.651	0.57	-0.508	-0.181	-1.5905	0.4015	-2.2015	-1.122	-1.5535	-2.395	-2.8715	-1.845	-0.512	-1.549	-1.348	-3.587	-2.519
L-CCG-l	0.852	-0.035	1.058	1.856	1.9365	0.581	1.652	-0.811	1.745	1.417	-1.008	2.52	-0.007	1.5045	0.1915	0.8805	-0.076	-1.6505	0.0705	-0.416	3.8875	0.175	-0.288	1.3665	-0.891	-1.2195	0.051
L-CCG-lll	-2.108	-0.15	-2.452	0.207	0.659	2.3395	7.429	-0.412	1.214	1.031	0.094	2.007	1.009	2.0645	0.667	1.765	0.327	-0.727	1.7645	0.454	0.812	-0.4385	1.468	1.0425	-0.192	0.4725	0.413
L-Cysteinesulfinic acid	3.141	0.08	1.112	0.649	1.4955	-0.049	0.021	1.079	0.524	-0.739	0.73	0.466	-0.275	1.6315	0.0625	-1.2045	-0.216	-1.0015	0.9565	-1.052	2.0575	-0.163	-1.1785	0.898	0.94	1.681	0.342
L-Glutamic acid	-1.171	1.881	1.089	1.215	1.2885	0.6205	3.543	1.227	-0.318	0.732	-0.594	1.411	0.732	2.5665	0.0645	2.064	0.4115	0.5455	0.1985	0.229	0.506	0.576	0.1395	0.377	-0.233	0.7395	0.468
L-NIL hydrochloride	-0.748	-1.33	-1.918	1.336	1.9395	0.5455	0.428	0.586	-0.758	1.031	-0.907	1.517	0.1	0.222	0.749	-0.3005	0.177	0.981	-0.186	-0.021	2.389	-0.152	0.7635	-0.066	0.778	0.552	3.253
L-NIO dihydrochloride	0.388	1.981	-1.372	-1.182	-1.358	-0.4645	0.496	-1.638	0.721	-0.668	0.129	1.068	-0.201	1.99	-0.347	0.6305	-0.781	-1.278	0.065	-0.533	0.1645	-0.558	0.254	-0.821	0.075	0.3175	-1.317
L-NMMA acetate	1.295	1.946	0.414	0.239	0.533	-0.7695	-0.263	-0.794	-0.888	-0.383	2.983	0.276	1.5045	-0.2825	0.781	-1.8975	0.9305	1.1525	-0.75	1.5355	0.178	0.7455	-0.367	2.0465	1.661	0.957	0.918
L-NNA	0.415	0.764	0.763	-0.013	0.2665	-0.624	-0.447	-2.834	-0.955	0.087	-0.009	-0.511	0.406	-0.1485	-0.5145	1.913	-1.346	-0.811	-0.0935	-1.6795	-0.3705	1.8795	-0.4505	0.3095	-0.3755	-0.3895	-0.027
L-Quisqualic acid	0.927	0.739	-0.24	0.893	0.521	-1.3855	-0.747	-0.277	-0.064	-1.492	-1.571	-0.054	-1.71	-1.291	0.3515	0.676	-1.4275	-1.1435	-3.2075	-2.819	-0.9235	0.6615	-0.1725	-0.2435	-3.2465	-1.2245	-2.814
L-Serine	-0.459	-1.192	-0.151	0.148	0.677	0.254	-1.628	-0.124	-0.962	0.545	0.33	2.067	0.47	0.496	0.1385	1.7815	-0.583	-0.6385	-0.5415	0.243	0.1265	-0.3085	-1.8035	0.9185	-0.1685	-0.5275	0.444
L-trans-2,4-PDC	-0.871	0.316	-0.943	-0.494	0.11	2.731	-1.129	1.514	-0.392	1.576	2.425	0.487	0.6735	2.4845	0.1995	0.241	1.1975	0.7585	1.1065	0.446	0.8715	0.8475	0.002	0.167	1.063	1.464	1.028
Lamotrigine	0.698	-0.757	0.947	-0.883	1.689	2.974	-0.605	-0.684	0.233	0.457	-1.189	-3.341	0.0315	0.1645	0.207	0.55	-1.1065	-0.267	-0.641	-0.408	-0.0175	-0.0955	-0.616	-1.21	-1.9915	-1.0245	1.171
Lamotrigine isethionate	0.559	-1.177	-0.24	0.128	0.856	0.621	-0.937	0.681	1.149	1.819	1.977	1.104	3.2905	-0.027	0.518	-0.218	1.0345	1.308	0.557	1.0905	-0.361	0.5855	1.0885	0.2265	0.551	1.09	0.314
Lansoprazole	-1.428	-1.636	0.274	-2.094	0.1485	1.2295	-1.429	1.61	-2.5	0.002	-2.284	-0.251	2.072	0.244	0.612	-1.7045	1.232	2.618	0.518	0.61	1.368	1.14	1.5715	-0.1325	1.0395	0.6005	1.427
Lazabemide hydrochloride	1.235	-0.001	1.346	0.615	1.651	-0.22	0.178	-0.804	-0.359	0.453	-0.186	0.053	-0.5655	0.013	0.5475	0.0005	-0.1355	-0.529	-0.548	-0.09	0.213	0.307	-0.734	-0.4975	-0.4645	-0.6695	-0.252
LE 135	2.426	0.982	0.263	0.257	-2.08	0.026	1.09	-0.311	1.935	-1.467	-1.32	2.258	0.442	-0.693	-1.372	1.0665	-0.097	-0.174	0.2125	0.875	0.092	-1.4675	-1.7855	-1.3405	-0.6745	0.193	-2.11
LE 300	-1.366	0.695	2.409	-0.482	-0.002	-0.6425	2.621	0.792	-0.301	-0.864	1.225	0.786	-0.3945	-0.521	1.7035	0.8925	-0.5565	-0.706	0.3595	-0.812	0.3425	-0.47	-0.7	0.661	-0.9135	-1.061	-0.73
Leflunomide	-0.937	-1.536	0.062	-0.037	-0.1965	-0.027	-1.317	-0.359	0.96	0.288	-0.722	-1.177	-0.1215	0.5245	0.617	-2.3525	-0.441	0.694	-0.2475	-0.6055	-0.9235	0.221	1.363	0.085	-0.766	-0.341	-1.129
Levcromakalim	0.165	3.394	0.825	1.383	0.017	-0.862	0.636	-0.635	-0.953	0.701	-0.759	0.203	1.48	0.045	0.956	0.869	2.3045	0.951	1.3575	2.0345	0.4185	1.6275	0.4835	2.468	1.242	1.1665	2.886
Linomide	0.682	2.109	0.549	1.475	0.5815	1.0455	-0.785	3.438	-0.164	0.431	-0.057	0.162	1.983	0.714	1.445	0.2535	1.862	0.9945	0.656	1.742	1.034	1.776	2.2905	1.21	1.537	1.8335	1.092
Linopirdine dihydrochloride	0.296	-1.18	-1.083	0.665	0.0505	1.7605	-0.915	1.323	-0.163	-0.256	0.492	1.973	-0.2665	1.227	-1.241	-1.9215	-1.2365	-0.153	-0.6455	-1.127	-0.581	-0.846	-0.446	-1.017	-1.634	-0.378	-0.857
Lobeline hydrochloride	0.735	0.367	0.235	2.537	0.8635	-0.898	2.384	-6.663	-1.2	-2.022	-0.063	3.264	-5.849	-4.7275	-1.108	-11.7335	-3.3915	-3.7405	-2.1925	-0.649	2.5715	-1.6895	0.9835	-5.49	1.483	0.101	-0.041
LOE 908 hydrochloride	1.155	1.493	3.403	1.199	1.14	2.0365	1.363	0.573	-0.481	1.046	-1.339	0.876	0.3185	0.8225	0.069	0.444	1.1515	0.856	0.7105	0.8735	-1.868	0.9395	0.6965	1.2085	0.399	-0.083	-1.383
Lofepramine	-1.004	-0.886	-0.089	1.621	0.58	0.7765	-2.195	1.867	-2.087	2.441	0.842	2.854	1.454	0.349	0.542	-7.836	-0.2375	0.9825	1.398	0.1465	0.255	-0.04	0.7335	1.013	0.355	0.2265	3.685
Lonidamine	-0.515	-0.045	-0.799	-1.39	0.115	1.953	-1.091	0.491	0.423	-0.637	1.186	1.59	0.5795	-1.523	0.705	0.4565	-1.115	-0.9415	0.168	-1.4065	0.219	-0.76	-1.893	-0.558	-0.882	-0.328	-1.77
Loperamide hydrochloride	0.011	-0.362	-1.639	-1.214	0.804	-1.2565	0.277	-1.444	-1.368	-1.369	-1.379	-0.628	0.4515	1.433	0.095	-1.1275	-0.2215	0.7385	0.829	0.7585	-0.8845	-0.1765	1.942	-0.3365	2.376	3.116	0
Loratidine	0.524	-0.269	-1.394	0.474	-1.83	-0.1735	0.372	-1.667	0.369	-2.913	1.04	-0.806	-2.7545	-0.292	-0.54	-3.948	-0.3535	0.049	-0.615	1.6545	-1.518	1.665	3.0425	-0.1255	-0.461	0.1815	0.393
Loreclezole hydrochloride	-0.428	4.309	0.936	-1.552	0.1145	0.886	1.693	0.776	0.036	1.841	1.871	2.145	2.4125	0.1415	1.6155	0.968	-0.7255	0.101	-0.4575	-0.1775	-1.0925	0.0315	-0.545	-0.266	-0.81	1.06	-0.894
Luzindole	1.096	-1.548	1.74	-0.096	-0.6405	0.07	2.981	1.141	2.543	0.421	-1.227	-1.496	2.507	1.0285	0.219	1.5425	0.486	2.57	1.746	1.964	0.3955	0.8315	-0.048	0.161	0.4565	1.9465	0.78
LY 2183240	-11.672	-4.899	-15.458	-9.415	-5.1575	-8.919	-8.3	-8.064	-11.742	-5.9	1.725	-4.835	-10.281	-11.065	-10.92	-3.874	-8.7985	-8.0585	-7.7995	-9.013	0.5895	-11.162	-8.0855	-13.439	-9.385	-9.611	-0.441
LY 225910	-1.667	0.633	-2.101	-0.465	3.6135	2.531	0.078	0.1	0.422	-0.58	-1.938	1.202	0.021	-0.7075	-0.9395	-0.9335	-0.3605	-0.1605	-0.0545	-0.7085	-0.6295	2.085	-0.353	-0.207	-0.056	0.365	-3.829
LY 235959	0.008	-1.212	1.06	-0.875	0.2835	1.2555	-1.842	1.483	-1.11	-0.877	2.125	0.703	3.581	0.985	2.0785	-0.6455	0.8505	1.06	0.4935	1.068	-0.5505	1.391	0.765	-0.3185	1.214	1.112	1.198
LY 288513	-0.244	0.231	-0.505	-0.424	1.882	2.2475	0.281	2.218	0.645	3.068	-1.392	1.796	1.0425	1.335	2.2715	1.3615	1.0535	1.123	1.6415	-0.937	1.4735	0.1235	-0.8485	1.5055	0.645	0.691	2.377
LY 303511	1.52	0.78	-0.9	0.411	0.393	2.126	-0.124	-1.42	0.368	-0.09	0.953	1.626	-0.2135	1.6985	1.184	2.2175	0.2215	0.1715	0.3655	-0.446	-0.3855	0.224	-0.478	1.131	1.15	0.6345	3.796
LY 320135	2.016	0.5	1.044	-0.446	0.7735	-0.0465	-0.119	2.004	1.919	0.942	0.966	1.171	0.163	-1.311	-0.1055	0.819	-0.7715	0.716	-1.5875	-0.0105	-2.7635	-0.7925	-0.0065	-0.5905	0.173	0.942	-1.819
LY 341495	-1.275	-0.215	0.031	0.021	-0.128	-0.038	-0.448	0.194	-1.67	1.394	-3.343	-0.123	1.0365	0.99	0.937	-0.0695	0.2525	0.0915	0.9015	0.142	-1.1085	-0.2725	0.2195	-0.3225	-0.582	-0.351	-0.798
LY 344864 hydrochloride	0.619	0.876	1.717	1.059	1.945	2.402	0.61	0.857	3.074	1.233	-0.214	2.183	3.9555	1.9715	1.884	1.326	1.3595	0.931	4.206	0.267	0.989	2.063	0.4275	2.687	2.2315	2.8395	3.414
LY 367385	0.803	-0.974	1.225	1.982	0.1335	1.774	0.069	1.542	0.01	0.106	0.246	-0.002	0.865	-0.805	0.8195	0.5335	1.8165	0.6435	0.4055	0.98	1.643	0.795	1.672	0.297	1.3325	0.475	1.101
LY255283	-0.605	-0.341	-0.703	0.64	0.5075	1.7605	-0.753	1.689	-0.758	3.988	2.051	1.171	1.752	2.6365	2.2	1.678	3.0805	1.3465	2.532	1.52	1.7	1.7225	1.2845	2.177	1.341	2.3685	3.147
Lylamine hydrochloride	-0.393	-0.673	-0.863	-0.405	-4.374	-12.4	-0.565	-6.12	-0.388	-6.166	-1.76	5.416	-11.1545	-0.9145	-12.9095	1.3345	-0.348	-0.6645	-5.988	-1.2495	3.876	-1.6025	-1.342	-3.972	-2.527	-0.546	-0.391
m-3M3FBS	0.367	0.281	-0.985	1.919	-2.1395	-3.2945	0.449	0.218	1.21	0.004	-0.048	-1.851	-1.62	-1.1635	-2.7385	0.3365	-0.17	-1.1905	-0.726	-0.542	-0.6825	-0.959	-0.1155	0.375	-1.1485	-1.0445	-0.185
m-Chlorophenylbiguanide hydrochloride	0.131	0	-0.353	-1.904	1.5485	1.4125	-0.662	0.06	-0.496	1.151	1.534	0.586	2.0045	1.1245	0.0735	0.572	0.726	-0.07	0.292	0.933	0.0035	-0.653	1.2245	-0.159	-0.195	0.84	-0.768
Malonoben	-14.717	-14.605	-15.64	-17.743	-5.43	-11.1415	-7.8	-5.928	-10.355	-7.122	0.835	-2.102	-7.881	-10.8955	-9.1805	-1.1505	-2.8585	-7.492	-10.493	-5.886	-2.3245	-10.5805	-1.465	-13.961	-11.233	-10.9865	-17.4
MAP4	-0.593	1	-0.552	0.173	1.969	0.3145	-0.974	2.471	-0.949	0.984	-0.446	1.242	0.188	0.193	2.1845	2.166	1.6665	2.2525	0.038	2.491	1.3115	1.023	1.0635	1.185	1.878	1.2965	2.52
Maprotiline hydrochloride	0.27	-1.567	-1.492	-2.364	-0.428	-1.593	-4.31	0.136	-2.011	1.169	1.962	0.714	-0.834	0.074	-1.173	0.7335	-1.6375	-0.8705	-2.8245	-1.2655	0.18	-1.698	-1.636	-0.618	-2.045	-0.079	-2.735
MCI-186	2.757	0.777	0.409	-0.286	2.169	-0.832	4.941	-0.329	1.274	1.317	1.562	-0.19	1.1635	0.8605	-0.3505	1.9605	2.233	0.8825	1.167	2	1.6335	1.6745	1.34	1.8875	0.56	2.7345	3.767
MDL 11,939	-1.415	0.248	-1.33	1.017	1.3925	2.286	1.256	0.552	1.423	1.562	1.355	-1.694	0.2285	-0.662	2.0425	-0.142	1.7095	2.499	0.907	0.1025	-0.058	1.945	1.217	1.4245	0.612	0.5285	0.171
MDL 72222	2.422	4.545	3.246	2.435	1.1665	-0.5015	0.684	0.277	2.281	-1.059	0.256	0.132	8.811	0.97	1.654	0.593	0.8125	-0.7095	-0.2025	-0.1235	1.505	0.33	-1.063	-0.544	-0.3935	0.544	2.065
MDL 72832 hydrochloride	-2.143	-0.604	0.66	-1.48	3.095	1.1995	0.239	2.394	-0.584	2.218	-0.171	0.599	0.264	-0.4285	0.4025	0.671	0.0185	1.518	-0.0245	-0.62	1.009	0.589	1.144	0.7575	0.5575	1.297	-1.167
MDL 73005EF hydrochloride	-0.812	-1.54	0.066	-0.666	0.409	0.6025	0.273	0.09	1.235	1.696	1.17	-0.171	1.7795	1.365	0.9705	0.4825	0.701	0.115	-0.716	-0.0795	0.8	0.2185	0.622	-0.5445	0.3335	1.0305	0.005
Medetomidine hydrochloride	0.44	-1.388	0.566	0.257	-0.6605	0.0785	-0.039	-0.274	0.982	-1.352	-0.053	0.786	-0.965	-0.532	0.5225	1.923	-0.2755	-0.689	-0.093	0.01	-0.5985	0.0165	-0.895	2.1235	-0.4425	0.103	-0.139
Melperone hydrochloride	0.69	0.361	-0.315	-0.357	1.7885	0.082	1.867	0.873	0.258	1.614	-1.155	0.851	3.0215	2.339	1.2625	0.706	-0.028	1.1105	0.623	-0.138	0.596	0.3215	0.179	0.632	-0.191	0.871	0.736
Memantine hydrochloride	0.322	2.152	-2.637	0.294	0.7555	-0.005	-2.124	0.564	-0.359	2.634	-0.041	0.074	3.4425	1.7855	1.901	1.288	2.9255	0.594	1.804	1.1145	-0.2065	1.705	1.187	-0.0925	2.7175	2.701	2.283
Mepyramine maleate	-1.317	1.776	0.725	0.653	-0.056	-0.9695	4.209	1.921	-0.677	0.265	1.066	1.115	-0.8165	0.8935	1.9465	0.7895	0.6415	-0.486	0.213	-0.1385	1.688	0.021	0.595	2.0655	-0.0255	0.3855	-1.232
Metaphit	0.162	0.739	-1.541	-4.869	-0.077	-1.9815	0.429	-2.378	0.103	-0.719	0	-2.208	-0.2635	0.9825	-2.156	-0.31	0.1235	1.5045	0.1545	2.006	-0.2775	-0.1085	1.9675	0.387	-0.5195	0.6125	2.136
Metergoline	1.328	1.094	0.206	1.86	0.024	-0.927	-1.79	-2.401	0.193	1.732	0.87	1.131	0.0855	0.3755	1.1515	0.5275	1.0285	1.6085	1.6945	0.8555	2.3575	1.511	0.857	0.48	0.53	1.364	-0.292
Methiothepin maleate	3.467	2.833	2.67	0.494	-0.933	-1.0645	0.444	-5.231	0	-0.993	-1.19	-0.449	-1.189	-0.1445	-2.1905	-0.554	-1.532	0.7945	-1.051	-0.2565	-2.4325	-0.6985	-0.386	0.3365	-0.723	0.8905	-1.798
Methotrexate	-9.129	1.052	0.353	-0.864	0.0445	2.3485	0.586	-0.42	-3.198	3.063	-0.209	-2.98	2.341	-7.7155	2.128	2.489	-0.648	0.2485	3.035	-4.4395	0.8645	-0.4165	-2.5215	-1.0055	-0.686	-0.302	-0.854
Methyl 2,5-dihydroxycinnamate	-3.507	-7.218	-13.788	-1.466	-2.3585	-7.3735	-7.28	-8.424	-9.714	-4.553	-2.997	5.077	-9.911	-16.8955	-12.535	-5.082	-8	-4.3935	-7.8405	-8.132	4.3215	-12.154	-3.1435	-18.421	-5.552	-10.0905	-12.372
Methylergometrine maleate	2.342	0.156	2.388	0.764	0.866	-0.368	1.727	0.376	0.04	0.864	1.098	0.944	1.687	-1.821	-0.186	0.3315	0.0965	-1.095	1.122	0.777	-1.397	0.3355	0.907	-0.094	0.1675	0.1285	-0.889
Methyllycaconitine citrate	-1.712	-1.091	0.059	-0.916	-0.4575	0.8805	-2.013	0.206	-1.601	-0.275	0.996	1.677	1.792	-0.517	-0.0415	1.6745	-0.7665	-1.297	0.7	-1.0455	0.475	-0.7105	-0.706	0.1	0.0325	-0.233	-0.756
Methysergide maleate	1.615	2.474	-0.384	0.121	-0.691	0.2725	1.736	0.306	2.178	0.02	-0.62	0.038	0.102	-0.492	-0.693	-0.2835	0.5965	1.2115	0.3045	0.373	-0.753	1.322	1.0775	1.296	0.1025	0.1565	0.248
Mevastatin	-1.83	-1.419	-0.255	0.561	-1.08	-1.379	0.524	-2.942	-2	-0.717	-1.141	-1.466	-2.4545	-2.0925	2.2545	0.767	-0.588	-0.7445	-1.568	-3.052	-1.493	-0.54	-0.848	-4.8305	-2.4175	-2.316	0.434
Mexiletine hydrochloride	-0.504	-0.001	0.301	0.282	0.6025	2.8265	-0.859	2.653	-0.87	0.335	2.659	0.093	3.7325	2.891	1.089	0.788	2.0755	1.6945	4.0515	2.4785	-0.322	3.5295	1.9505	3.9625	2.719	4.612	3.524
MG 132	-14.312	-13.914	-16.102	-8.783	-13.2785	-14.83	-5.639	-10.7	-18.542	-12.265	-1.333	-18.106	-11.7625	-19.231	-13.9055	0.855	-16.429	-12.0855	-18.541	-11.4135	1.3295	-17.5575	-14.077	-16.966	-22.1385	-18.6905	-30.579
MG 624	-2.455	0.717	-5.646	-1.945	0.352	0.2535	-7.751	-0.368	0.125	-0.972	-0.601	-1.042	-1.357	-3.5855	-1.256	2.2995	1.6655	-0.984	-2.114	0.615	0.8395	1.6295	1.667	-7.9565	0.7995	0.814	1.287
Mianserin hydrochloride	-0.151	0.102	1.195	-0.566	0.668	-0.3495	1.531	2.232	1.624	1.849	1.698	-0.205	-0.435	0.8105	-0.519	1.828	-0.719	1.587	-0.7125	0.021	2.5795	0.1105	-0.384	-0.18	-0.1695	0.2205	-0.002
Mibefradil dihydrochloride	-1.389	-0.896	-1.442	-1.937	-0.0765	-2.102	-0.468	-2.45	-0.887	-1.916	-0.03	-2.746	-0.6965	0.1525	-2.0565	-1.356	-1.0195	0.5075	0.4275	1.055	0.1355	0.8475	-1.6145	0.2015	0.756	0.267	1.229
Mifepristone	-0.293	1.812	0.604	-1.383	2.5245	3.664	3.338	0.613	1.514	0.232	0.729	0.508	-0.892	1.907	2.46	-0.2565	1.9215	2.686	1.461	3.5415	0.6525	1.2245	3.4225	1.274	2.0815	2.5375	1.088
Milrinone	1.447	0.069	0.974	1.483	0.391	1.162	1.452	1.823	1.171	-0.762	0.513	-0.548	1.0855	1.8865	2.346	0.286	0.754	2.439	1.3605	1.908	-0.0385	1.3525	0.9735	1.775	2.4565	1.2545	1.132
Minoxidil	-0.175	-2.063	-2.464	-0.114	-0.32	0.26	-1.676	1.583	-1.861	-0.019	-0.385	1.273	0.075	0.0755	-0.5015	-0.0565	0.892	-0.444	2.463	1.874	-0.724	0.7515	0.4135	1.871	1.094	0.9005	0.894
Mirtazepine	1.159	1.326	1.412	1.691	1.5185	0.233	1.689	1.113	2.242	1.931	0.729	0.428	1.676	0.8135	0.254	-0.5375	-0.676	0.208	-0.183	0.366	0.507	0.2	1.4375	1.7685	-0.2435	0.757	0.097
MK 212 hydrochloride	4.256	-0.864	4.779	2.468	-0.004	-0.8775	-0.855	-1.306	0.766	-0.486	-1.034	-0.296	-0.926	-0.3965	1.56	-1.828	0.7455	0.479	-0.15	0.9865	-0.2905	1.0755	0.9615	-0.0975	-0.151	0.2135	1.667
MK 886	-0.979	0.417	0.066	-1.745	2.455	1.849	-0.45	1.515	-1.609	-0.045	2.443	-1.835	0.338	-0.191	-2.558	-1.1625	0.24	1.9825	0.335	1.477	2.9155	0.353	0.943	2.284	1.024	0.786	1.111
MM 77 dihydrochloride	-2.748	0.265	-0.329	0.579	0.4525	-0.3115	3.033	-0.944	-0.757	-0.442	-0.262	-0.533	0.71	1.6615	-0.003	2.101	-0.935	-1.3135	-0.2885	-0.324	0.1375	-0.619	-0.168	-0.0995	-0.989	-1.351	1.289
MMPX	0.368	-0.615	0.622	0.917	0.159	0.585	0.742	-0.172	0.32	0.739	0.079	-0.569	0.466	-0.932	-1.1045	0.2785	1.2395	2.175	0.4185	0.594	-1.038	1.6885	0.6435	0.848	0.5355	0.9415	-1.499
MNI-caged-L-glutamate	-0.351	-0.931	1.482	1.355	-0.4765	0.416	-0.51	1.836	-2.247	1.535	-1.397	-0.551	-0.713	0.6725	-0.1805	0.2965	4.2445	0.951	3.199	1.8465	1.674	1.2915	1.4745	-0.1885	2.0935	2.0835	2.576
MNITMT	3.013	0.99	-1.716	-1.032	0.0835	-0.7425	0.59	1.178	-0.482	1.288	0.75	-0.112	0.3195	-0.1095	0.5765	-2.0875	-0.1745	0.4465	-0.5445	0.3145	-0.4745	0.0375	-0.5175	0.4645	0.4645	-0.387	1.111
Moexipril hydrochloride	-1.547	-0.102	-2.568	-0.655	-0.057	-0.235	-2.418	0.918	-1.102	-0.615	1.811	-0.106	2.497	-0.0945	1.0735	0.2675	1.5835	-0.305	1.787	1.252	1.2165	1.6555	2.112	1.3695	2.438	1.994	0.532
Monastrol	-4.08	1.531	0.177	0.281	-0.3825	-0.2005	-0.48	2.019	-0.63	-0.36	-0.168	0.306	-0.6545	0.622	0.4725	-0.369	-1.4085	0.5895	-0.234	0.9915	2.743	-1.2935	-1.4935	-0.9955	-0.704	-0.4795	-0.98
Moxonidine hydrochloride	-1.236	-0.719	-2.025	0.828	0.963	0.6285	1.696	-0.628	0.496	-0.549	0.273	1.978	1.8245	0.085	-0.1985	-0.212	1.48	0.5935	2.1155	1.1325	1.712	1.408	1.5605	0.025	2.329	-0.542	0.654
MPDC	1.351	0.491	-1.144	1.012	-1.1795	-2.766	-0.852	-1.026	1.609	-1.492	-1.352	-0.269	-0.6795	-1.4855	-1.841	-0.363	-1.7265	-0.86	-1.8855	-2.1165	-2.775	-2.021	-0.3085	-1.785	-0.458	-2.884	-1.222
MPEP hydrochloride	1.32	0.966	-1.337	-2.169	-0.0545	-0.0285	0.548	-0.484	0.413	-0.909	-0.448	2.733	-0.5095	0.6225	0.5305	1.0545	-2.4685	-0.7135	-1.082	0.847	0.5575	-1.7865	-0.49	-0.9615	-2.2115	-0.7835	-0.396
MPMQ hydrochloride	0.74	0.357	2.632	1.23	-1.557	-2.035	-0.701	-2.502	0.426	-1.575	-0.193	-4.18	-0.7975	-0.9135	-0.6735	-1.381	-1.193	-0.7735	-0.1425	-0.916	-3.4995	0.9635	0.382	-0.514	-3.8405	-2.1465	-6.127
MPPG	1.016	0.836	-0.005	1.498	-0.453	-1.361	-1.519	0.044	-0.978	-0.245	-1.997	-1.016	-1.1195	-0.844	-0.804	-0.1015	2.141	1.1795	-0.457	1.1145	0.087	2.156	1.5255	0.914	0.825	0.4455	-1.105
MR 16728 hydrochloride	0.596	1.705	2.985	0.806	0.353	0.4225	-0.907	0.162	-0.42	-1.863	-0.35	0	-0.063	0.8425	0.7935	0.6395	-1.0545	1.8615	0.529	0.6635	0.913	0.238	1.9615	1.841	0.916	0.35	-1.572
MRS 1220	-2.004	1.449	-1.287	2.86	0.1985	-0.2935	-0.624	-1.063	0.293	0.037	-1.22	-0.844	-2.932	-0.5315	-1.187	0.3405	-0.3625	-1.5475	-2.084	-0.4215	-1.324	-0.9895	-1.0945	-1.0895	-0.469	-0.2735	0
MRS 1334	-1.044	1.804	-1.026	-0.338	3.19	2.777	1.433	2.143	-1.472	0.568	-0.401	0.819	-0.0575	0.717	1.7295	-2.7405	0.92	1.806	0.441	0.5945	0.0485	0.31	2.2125	-0.193	0.7185	0.92	0.05
MRS 1706	0.763	-2.135	1.484	2.03	-0.3775	-0.0765	0.714	0	2.22	-0.395	-1.32	-0.693	-0.956	0.678	0.139	-1.0305	1.967	-0.178	1.0705	0.6625	0.6095	1.4625	0.5625	1.042	-1.253	1.7665	-1.924
MRS 1754	0.749	1.355	1.117	1.691	-0.302	-0.2475	0.128	0.073	0.049	-0.596	0.389	0.698	0.7765	0.101	1.216	-10.344	0.7855	-1.0385	0.435	-0.4665	0.824	-0.6305	-0.428	-0.1635	1.713	-0.249	0.703
MRS 1845	2.047	-1.478	-0.906	1.669	0.035	2.0655	1.704	-0.511	0.433	0.006	0.598	0.797	1.6255	0.274	0.031	-1.493	0.8925	2.266	-0.277	1.4785	1.152	0.4275	0.506	0.381	1.0815	0.311	0.281
MRS 2179 tetrasodium salt	2.048	0.564	0.073	-0.815	-0.007	0.3435	1.376	0.966	0.901	0.347	0.878	-0.092	-0.41	-1.3195	0.3535	-0.399	1.445	1.4555	0.0495	1.944	-0.567	0.996	1.1655	-0.372	1.339	0.1695	-1.008
MRS 2219	3.184	-0.144	0.431	0.766	-0.9665	0.707	-0.84	0.061	-1.625	-0.281	0.509	0.137	-0.61	-0.8555	0.572	0.6605	1.957	2.0935	0.9775	1.502	-1.1735	0.1535	1.779	1.1345	1.284	0.684	-1.272
MRS 3777 hemioxalate	-1.573	-1.602	-1.124	-1.326	0.5145	-1.0535	1.898	-0.162	1.752	-0.374	-0.213	-0.65	-0.5965	-1.0415	-0.862	1.5705	-0.2275	0.61	1.129	0.447	0.29	1.891	2.254	0.645	0.685	0.063	1.254
MSOP	1.098	1.74	-0.141	-1.87	-1.153	0.139	1.721	-0.587	1.097	-1.965	0.834	-1.601	0.276	-0.697	0.724	-1.624	0.0805	0.7025	0.7465	0.0815	-0.1635	1.6015	0.33	0.2205	0.2525	0.0395	0.215
MSPG	-0.297	-1.245	1.538	-0.765	0.1655	-0.6375	1.025	0.179	-0.611	0.608	0.31	-2.128	-0.4405	-0.828	-0.146	0.7405	-0.5925	-0.308	-1.002	0.551	-0.229	-0.2465	0.186	-0.571	0.3645	-1.1635	-0.494
MTPG	2.531	0.033	1.991	2.564	1.083	0.8615	0	1	0.014	1.006	0.066	0.577	1.0475	1.459	1.6915	1.0545	0.056	1.802	1.8825	1.6945	0.507	1.302	0.5155	0.5915	0.974	1.781	2.786
Muscimol	1.544	0.304	0.306	1.914	0.8185	-1.2855	0.588	1.72	0.71	2.04	0.307	0.681	1.632	1.073	0.922	0.501	0.9175	0.307	-1.085	1.252	1.549	1.301	1.513	1.0175	0.558	0.8615	0.953
MY-5445	-0.723	-0.028	-3.636	-0.35	1.0045	0.351	0.158	0.309	0.19	-0.412	-1.621	-2.957	-0.533	0.5265	0.4	-0.2515	0.7125	0.365	-1.2755	-0.1515	0.0365	1.5735	-1.5065	-0.873	-0.7375	0.2145	1.862
Mycophenolic acid	-4.614	0.851	-11.04	-7.928	-7.3705	-10.5205	-6.482	-11.729	-11.72	-9.969	-1.76	-9.182	-10.9945	-10.419	-9.11	-0.2605	-8.2685	-11.8215	-10.7765	-11.833	-9.435	-15.957	-5.5485	-15.213	-14.143	-13.904	-16.295
N-[2-(Acetoxy)ethyl]-3-pyridinecarboxamide	-0.142	1.139	0.767	0.581	-0.775	-0.014	0.857	-2.193	0.832	-1.112	1.575	1.904	-1.2665	-1.788	-1.4415	-0.8245	-1.1035	-1.457	0.241	-1.5295	0.727	-0.89	-1.285	-0.8395	-1.529	-1.0715	0.194
N-[2-(Piperidinylamino)ethyl]-4-iodobenzamide	1.711	-0.399	-0.455	-1.857	0.4255	1.337	0.596	-1.426	2.05	0.205	0.548	0.464	0.7765	0.3625	-0.4675	0.8425	1.5005	1.393	0.356	1.321	0.172	-0.0565	0.4535	0.8525	1.021	1.3485	-1.283
N-Acetyl-L-leucyl-L-leucyl-L-methional	-0.839	0.503	-0.377	0.098	-0.456	-0.349	0.651	0.688	1.235	0.845	-11.098	-13.059	1.3395	1.265	1.303	-0.2485	-0.4815	-0.938	0.014	-0.8725	-12.931	-1.043	-1.1635	-0.0265	-0.319	-0.1475	-0.245
N-Acetyl-N-acetoxy-4-chlorobenzenesulfonamide	-6.99	-1.425	-1.973	-1.194	1.322	-5.9875	-2.674	-2.326	-2.474	-3.93	-0.818	0.949	-6.396	-1.491	-1.9755	0.5695	0.5325	-2.605	-4.443	-0.372	1.0815	-3.6475	-0.499	-1.797	1.0325	-3.931	2.813
N-Acetylglycyl-D-glutamic acid	-2.342	-0.839	-0.209	-1.051	0.7105	-0.0365	-0.774	0.884	0.13	0.338	-1.882	1.273	-0.452	0.132	0.079	0.604	-0.3095	-0.3755	0.32	-0.8645	1.564	-0.8435	0.0655	-1.298	-1.3305	-0.021	1.251
N-Acetyltryptamine	2.301	0.473	-0.185	1.292	-0.8415	-7.11	1.884	-11.195	0.699	-5.876	-1.501	-2.58	-10.5155	-7.4745	-9.7935	-5.61	-4.3215	-5.536	-10.8265	-7.6985	2.9065	-7.2965	-4.028	-10.297	-13.131	-10.4385	-10.233
N-ArachidonylGABA	3.223	1.507	3.021	2.819	-3.29	-5.3585	1.95	-7.882	1.203	-7.568	-0.323	2.407	-8.642	-7.268	-7.601	-15.349	-8.24	-6.1985	-11.1495	-6.4445	5.8125	-5.028	-3.4985	-13.086	-13.18	-2.556	-17.008
N-Benzylnaltrindole hydrochloride	2.228	1.59	-0.068	1.553	2.2955	1.339	0.314	-0.202	1.984	2.736	0.187	-0.315	0.8705	1.1065	1.4365	1.4775	1.9125	2.162	0.36	0.5405	-1.354	0.5125	0.477	0.744	2.576	0.5035	-2.455
N-Desmethylclozapine	1.003	-1.611	0.238	-1.548	-0.8495	-0.7355	2.799	-0.136	-0.723	-0.439	-1.506	1.288	-0.433	-0.354	1.534	0.3625	-1.3665	-0.5905	-0.9795	-0.291	-0.324	-0.757	-0.1145	-0.1785	-1.013	-0.0695	-1.123
N-Methyllidocaine iodide	1.084	-0.311	-0.403	-1.517	0.4405	0.248	-0.449	-0.369	-1.926	0.691	-0.718	-1.687	-1.6225	-0.867	0.108	-0.091	0.135	-1.2395	-0.8995	-0.334	-0.5955	-2.042	-0.134	0.053	-0.7845	-0.1325	-0.133
N-Methylquipazine dimaleate	-0.313	6.582	0.064	1.308	-0.561	1.1525	0.369	3.871	-0.051	3.091	1.011	-0.422	1.426	-1.537	0.2135	0.8455	1.2645	0.7235	1.132	1.1415	-0.3295	0.9265	1.5005	4.365	1.7625	1.976	1.015
N1,N11-Diethylnorspermine tetrahydrochloride	-7.631	-2.22	-5.665	-5.981	-4.9775	-4.8725	-3.212	-4.606	-3.609	-4.968	-0.856	-3.572	-2.9385	0.6615	-8.7095	-3.283	-4.534	-8.361	-4.8195	-3.55	-7.7555	-3.8435	-2.9335	-7.698	-6.9295	-6.499	-9.399
N1,N12-Diethylspermine tetrahydrochloride	-0.23	-3.738	-1.153	-2.295	-1.7605	-1.7115	-2.161	-2.276	-1.159	-0.129	0.257	-0.789	-0.951	1.033	-5.739	1.3875	-2.708	-3.442	-2.6715	-0.1685	-4.2975	-1.341	-2.001	-5.5365	-2.952	-0.3625	-3.276
N20C hydrochloride	-0.078	2.017	0.1	0	0.9765	0.031	-0.881	0.7	-0.774	2.583	0.323	0.782	0.068	-0.555	0.0915	1.5345	2.1595	1.699	1.015	1.458	1.893	1.5725	1.8905	1.8285	0.8395	1.673	3.047
N6 -Cyclopentyladenosine	0.314	0.457	-0.385	-2.054	0.126	0.7905	-0.842	0.653	-1.719	-0.499	2.521	0.57	1.5225	1.3925	0.261	-1.8695	0.5955	0.3845	0.016	0.545	0.3165	0.5375	1.8155	-0.1935	0.9025	1.521	0.933
Nafadotride	-1.934	3.086	-2.462	0.719	0.5415	0.058	-1.393	0.135	-1.273	2.404	0.566	2.534	-0.777	0.7465	0.606	1.6815	-0.0865	0.6025	-1.483	0.3265	1.129	-1.428	-0.116	0.466	1.932	0.2225	-0.746
Naftopidil hydrochloride	0.693	0.019	2.289	-2.267	-0.914	-0.4525	-1.925	-0.493	-0.626	-2.057	-0.286	-1.62	-0.3025	0.4775	-1.5185	0.1645	-0.38	-0.8725	-0.35	0.0405	-1.0755	-2.102	-0.252	-0.6315	-0.4165	-1.2115	-0.539
Naloxonazine dihydrochloride	1.332	-1.647	1.005	-1.455	1.101	-0.3105	-2.835	0.519	-1.127	2.502	0.529	-0.106	-0.004	1.7695	0.1025	2.163	-0.16	-0.384	0.7005	-0.262	0.179	0.056	-0.07	-0.071	0.0465	-0.715	-0.006
Naloxone benzoylhydrazone	2.134	1.353	1.413	2.717	0.546	-0.241	1.648	1.612	3.318	1.385	2.035	0.867	-0.136	1.5775	1.1565	-0.787	0.481	1.914	0.981	1.515	-0.5315	0.356	0.6575	1.1455	0.4685	0.6005	-1.959
Naloxone hydrochloride	0.956	-0.386	0.676	-0.569	0.6725	-0.4195	-0.455	1.319	0.067	0.903	0.891	0.251	2.2725	-0.422	1.1625	0.173	-0.224	-0.0345	-0.9175	-0.7015	0.1955	-0.142	0.8385	-0.889	0.7595	0.2985	-0.59
Naltriben mesylate	-0.807	0.826	-2.705	-0.138	0.194	0.76	-2.469	2.367	2.685	2.051	0.492	-1.583	-0.228	1.001	2.449	0.4975	0.5135	0.737	-1.5755	0.784	0.167	0.513	0.3745	0.4145	0.5035	-0.164	1.473
Naltrindole hydrochloride	-3.834	-4.56	-7.382	-3.069	0.6735	1.044	-1.449	-0.796	-9.031	-0.095	-0.549	1.39	-0.9845	1.848	0.333	0.0275	-0.8995	0.503	0.6705	-0.312	-0.208	0.1505	0.7465	0.9205	0.821	0.298	-0.433
NAN-190 hydrobromide	3.277	1.404	-0.012	0.95	-0.935	0.1705	1.191	1.064	-0.513	0.308	-1.114	0.158	1.4495	0.5535	0.8645	-1.4515	0.3035	1.3045	-0.19	0.393	1.2485	0.7815	1.664	-0.137	1.1045	1.641	-1.279
Naproxen sodium	-0.728	-0.331	1.928	0.117	0.657	0.4645	0.077	2.143	0.355	0.791	2.639	-0.182	0.697	0.6665	-0.3305	-0.184	0.0795	1.5295	0.4705	0.191	0.1595	0.6235	-0.4225	0.8615	1.4635	1.874	1.671
NAS-181	2.071	8.695	2.991	0.727	2.239	-0.3445	-0.228	0.924	1.877	-1.606	0.191	0.264	1.581	1.955	0.351	-1.607	1.377	0.778	0.527	1.3685	0.973	1.19	1.995	-0.367	1.015	1.7195	1.302
NBI 27914 hydrochloride	-0.895	2.135	-0.804	0.43	1.5815	1.3075	1.612	0.5	0.877	-0.677	-2.827	2.763	0.654	0.502	-0.384	1.177	-0.4935	0.986	0.2075	-0.431	-0.896	-0.747	-0.1505	0.1435	-1.032	-0.93	-0.76
NBQX	-0.459	0.529	1.3	-0.474	0.24	-1.1695	0.172	0.354	-0.01	1.941	1.83	1.225	-1.126	-1.118	0.1855	0.296	-0.85	-1.5605	0.0595	-0.561	0.5145	-0.638	-0.574	-1.1565	-0.938	-0.751	-0.308
NBQX disodium salt	-1.699	2.925	0.886	1.246	1.5125	0.329	0.029	1.496	0.869	1.842	-0.161	-1.614	2.646	1.7535	1.168	0.8075	2.181	3.391	1.6825	0.8425	-0.0355	0.8485	1.8045	0.802	2.453	2.283	0.98
NCS-382	-3.195	-2.008	-3.287	-1.264	2.324	-1.9225	-2.986	-1.052	0.812	-1.614	0	-0.975	-0.251	-0.9205	4.602	0.305	-1.527	-0.2645	-1.3925	1.966	-2.4255	-0.072	1.3785	0.2145	-1.8055	1.832	-6.132
NECA	-0.704	0.211	-1.194	1.011	-0.604	2.369	-0.195	2.074	0.132	0.7	2.072	1.986	0.659	-0.9375	1.29	-5.5095	0.686	-0.3725	0.466	-0.7105	3.62	-0.4005	-1.2455	0.727	-0.336	-0.7785	-0.08
Nefazodone hydrochloride	-1.94	-1.389	-2.215	0.89	0.4815	0.6315	-2.136	0.511	0.109	0.236	-0.143	-0.336	-0.9575	-0.116	2.7255	0.907	1.5425	0.316	1.2215	1.56	0.068	0.577	1.5375	1.038	1.0625	0.8705	-0.098
Nemonapride	-1.133	0.137	0.923	-0.901	1.843	0.3825	-0.889	-0.601	0.419	1.204	0.443	0.593	1.9575	1.192	2.203	1.0285	3.144	1.9705	1.244	2.2465	0.0705	2.0695	2.3665	1.3575	1.585	1.875	3.335
NF 023	1.644	7.724	0.083	1.695	0.9075	2.188	-0.917	2.532	2.567	-0.045	0.54	-0.577	0.572	-1.4885	0.2465	1.0725	0.68	1.678	-0.375	1.0575	1.168	2.115	0.771	0.806	2.0665	0.7335	-0.359
NF 279	2.185	3.737	0.284	1.479	-0.066	1.151	0.868	2.71	1.49	0.073	-1.92	0.314	0.835	-0.7725	0.6335	-0.2335	1.6195	-1.9035	0.537	1.599	-0.6225	0.324	1.8395	1.2755	2.0775	1.3085	0.719
NF 449	-0.189	3.271	-0.045	0.404	2.602	2.5895	2.912	1.301	2.826	1.898	0.738	0	0.452	1.0675	1.675	0	2.4155	1.334	3.043	2.056	2.9425	1.5975	0.7165	1.362	2.048	2.9965	2.544
NGB 2904	-1.068	-0.328	1.777	-1.85	-0.906	1.414	-0.726	-1.723	-3.756	-0.232	1.833	-1.656	-0.439	-0.509	-1.812	0.875	0.656	0.144	0.508	1.1515	1.4355	0.879	0.416	1.3915	1.013	-0.187	0.873
Nicergoline	2.752	1.003	-0.089	-1.068	-0.6585	0.0365	-1.646	0.843	2.802	0.654	1.3	1.1	0.802	0.392	-0.983	0.038	1.27	0.646	-0.7455	0.1495	-0.1075	1.3405	0.4265	1.4205	-0.745	-0.632	-0.245
Nicorandil	-0.578	0.46	2.421	0.239	9.61	0.6785	0.128	1.12	0.698	-0.222	0.797	-0.309	-0.2395	1.425	0.841	0.9235	-0.9395	0.18	0.195	-0.323	0.401	-0.6415	0.135	0.661	-1.0695	1.6355	0.399
Nifedipine	0.695	0.878	0.845	-0.592	-0.3005	0.419	0.58	-0.815	-1.279	-0.276	0.204	0.339	-0.817	0.2685	4.7285	4.0375	1.27	-0.4335	0.753	1.573	-1.866	-0.157	1.7315	0.8805	-0.24	-0.711	-1.927
Nilutamide	0.239	-1.33	-0.936	-2.213	2.6445	2.203	-0.659	2.687	-4.093	0.712	1.856	2.064	3.1035	1.115	1.124	-2.7805	0.7195	1.724	0.8735	1.844	-0.179	0.2385	0.9765	0.272	2.0195	2.598	0.336
Nimesulide	0.504	1.299	-0.675	0.702	1.753	1.057	1.137	1.166	1.426	1.052	-1.126	1.409	0.535	0.3615	0.022	-0.2995	-0.445	-0.488	0.426	-0.1325	-0.112	-0.18	-0.0405	-1.67	0.0325	-0.268	-1.633
Nimodipine	1.932	1.738	0.76	0.572	2.0235	0.3335	1.338	-1.022	-0.419	-0.873	-1.985	-0.755	-0.6245	-0.372	-0.3895	-1.4195	0.917	0.3025	1.0995	-0.2335	-1.489	0.063	0.1035	1.0895	0.395	-0.9765	-0.786
Nisoxetine hydrochloride	-0.562	-0.793	0.315	-0.738	0.033	-0.5205	1.149	1.646	0.774	2	1.142	-0.176	0.3105	0.249	1.9575	0.985	0.0545	0.1635	1.5555	1.692	1.302	-0.0095	-0.106	1.001	0.685	0.82	2.133
Nitrendipine	5.322	4.971	-0.949	-0.732	2.5285	0.618	1.295	1.37	-0.62	0.688	-0.95	1.283	1.949	0.204	2.5545	0.5175	1.0645	1.5125	-0.8215	-1.2225	-0.057	2.0705	0.2405	-1.0425	-0.0215	-0.6955	0.196
Nitrocaramiphen hydrochloride	3.824	-0.386	2.295	0.897	-1.101	0.993	1.602	-1.273	5.219	-0.816	0.717	-0.817	0.2285	-0.4685	-1.6425	-0.393	-1.737	-0.035	1.0075	1.1895	-0.634	1.3015	-0.0475	-1.8445	0.5	0.7495	-1.544
NKH 477	0.047	-0.453	2.521	0.696	-0.833	-2.8725	-2.334	-0.698	-0.446	-0.087	1.363	-3.237	0.892	-0.8065	-0.593	-0.6245	-2.949	-2.1155	0.8255	-3.989	0.6145	-3.617	1.1035	-0.105	-2.311	-9.4045	-1.572
NMDA	-1.602	0.251	-0.394	-0.869	2.1095	1.2865	0.15	-1.129	-0.519	-0.057	2.488	0.617	0.01	0.4675	0.8755	0.4505	-0.255	-0.0995	0.879	0.1475	0.0555	-1.061	0.418	0.2285	0.3295	0.32	0.661
NNC 05-2090 hydrochloride	-1.9	-4.433	-5.785	-8.992	-1.0395	-2.1485	-3.827	-4.144	-2.666	-3.398	0.108	1.076	-2.203	1.8505	-2.1605	1.198	1.124	0.668	0.5305	2.0275	0.3815	0.617	1.265	2.0685	0.664	1.6405	2.75
NNC 26-9100	-1.166	-0.153	-3.727	-0.155	-6.9845	-3.3095	-2.241	-5.969	-0.2	-6.256	0.644	0.899	-2.913	-5.5035	-2.342	-4.182	-2.1555	-8.3615	-8.007	-10.679	-0.3475	-21.1505	-4.3175	-11.267	-13.386	-21.678	-1.786
NNC 55-0396 dihydrochloride	-1.216	-3.402	-1.34	-1.464	-0.767	-5.644	-0.994	-7.418	0.467	-6.596	1.882	5.071	-7.365	-2.3935	-5.1515	0.219	-0.246	0.771	-2.2425	1.2295	1.447	-0.696	0.3285	-2.0775	-0.487	-1.8255	1.389
NNC 63-0532	0.966	0.36	0.545	0.093	0.506	0.349	0.636	3.053	-1.405	3.012	0.423	-0.246	0.4545	2.3505	1.933	0.914	2.0815	2.1805	0.576	1.5825	0.943	1.3635	1.364	-0.308	0.868	1.4875	1.55
NNC 711	2.643	0.141	1.001	0.533	1.3	-0.661	0.156	0.785	-0.901	2.205	2.47	-0.428	2.2775	1.49	1.525	0.0855	4.1665	0.874	3.6425	1.749	3.2605	1.8365	0.633	3.094	2.248	4.6715	0.99
Nocodazole	-23.87	-9.331	-17.655	-15.911	-3.558	-8.493	-16.622	-5.921	-18.451	-6.657	1.455	4.335	-11.391	-15.619	-9.729	3.081	-10.904	-6.4655	-13.8275	-11.1495	6.723	-16.1075	-7.0675	-17.3115	-16.1625	-11.01	-12.835
nor-Binaltorphimine dihydrochloride	1.445	-2.738	3.127	1.3	0.289	1.469	1.032	0.837	-0.248	0	1.116	0.803	1.4745	-0.205	1.661	-0.622	-1.9395	0.3305	0.5325	0.21	-0.1225	-0.0585	-1.0135	-0.02	-0.992	-1.071	-0.161
Norketamine hydrochloride	0.83	0.474	1.933	1.021	-0.863	-0.3305	2.98	-0.342	3.843	-1.185	-0.396	0.744	1.281	-0.4615	-0.3155	0.469	0.0545	-0.269	-0.1555	0.5495	2.5515	-0.472	0.57	0.0865	-0.3995	-0.3305	-1.421
Noscapine hydrochloride	-2.057	0.185	0.201	-0.679	1.081	0.204	-0.063	1.34	0.981	-0.259	-0.328	2.916	0.5805	0.4015	-0.0345	1.062	0.637	-0.5795	-1.271	-0.1515	0.2135	-0.354	-1.25	-0.6625	-0.2665	0.546	0.799
NPC 15199	0.237	2.012	0.598	-0.195	1.4865	0.2305	0.477	-0.156	0.497	1.323	0.883	0.525	1.3505	-1.057	0.727	-0.449	-2.7045	-0.4975	-0.423	-1.1755	0.6045	-0.422	-0.183	1.5615	-0.8185	-1.377	1.095
NPPB	1.229	1.151	0.409	0.853	-1.542	-0.1525	0	-3.425	-0.153	-0.281	-7.073	-1.522	-1.159	0.669	0.2505	-0.664	-0.411	0.183	-0.201	1.7055	-0.487	-0.056	1.2485	-0.5165	0.898	1.754	-0.859
NSC 146109 hydrochloride	-12.928	-8.717	-17.796	-13.312	-15.229	-15.7945	-11.318	-12.674	-11.964	-12.645	-21.186	-38.674	-15.033	-16.3695	-14.8445	1.15	-14.855	-12.1395	-13.2325	-13.8615	-15.169	-16.573	-13.721	-17.983	-21.6105	-17.995	-21.616
NSC 23766	0.018	-2.117	0.283	0.876	-0.032	-0.5465	-0.478	-1.003	-0.231	0.252	-0.519	1.092	0.0735	-0.062	-0.245	0.638	-0.321	-0.4655	0.728	-0.6555	-0.62	-0.293	-0.4075	-0.4965	-0.142	0.6635	-0.773
NSC 3852	-9.607	-10.575	-10.778	-8.127	-5.3275	-6.1335	-8.416	-4.558	-14.582	-6.498	-2.652	-1.386	-9.351	-5.8685	-2.024	-0.9125	-3.9765	-7.212	-8.6545	-5.345	-2.4315	-8.6045	-4.4305	-6.988	-3.8405	-12.9835	-12.025
NSC 632839 hydrochloride	-18.734	-11.6	-22.682	-15.393	-8.271	-21.157	-11.484	-10.853	-13	-12.637	-5.654	-15.238	-14.5615	-15.437	-14.2545	-0.49	-2.4385	-11.535	-13.843	-9.477	-1.257	-16.887	-12.9995	-16.1895	-19.455	-18.379	-20.007
NSC 95397	-0.149	-0.984	-2.46	-1.944	-12.222	-18.0735	-2.175	-9.318	-18.535	-13.112	-7.9	-20.924	-10.8255	-17.517	-13.385	-9.5825	-11.831	-12.552	-13.361	-7.596	-2.966	-15.1195	-7.608	-14.113	-13.3195	-12.8165	-10.599
NTNCB hydrochloride	1.244	1.915	-0.721	-0.158	2.5145	0.416	0.099	-2.321	-0.14	-0.737	0.604	0.906	-2.23	2.3425	0.9655	1.0985	-0.172	-0.4655	0.4895	-0.4545	2.1925	-1.6695	-0.7445	0.119	-0.3555	-1.746	1.59
nTZDpa	0.146	0.277	-0.354	0.607	-0.0765	1.0125	-0.696	0.99	0.087	1.071	0.264	2.427	1.261	0.8885	0.0475	0.6685	0.5965	2.1635	1.2735	-0.326	2.4485	0.3995	-0.8965	0.769	0.69	1.1125	1.208
O-1918	-0.89	-0.081	-0.362	0.119	1.1825	1.577	-0.353	3.219	-0.152	0.565	0.856	1.283	0.8475	0.8255	0.691	-7.087	0.9725	0.7105	0.548	1.955	0.06	0.9785	1.1975	1.047	0.9685	0.957	0.622
O-2050	-0.606	0	-0.075	1.018	0.7565	0.5245	2.922	0.001	2.043	1.203	-0.18	-1.416	-0.8505	-0.582	1.452	0.278	0.4675	-0.421	0.045	0.5165	-1.204	-0.2425	0.68	-0.721	-0.1825	1.0535	0.688
o-3M3FBS	0.953	1.931	-1.206	2.752	-0.6435	-0.1395	-0.833	-1.27	-1.05	0.973	1.793	0.407	0.391	-0.728	1.0115	3.0865	0.515	1.122	-0.035	0.7765	0.45	0.803	0.867	-0.4205	0.128	0.48	0.406
O-Phospho-L-serine	-0.514	-0.39	-0.433	-0.113	0.2515	1.1675	-1.642	-1.106	-1.982	0.815	1.73	2.875	0.0115	-0.194	0.292	3.5815	0.1055	-2.0095	-0.186	-0.971	0.592	-0.131	-1.43	-0.3145	-0.8685	0.3775	0.788
OBAA	-2.801	-0.218	-0.203	3.608	2.044	2.1275	0.224	-0.347	-1.241	0.3	-0.211	1.683	2.137	0.5695	0.663	-0.8615	2.3585	0.879	1.4515	0.3965	0.7275	0.4045	0.5575	1.604	0.1235	1.137	3.601
Octopamine hydrochloride	-0.666	-0.054	-0.163	-0.348	0.1025	0.667	0.667	3.203	-0.799	1.666	0	1.433	0.145	1.378	2.6835	-0.96	1.405	0.008	2.8175	1.0955	-0.295	1.3555	0.635	-0.0595	1.562	1.9875	0.008
ODQ	-1.924	-0.238	-0.203	-0.024	0.2025	0.6385	-1.591	0.417	-2.233	2.59	-0.88	-2.132	-1.084	-0.322	0.6185	-0.0355	0.5625	1.2495	-2.444	2.062	0.5645	0.4605	0.7865	1.9065	0.727	1.6275	-0.298
OLDA	-1.017	-3.315	-0.415	-2.285	-2.813	-1.9925	-2.74	-3.349	-5.201	-2.253	-2.256	0.764	-3.999	-3.7385	-3.747	0.7765	-2.9165	-1.049	-2.675	-0.8995	-0.6175	-8.1375	-2.627	-0.635	-0.192	-14.5125	-2.488
Oleamide	-1.196	-1.361	-2.148	0.379	-0.772	2.164	0.189	1.233	0.872	-0.005	1.048	0.318	0.571	-1.242	-1.628	0.8375	2.124	0.55	0.919	0.516	-1.287	1.3245	0.5285	3.126	2.5495	0.453	-0.862
Oleylethanolamide	0.471	-2.175	1.646	0.683	0.122	0.7015	-0.79	-0.074	0.187	0.32	-1.248	0.546	0.824	-1.162	-0.4355	-1.443	1.156	-0.7905	0.9715	-0.157	0.199	1.039	0.8525	0.614	0.9995	0.0585	0.878
Olvanil	0.419	-1.744	0.89	0.78	-3.4365	-0.316	-2.226	-4.462	1.495	-2.153	-1.927	-3.851	-3.599	-5.0735	-2.582	-4.463	-4.9655	-3.245	-5.104	-2.778	-5.074	-4.322	-1.2715	-4.9645	-2.4085	-3.8545	-5.935
OMDM-2	-0.594	-1.104	0.208	1.449	-0.18	0.159	4.107	0.414	0.364	0.025	-0.768	1.992	0.998	-2.7045	1.0845	-2.792	0.4255	-0.5425	-1.6435	1.104	0.151	0.5235	1.794	-1.1735	1.088	0.037	-0.253
Omeprazole	0.992	-1.153	0.832	-1.547	0.398	-0.056	-0.535	1.177	-2.509	1.141	2.908	-0.352	1.4705	0.341	1.5	-0.155	1.852	0.973	0.7055	0.947	0.247	0.4155	0.006	0.532	1.8265	1.245	1.519
OR-486	0.272	-0.122	-2.186	2.227	0.351	0.6525	1.22	1.312	1.551	-0.202	-0.402	0.395	2.5125	-0.2285	0.092	1.1385	1.3665	2.6135	-0.166	1.706	0.8095	2.7905	1.0955	-1.1945	0.3905	0.0315	1.109
Oxaliplatin	-4.132	-4.637	-4.867	-4.373	-1.5425	-5.3075	-4.326	0.983	-7.408	0.073	-8.592	-6.305	-2.343	-0.849	-2.4545	-4.3455	-0.746	0.5385	-1.539	-0.173	-2.25	-0.3445	-1.5675	-1.7675	-3.2655	-1.041	0.43
Oxotremorine M	-0.426	0.08	0.675	-0.043	4.0635	1.113	2.001	2.23	3.193	1.595	-2.692	3.103	-3.3815	-0.523	0.062	-0.1695	0.2085	0.5925	0.503	0.6915	1.6195	0.1025	1.203	0.2205	0.015	1.02	0.05
Oxotremorine sesquifumarate	2.217	0.696	2.597	0.285	4.6185	0.3315	4.159	4.581	2.384	1.838	2.565	-0.519	0.306	0.5025	0.0605	1.0465	1.168	0.834	1.669	1.059	1.939	1.808	2.1535	-0.142	2.823	0.71	0.291
Oxymetazoline hydrochloride	1.599	0.352	2.036	1.061	-0.496	-0.815	0.68	-2.095	-1.185	-2.18	-7.018	0.476	1.358	1.8375	0.827	-0.1805	-0.1845	1.141	-0.1075	0.663	-0.2055	1.512	1.6175	0.383	1.811	1.006	1.146
Ozagrel hydrochloride	3.437	0.586	2.425	1.264	0.624	1.4985	1.027	0.358	0.357	0.094	0.424	0.278	0.765	0.2345	-1.4285	-0.3325	-1.5665	-1.567	-0.4295	-0.7065	0.6175	-0.251	0.312	5.2405	-0.6015	-0.0415	-0.207
p-Chlorophenylalanine	1.135	3.684	0.987	-0.532	0.5485	-0.826	-0.752	0.564	-0.164	-0.253	-0.402	-1.85	-1.561	-1.5925	-1.431	-4.5385	-1.476	-0.423	-0.873	0.559	-0.056	-0.1215	0.18	0.088	-1.0145	-0.532	0.884
P1075	-0.128	9.575	-0.115	0.564	-0.163	1.6585	-0.941	0.184	-0.035	1.08	-0.068	-1.759	1.665	0.736	2.8955	-1.767	1.5805	2.3275	1.679	0.1285	-1.06	1.172	1.4415	2.9385	1.393	0.927	0.034
PACOCF3	-0.125	1.041	1.123	0.782	1.5715	0.6305	1.05	2.399	0.093	2.013	2.346	-0.26	0.0895	1.2695	0.398	-0.1635	0.81	0.8835	1.8355	0.923	0.5865	1.961	2.722	0.3575	1.0255	1.4535	1.611
PALDA	0.727	-4.848	1.472	0.077	-1.3995	-1.47	-0.575	-1.532	-5.579	-2.035	-0.387	-0.645	-3.004	-2.7945	-1.473	-0.974	-1.171	-0.223	-1.053	-0.744	-0.177	-7.2295	0.249	-1.3	0.238	-12.091	-2.644
Palmitoylethanolamide	-0.961	-0.567	0.442	-1.189	0.912	0.203	-1.323	1.581	-0.52	1.188	0.173	0.268	1.426	0.8475	0.2345	0.712	0.48	1.633	0.153	2.038	0.58	1.2755	1.5215	0.244	0.452	0.573	2.095
Pancuronium dibromide	-1.215	-1.059	-0.585	-0.198	0.8405	0.845	-0.166	2.499	-1.711	2.317	1.631	0.344	-0.089	-0.3595	1.287	0.5765	1.437	2.3515	1.746	0.969	2.2575	2.2245	1.6825	1.0335	1.8955	1.545	1.299
Paroxetine maleate	-0.093	-0.706	0.909	-0.782	0.285	-0.156	-0.492	-0.769	-0.795	-0.761	0.264	0.912	-0.655	0.199	-2.8895	0.9615	-1.5855	-0.922	-0.9625	-0.886	-1.5665	-0.7925	1.1	-0.5345	-1.2775	1.0535	-1.215
Parthenolide	-1.851	-3.792	-0.213	-3.498	-7.472	-7.7655	-4.541	-7.272	-8.575	-4.423	-1.316	1.37	-9.2205	-1.214	-9.0945	-0.7535	-2.102	-6.4375	-12.135	-0.88	1.083	-6.2395	-1.4285	-2.0795	-2.027	-5.794	2.163
Paxilline	1.232	0.716	0.764	4.915	-4.1445	-7.863	0.712	-9.967	1.857	-9.437	-2.093	-2.703	-11.2195	-11.038	-8.735	-15.8575	-15.0525	-11.083	-9.0425	-7.801	-1.509	-10.3135	-5.063	-10.722	-14.434	-11.713	-18.691
PCA 4248	1.281	1.383	0.51	1.643	1.789	0.8325	1.957	-3.381	0.532	2.046	0.989	-1.501	1.4285	0.5585	0.3185	-0.193	0.568	0.8415	0.7825	0.296	0.524	-0.3325	2.673	-0.396	0.549	-0.177	1.986
PD 102807	-0.353	-1.113	2.023	-0.249	-1.122	-1.137	-1.487	-4.219	-1.273	-3.753	-1.669	-1.434	-1.6065	-1.1745	-5.95	0.924	-1.8455	-4.2625	-2.151	-2.9605	-0.4565	-4.6735	0.106	-2.811	-3.1435	-3.376	-0.955
PD 123319 ditrifluoroacetate	-0.543	5.955	-0.932	-0.667	1.499	1.1715	-0.421	1.202	-1.811	1.662	0.745	-1.091	0.8605	0.3805	1.1395	-2.197	0.082	2.4395	-0.1845	3.017	-0.169	5.27	1.8345	1.889	0.549	1.4475	1.812
PD 153035 hydrochloride	-2.193	-3.854	-11.112	-6.096	-5.097	-1.61	-7.661	-3.412	1.625	-4.56	-1.625	-4.389	-2.388	-1.9655	-2.3545	-0.579	-4.6465	-4.658	-5.7185	1.133	-4.6305	0.606	-0.9755	-5.7	-11.6165	0.6465	-7.341
PD 160170	-2.336	-0.122	-2.194	-3.091	-1.137	0.434	-1.749	-0.2	-0.446	-1.974	-2.166	-3.767	-1.5085	-0.0915	-1.06	0.3575	0.1	-0.044	-3.053	0.3545	-0.912	-1.6575	0.446	-0.2625	-0.646	-1.293	2.073
PD 166793	1.711	-1.031	2.198	0.929	1.0205	1.9265	-0.905	0.874	-1.637	0.577	0.787	-0.409	1.4675	0.7695	2.981	0.5745	-1.41	1.1975	1.2745	0.545	-0.411	-0.6835	-0.4835	0.087	1.472	-1.0855	1.868
PD 168077 maleate	-4.305	0.749	0.035	-1.064	-0.3675	1.045	-0.305	-0.502	0.645	-0.39	-1.622	-1.886	-0.057	0.2135	1.053	1.792	0.884	-0.474	-0.1215	0.3065	0.5615	0.009	1.527	-0.352	0.8125	-0.599	-0.943
PD 81723	-0.056	0.018	0.507	-0.558	0.259	-0.9085	-0.373	-2.388	-2.439	-3.748	-1.578	0	-0.125	0.1375	-2.17	-1.6725	-1.583	0.872	-0.5825	1.7845	-1.6455	2.604	1.7135	0.702	-1.227	-0.074	-2.384
Pentylenetetrazole	-1.052	-1.105	-1.029	-0.51	0.6485	0.6415	-0.42	0.57	-1.186	1.728	3.231	0.447	1.7325	1.3335	0.964	0.0095	1.494	0.841	1.5475	1.68	0.4115	2.1315	2.328	0.7255	1.7755	0.9095	0.691
PETCM	-0.095	0.145	-0.46	-0.796	-0.0145	1.0565	2.315	0.864	0.742	0.161	0.37	0.612	1.5545	1.7805	0.676	-3.832	-0.8555	1.108	1.182	0.853	-0.771	1.6495	2.1245	1.893	1.721	1.589	-1.411
PG-9 maleate	3.761	3.798	-0.055	0.529	0.401	3.497	3.242	2.838	1.995	0.111	1.078	0.314	1.299	1.342	1.861	0.4615	0.334	0.5955	0.933	-0.3635	2.9945	0.4675	-0.1	0.305	-0.433	-0.991	3.576
Phaclofen	0.982	2.33	2.912	-0.432	-1.291	-0.12	-0.506	-2.324	-1.573	-0.83	-0.809	-0.321	-0.6065	-0.139	-0.63	-15.705	0.5805	0.594	-1.0055	0.7	-0.599	-0.8675	-1.17	-0.641	-1.068	-0.0625	1.094
PHCCC	-0.042	2.345	0.36	-0.366	0.287	0.468	1.739	0.654	1	2.695	0.679	1.111	0.9555	1.292	0.7295	1.74	0.9395	-0.1235	-0.959	0.2375	0.0765	0.63	0.579	0.4385	0.2085	-0.22	-0.451
PHTPP	-0.878	-4.205	-0.793	-3.101	-0.312	-6.7485	-1.81	-3.654	-8.208	-4.475	0.117	-0.486	-3.4895	-3.4105	-4.4455	-0.5425	0.802	1.1845	0.0535	1.566	2.1585	-0.3165	0.371	1.0715	1.078	-0.8705	2.032
Physostigmine hemisulfate	-3.612	-2.63	-4.797	-3.831	-2.3745	-2.858	-1.339	0.299	0.824	1.468	1.155	-1.988	0.7425	0.4125	0.046	-0.342	1.9025	-1.3145	-2.826	-3.5115	-1.312	-3.6855	-0.662	-2.7415	-1.4975	-2.101	-1.07
Piceatannol	-2.524	-1.292	0	1.862	-0.1295	1.605	-2.346	-1.553	1.025	0.123	0.419	1.541	0.056	-0.6175	0.4925	1.6265	-0.7965	0.199	-0.0465	-0.8465	-0.6625	-0.0485	-1.1125	-0.5275	-0.644	-0.467	0.004
Picrotoxin	0.918	1.186	0.093	1.217	0.3035	1.0835	-1.617	0.924	3.701	-0.278	-1.425	-2.833	0.3535	-0.691	1.2855	-2.854	1.272	0.865	0.863	1.105	-0.6945	0.601	1.3535	0.9385	0.801	-0.147	1.455
Pilocarpine hydrochloride	-1.408	-2.287	-0.808	0.055	-0.169	-1.7545	0.39	0.292	-2.451	-1.474	0.787	1.815	-0.4365	0.5405	1.237	0.408	-1.4185	-1.122	-0.386	-0.684	2.023	-0.4425	-1.512	-1.189	-1.378	-0.245	0.252
Pimozide	0.409	-1.924	0.622	-0.488	-0.521	-0.114	2.97	-0.819	-1.025	0.143	-1.052	-0.26	-3.3275	-0.3165	-0.792	1.2725	-1.174	-0.4445	-1.252	-0.1785	1.6955	9.452	-1.457	0.135	0.2665	-0.502	-1.079
Pindolol	-1.646	0.263	-0.734	-1.556	-0.144	-0.849	-2.579	-0.364	0.028	1.029	1.034	-0.205	-0.306	1.1525	0.258	0.605	-0.8365	-1.6875	-0.4255	-0.4815	-0.247	-0.056	-0.307	0.0505	-1.6225	-0.481	0.174
Pirenzepine dihydrochloride	-0.776	-0.341	-0.24	-0.212	-0.039	0.7235	-1.082	0.086	-1.274	0.635	1.397	0.395	1.5065	-1.7935	0.2275	0.764	2.1025	0.83	1.075	1.236	0.0995	1.436	1.561	0.8615	1.1425	1.1615	1.271
Pirfenidone	0.527	2.93	0.647	2.148	0.074	0.831	1.012	-0.78	2.226	0.015	2.928	1.459	1.387	2.3465	-0.2275	-0.2055	1.6425	0.9675	1.9695	3.1515	-0.1895	2.541	2.0265	2.553	2.557	2.4455	2.355
Piribedil dihydrochloride	0.977	2.257	2.708	-0.949	0.9995	1.1785	-0.347	-0.416	-1.018	0.202	-0.562	-1.365	1.5845	0.5125	1.0215	-1.503	-0.0825	0.5555	0.1785	0.365	-1.675	-0.9085	-0.448	2.3745	2.624	1.5275	3.76
Pirlindole mesylate	-0.238	0.464	1.072	-1.628	0.3635	-1.087	-0.548	0.817	0.086	-1.079	6.584	-0.649	0.332	1.11	1.505	-0.8775	-0.536	-0.67	-0.5385	0.3165	1.3405	-1.412	-0.744	-0.8875	-0.589	0.036	0.215
Piroxicam	-0.266	-2.741	0.17	-0.872	0.142	-1.043	0.887	1.015	1.208	0.536	0.362	-0.95	-0.393	1.334	-0.2475	1.258	1.0575	3.95	0.224	3.2635	1.1435	1.676	1.455	2.6265	0.62	1.758	0.374
PIT	-0.855	-0.421	0.282	-0.252	0.0675	1.083	-0.181	-0.486	2.13	-0.171	0.571	-0.041	1.6465	-0.703	0.008	0.377	-0.715	0.51	0.3495	-1.3555	0.8905	-0.522	-0.3155	2.402	0.6495	-0.219	0.156
PK 11195	1.324	-0.15	-0.331	-0.184	0.088	1.2555	0.823	1.565	-0.195	0.202	-0.259	1.533	1.247	0.7865	-0.882	0.2495	-0.3525	-0.3265	-0.0465	-0.8645	-0.17	-0.6415	-0.5255	1.163	-1.327	-0.5525	0.088
PMPA (NAALADase inhibitor)	0.753	2.112	1.56	-1.069	0.2805	-0.0595	0.427	-1.159	0.071	0.779	0.078	-1.052	1.6815	-0.5365	-0.7435	-0.5195	0.915	0.909	0.0725	0.093	0.82	0.566	0.2125	0.15	0.3585	0.996	1.011
PNU 120596	-1.379	0.404	-4.845	-2.736	-1.7945	-3.6695	-1.154	-0.228	1.463	-2.51	-2.671	0.149	-0.725	-0.464	-0.156	0.185	-1.755	-2.0725	-1.592	-0.9185	-1.684	-0.7735	0.3595	-2.137	0.056	-1.4135	-4.039
PNU 22394 hydrochloride	0.507	-0.19	0.967	-0.836	0.448	0.4395	-0.374	2.282	-0.614	2.488	1.677	0.453	2.417	0.805	0.81	-0.829	0.9015	1.8185	0.5805	1.3505	-0.6065	0.616	0.0025	0.036	0.852	1.462	1.404
PNU 282987	0.043	-0.248	-1.083	8.684	1.1245	1.2975	-0.114	2.445	-0.808	0.737	1.174	2.56	2.1435	0.7555	3.032	0.523	1.568	2.379	1.29	2.3805	1.207	0.7765	1.852	1.2505	1.6165	1.4165	1.064
PNU 37883 hydrochloride	1.705	-0.091	2.359	0.688	-0.085	1.9505	-0.432	0.197	-1.051	0.986	2.325	-0.131	1.1165	-0.2725	-1.4195	-0.4895	-1.588	1.028	0.0625	0.112	2.033	-0.379	-1.3545	0.3585	-0.3255	-0.9675	0.616
PPADS tetrasodium salt	1.25	1.012	0.154	0.867	1.3625	-0.8645	-0.016	-1.284	-2.53	0.087	0.238	0.512	-0.991	1.4005	0.4405	0.683	-2.683	-0.4325	-2.703	-1.1075	0.0165	-2.6375	0.108	-0.37	-0.2445	-2.051	0.378
PPNDS	0.915	0.25	-0.851	0	0.8855	0.624	1.778	0.641	1.173	2.035	0.217	0.384	0.9835	1.2495	0.649	0.8145	-0.842	0.9725	0.483	-0.951	0.5	-0.159	-0.098	0.721	-0.902	0.168	0.451
PPT	1.42	-0.301	0.739	-0.136	1.006	2.351	1.5	-0.887	1.428	0.553	0.78	-0.251	1.5525	-2.7555	1.885	-1.8605	0.8415	1.1985	1.4695	0.5505	0.664	1.619	1.712	0.8115	2.1815	0.894	0.696
Pravastatin sodium salt	0.74	0.91	-0.368	1.095	0.6305	0.369	0.969	0	-0.15	0.466	0.864	1.431	1.9745	0.5525	2.389	-0.2775	0.8235	1.835	-0.577	0.435	0.1735	0.6705	1.7535	1.492	1.2555	1.998	0.641
Prazosin hydrochloride	-0.76	-0.084	0.867	-0.483	-0.1075	-1.593	1	-0.796	-0.229	2.182	1.646	-1.013	-0.8615	1.1935	-0.101	-0.543	0.4	0.89	-1.0305	-0.2735	1.8705	1.1475	-1.479	-0.3155	-0.744	-0.559	1.001
PRE-084 hydrochloride	3.075	5.596	2.548	0.889	-0.122	3.589	0.718	1.435	-0.346	0.623	0.064	0.243	1.278	0.065	-0.143	0.1815	0.0105	0.9155	0.281	1.384	3.0535	1.3435	0.6985	2.1285	1.7895	1.7325	-0.132
PRIMA-1	0.902	-1.787	-0.137	1.598	-0.082	0.257	1.49	2.333	1.996	2.251	-0.277	1.98	1.027	0.326	1.0715	0.425	0.089	1.8495	0.8455	2.282	0.4865	1.2895	1.9825	0.4435	1.5505	1.6505	0.76
Primidone	-0.562	-1.829	-0.609	0.29	0.474	1.643	-4.919	-1.719	0.442	-0.103	-0.691	-0.624	-0.669	0.4125	0.954	-0.2025	0.6275	0.74	0.4275	1.4965	-0.096	1.176	0.7585	1.679	2.01	0.9975	-1.063
Procaterol hydrochloride	0.557	1.701	0.814	1.545	1.608	0	1.688	0.497	0.78	1.969	2.201	2.339	0.694	1.618	1.922	1.1495	4.081	2.126	3.146	1.7095	6.32	-0.1895	2.5965	1.8795	1.502	-2.1005	2.28
Pronethalol hydrochloride	0.281	0	0.045	0.265	2.305	0.995	0.259	-1.399	-0.755	0.493	0.299	1.405	1.131	-0.087	-0.959	-0.1455	-0.6365	0.5175	-0.3495	1.7865	-0.3095	0.95	1.0185	0.5175	1.2385	1.0575	-0.114
Propranolol glycol	-0.461	-2.122	-0.835	0.02	-1.3685	-1.022	0.966	1.236	1.007	0.076	1.154	-1.146	-0.319	-1.1075	-0.14	-0.333	0.246	0.2095	-0.3105	0.152	1.134	0.5895	0.26	-1.1455	0.2685	0.1535	-0.725
Propranolol hydrochloride	-0.711	1.213	0.55	-0.934	-1.5585	0.5945	1.008	-0.251	-0.397	0.505	-0.677	-0.127	1.6495	0.033	0.5585	-0.7215	-1.6075	-0.974	-0.786	0.1275	-0.2005	-2.4525	-2.1365	-3.959	-1.0545	-0.4255	0.907
Prostaglandin E2	0.33	-0.952	0.914	-0.376	1.6535	0.6245	-0.445	0.761	-0.5	0.641	1.631	-0.785	2.0425	0.9855	-0.7835	0.8755	1.13	0.205	-0.258	0.1355	-0.29	-1.1155	0.679	0.274	-0.0325	-0.682	-0.608
PSB 06126	-1.378	1.35	0.063	0.881	0.961	0.399	2.376	2.156	2.284	1.73	0.957	0.335	2.0495	0.506	1.272	-9.0765	3.075	1.048	1.6285	0.5	1.1675	0.296	1.371	2.699	1.294	1.5675	1.575
PSB 069	1.177	-2.046	-1.328	-0.484	-0.3145	-0.669	1.824	0	1.391	-1.776	2.097	-2.299	-1.289	0.1455	0.8295	-16.698	-0.234	0.2235	-0.163	0.951	-1.426	-0.519	0.7515	-0.009	-0.671	-0.2755	-0.571
PSB 11	-0.197	0.04	-0.469	-1.493	1.9505	0.0015	-0.068	0.827	1.46	2.476	1.152	3.644	0.189	0.88	0.4755	1.008	-0.7875	-0.0755	0.387	-1.009	0.5305	-0.328	-1.479	-0.0575	-0.9865	0.6285	0.362
PSB 1115	1.926	-0.562	0.677	-0.381	0.2995	0.2545	-1.186	-0.229	-0.631	0.276	-0.271	1.785	0.2805	0.7705	-0.3205	0.9825	0.787	0.161	0.126	-0.7755	0.4845	-0.9605	0.071	-0.212	-0.067	0.814	0.87
PSB 36	1.534	1.987	0.979	1.409	1.167	-0.667	2.733	1.513	4.567	0.267	0.561	-0.041	1.065	2.772	-0.2035	1.2145	2.0775	2.37	0.2615	1.188	1.7025	1.3555	-1.1205	2.0535	-0.323	-0.4635	-0.457
Pyrrolidinedithiocarbamate ammonium	-5.551	-10.135	-11.641	-7.994	-16.337	-22.9	-13.849	-13.465	-19.17	-14.218	-19.718	-48.323	-15.5455	-24.5185	-17.508	-7.4385	-17.3015	-16.1065	-23.1125	-18.7375	-44.187	-21.4435	-15.8535	-24.243	-21.7865	-25.2825	-35.804
Quinolinic acid	1.75	-0.232	0.48	0.666	0.604	0.4105	0.646	-5.293	0.077	-0.459	0.129	-0.195	-5.251	0.4055	0.1735	-0.684	0.9875	-0.233	-1.392	-0.497	1.069	0.1845	-1.656	-0.278	-0.318	-1.066	0.656
Quipazine dimaleate	-1.472	2.296	-1.432	-1.722	-0.398	0.7495	2.387	2.14	0.33	1.257	1.121	1.31	1.2065	1.06	-0.5335	0.88	0.414	-0.3925	0.416	0.416	0.736	1.169	0.2355	0.0795	-0.515	1.676	-1.927
QX 222	0.16	0.114	-0.805	-2.508	-1.0525	-1.0015	-0.516	-1.028	-0.385	-0.892	2.107	-2.742	-0.857	-1.8775	0.343	-0.674	-0.687	-1.9385	0.68	-1.197	-1.2755	-1.933	-2.3845	-0.723	-1.606	-0.413	-0.206
QX 314 chloride	1.877	1.376	2.382	1.191	1.289	-0.788	1.32	2.338	1.871	0.806	0.235	0.501	0.5885	-0.0415	0.1405	-0.633	-0.0125	-0.011	0.792	0.2325	-1.1765	0.1975	0.765	0.2185	0.7155	0.133	2.036
R-96544 hydrochloride	-0.547	-1.23	0.179	0.397	-0.3125	-0.9825	-1.507	-3.358	-0.379	-0.857	-0.092	-0.88	-1.278	-0.9735	-1.6085	-1.036	-1.6475	0.4635	-3.4115	0.1785	-2.2705	-0.3065	-0.918	-1.1295	-1.237	-0.7445	-1.698
Raclopride	0.07	2.775	0.345	0.777	1.15	0.0135	1.564	0.154	2.706	1.388	0.396	0.428	2.789	0.762	5.8645	-0.44	0.675	1.4195	0.6235	0.474	0.3155	-0.754	0.1545	0.644	1.2945	0.6	-0.011
Raloxifene hydrochloride	-0.655	-0.761	-1.149	-0.428	2.607	1.6285	0.86	1.887	0.57	1.727	1.293	0.407	0.9275	0.6395	0.8115	-14.505	1.119	1.756	0.3485	1.632	-0.8755	2.4535	1.8615	0.423	1.5165	1.198	2.401
Ranitidine hydrochloride	2.293	0.427	2.479	2.373	0.9325	0.0695	3.575	-0.035	1.557	-0.266	-0.661	0.821	-0.2885	-1.6725	-0.424	0.948	0.0915	-1.011	0.2935	-1.2345	-0.088	-1.3145	-0.5385	-0.3655	-0.4465	-0.9555	-2.662
Rauwolscine hydrochloride	0.315	-1.289	-3.46	-0.157	2.57	1.0005	-2.075	0.79	1.171	3.424	-0.806	0.393	1.104	1.392	0.873	1.4425	1.4995	0.5165	1.2275	0.595	-0.1505	1.411	1.784	0.904	1.116	-0.4745	-0.268
Reboxetine mesylate	0.664	1.551	0.839	0.038	1.8665	0.855	-0.772	-0.768	-0.542	0.806	-0.681	-0.485	0.2375	0.255	0.3345	0.534	-1.935	0.045	-1.0325	-0.73	1.0135	-2.4185	-1.758	0.5505	-0.874	-1.105	1.508
Remacemide hydrochloride	0.877	-0.405	2.127	0.102	0.8905	0.917	-0.177	-0.173	-0.454	-0.828	0.461	0.15	-0.108	-0.3705	0.996	-13.874	-2.8345	-3.5725	-0.2545	-1.2125	-0.256	-0.282	-0.371	0.852	-1.03	0.6975	0.257
Remoxipride hydrochloride	-0.632	-0.189	-0.613	-1.553	-0.959	-2.7185	0.569	0.433	-1.043	0.734	1.995	-0.661	-1.9425	-3.959	-2.055	1.4105	0.551	1.448	0.6575	0.259	2.892	-0.8435	0.273	0.426	-0.103	0.7305	0.452
Reserpine	-1.911	0.13	-1.036	-0.627	-0.0845	1.4755	-1.693	-0.293	-0.671	1.805	-9.474	-2.58	0.893	1.529	1.4695	0.2445	0.6275	3.498	0.3825	1.811	-1.8515	0.485	0.3615	0.5005	1.8155	0.0895	1.454
Resveratrol	1.096	1.282	-0.794	-0.136	-1.054	-1.4215	-1.389	-0.417	1.265	0.062	0.28	1.895	0.4215	0.668	-1.1015	-0.325	0.869	-0.428	0.0095	1.772	0.7175	2.0225	0.993	0.5675	2.0085	1.018	0.845
Retinoic acid	-1.854	0.496	2.068	-2.12	-0.3615	-3.1165	1.842	-0.272	0.267	-3.146	-0.725	1.868	0.397	2.7155	-2.0965	-2.3875	-0.1535	0.328	-1.176	0.0475	0.7165	0.4695	-0.193	1.7955	-3.1405	0.01	-3.28
RHC 80267	-0.137	-0.716	1.407	1.43	-0.3405	1.5365	-0.301	1.906	0.283	0.422	-0.6	-0.076	1.0855	1.2115	0.179	0.4025	3.74	2.3465	3.6435	1.6255	4.98	2.8275	1.143	0.368	1.6495	2.7595	2.81
Rilmenidine hemifuramate	3.313	1.338	-0.267	-0.978	0.8595	0.3335	0.388	-0.883	2.238	-1.479	0.211	-0.551	-1.1565	-0.314	0.1355	0.1565	-0.8585	0.3895	-0.491	0.2115	-0.1675	-0.3815	0.3565	-2.4175	0.211	0.103	0.418
Riluzole hydrochloride	0.754	-0.365	-2.716	-0.475	0.0365	1.849	0.427	1.481	-0.841	1.683	0.525	-2.494	0.469	-0.81	0.491	1.568	0.7715	1.0545	0.8095	-0.496	-0.293	-1.124	-0.5625	0.4325	2.313	-0.0035	-1.58
Rimcazole dihydrochloride	-0.259	-0.976	1.368	2.299	0.0195	-0.471	2.621	-2.136	1.501	0.571	0.326	-0.048	-0.771	0.9825	-1.7875	0.1395	0.931	0.269	-0.8915	-0.222	-1.256	1.225	1.4895	-0.308	-0.835	-0.66	1.105
RITA	0.383	-5.166	0.248	-1.124	0.743	-9.4785	0.541	-2.132	-7.448	-0.032	-3.333	1.074	-1.312	0.435	-2.4645	3.4035	0.4135	-0.0245	-4.465	0.1195	-0.8695	-3.9235	-1.8825	-2.0735	-1.0915	-2.4145	1.421
Ritanserin	0.053	0.461	-1.339	-1.13	-0.675	1.697	-0.452	-0.818	-0.901	0.145	0.834	-0.04	0.939	0.721	0.869	-1.2835	-1.022	3.21	2.185	1.535	-0.599	1.745	0.7325	1.5845	0.334	-0.9185	-0.282
RJR 2403 oxalate	-2.133	0.398	-0.366	1.145	1.33	0.0385	-10.252	0.467	2.204	-0.176	3.925	-2.075	2.305	-0.7085	1.161	-0.418	1.3525	-0.2225	1.114	1.3785	-0.248	0.915	1.85	0.6635	1.332	0.2455	1.094
Ro 04-5595	0.762	0.452	0.556	0.981	-1.8205	-1.199	0.577	-0.454	0.616	0.943	0.958	1.845	0.59	1.233	-0.1905	-15.2985	0.781	0.3695	0.2045	-0.283	2.6115	1.2725	1.315	2.112	-0.3615	0.2685	1.57
Ro 08-2750	-1.535	-1.825	-2.862	-1.744	0.4635	-0.362	-2.002	-1.121	0	0.045	-2.295	-4.254	0.344	-0.267	-0.8385	-0.197	1.5685	-2.0735	-1.1905	-0.469	-3.0375	-2.485	0.644	-0.4895	-2.647	-0.85	-1.837
Ro 10-5824	0.306	0.925	-0.094	-0.674	0.446	0.4735	1.489	0.782	1.862	1.486	1.637	-0.499	-0.5545	0.853	1.3295	-0.6755	3.341	1.28	-0.1815	0.7045	0.517	0.9805	0.8225	1.2565	1.182	-0.2735	2.291
Ro 106-9920	1.451	-0.324	-2.826	3.291	-10.176	-16.252	0.512	-8.627	-20.245	-10.193	-0.539	-4.387	-10.4275	-4.988	-12.305	-0.849	-0.8595	-7.7355	-7.2975	-0.6235	-0.515	-11.922	-0.912	-6.1555	-1.221	-15.965	-1.305
Ro 15-4513	1.694	-0.698	3.117	0.343	-0.384	0.804	-0.229	0.985	1.409	0.865	-0.078	0.154	0.231	1.3675	-0.6705	0.1315	0.042	-0.495	0.359	0.1175	0.114	-1.014	0.358	1.3945	0.574	0.2735	0.484
Ro 19-4605	1.661	1.59	-0.443	-0.296	-0.6375	0.2315	1.776	-0.525	-1.18	-0.826	-0.979	0.951	-0.5935	-0.245	-0.099	1.102	-0.002	0.1005	-1.285	-1.069	-0.21	-0.212	-0.7175	-1.312	-1.4405	-0.339	-0.761
Ro 20-1724	0.252	-0.24	1.7	-0.261	0.538	1.7365	-0.858	4.037	0.36	2.079	-0.703	3.78	0.9095	2.864	3.031	1.0085	-0.169	0.5195	-0.755	-0.6155	0.021	0.6885	-1.232	0.4005	0.8525	0.3045	0.935
Ro 25-6981 maleate	1.015	-1.233	3.995	0.255	-0.152	0.4535	0.619	1.366	3.014	0.974	0.448	-1.23	0.572	0.868	0.5245	0.1595	-0.46	0.1755	-0.452	-1.009	0.919	0.081	-0.0185	-0.079	0.3075	-0.68	0.335
Ro 26-4550 trifluoroacetate	-0.736	0.334	-1.42	-0.538	1.112	0.728	0.185	2.267	-1.455	1.848	1.807	-0.356	0.636	2.3855	1.046	-1.043	1.4265	0.748	1.0475	3.4305	1.733	1.654	0.339	1.832	0.81	2.492	3.591
Ro 60-0175	-0.148	-0.377	0.767	0.847	-0.126	0.149	1.074	0.926	1.418	0.578	1.1	-2.959	0.254	0.699	0.1825	0.471	0.6525	0.4855	0.636	0.323	-1.3195	0.86	-0.0035	0.579	-0.0395	0.725	0.782
Ro 90-7501	0.403	-2.059	-3.001	-3.098	3.3865	-0.06	-3.037	-2.621	0.766	0.815	-13.383	-14.135	-0.128	0.1115	2.1485	0.9825	-1.528	-2.803	-1.939	-0.5985	-18.4585	-1.1655	0.2135	0.202	-1.001	-1.9275	1.005
Rolipram	-0.33	-2.008	-1.112	1.241	-0.064	1.38	-0.11	0.39	-4.535	1.829	1.875	0.99	0.3805	0.1235	0.3745	0.177	-0.976	-1.4085	0.5505	-2.1915	0.857	0.4955	0.38	2.283	0.2545	0.7275	-1.176
Rosmarinic acid	-0.404	2.757	0.683	0	0.7915	1.87	-1.78	0.444	0.813	0.263	0.504	2.278	1.558	2.8025	-0.168	-3.2055	0.1885	0.338	-1.171	-0.739	-0.7385	-2.3405	-1.904	0.3095	-0.8925	-0.4415	-1.875
Roxindole hydrochloride	2.846	-3.284	3.494	0.941	-0.4755	-1.0365	1.007	-6.525	0.474	-3.867	-13.531	-14.548	-2.914	-1.3375	-1.736	-14.0545	-2.835	-6.0975	-1.694	-4.7915	-17.8695	-2.198	-2.163	-4.9395	-6.4325	-2.1795	-2.343
RS 100329 hydrochloride	-0.797	0.413	-2.227	0.655	0.022	0.436	-0.842	-1.912	-0.831	0.992	-1.871	2.167	-0.2475	0.128	-0.1445	-0.287	-1.7365	-1.197	-0.704	0.4045	4.804	-1.15	-1.7885	0.0775	-1.669	-1.081	2.808
RS 102221 hydrochloride	-1.754	0.641	0.133	-1.902	-0.457	0.33	-0.753	0.949	0.014	-2.876	-0.933	0.321	0.443	-0.6415	-1.246	-2.9505	-1.9865	2.526	0.198	1.138	0.9865	2.469	1.097	-0.705	0.613	0.734	-1.729
RS 102895 hydrochloride	0.496	0.074	2.007	0.098	-2.3605	1.0825	-1.185	-0.17	0.436	0.566	1.347	-0.268	-0.5335	-0.2635	-1.965	2.115	-1.1885	-1.488	0.15	-1.0825	3.4855	-0.934	-0.64	-0.783	-1.4175	-0.3825	0.106
RS 16566 hydrochloride	-2.348	-0.843	-0.874	-1.06	1.0055	0.6525	-0.37	0.53	-0.801	1.147	0.064	1.977	-0.2555	0.1645	0.414	-0.664	-1.093	0.625	-0.05	-1.001	2.068	1.46	0.5935	-0.0395	-0.884	-0.096	-1.385
RS 17053 hydrochloride	-2.503	-2.467	-1.866	-1.438	-0.263	-6.6815	-2.316	-5.967	-0.316	-5.63	-4.61	-0.501	-4.4075	-1.4505	-6.3095	0.9965	-1.0415	-2.98	-2.581	-1.3405	-2.0605	-4.0055	-1.5205	-2.089	-2.4015	-2.592	0.2
RS 23597-190 hydrochloride	0.307	-0.418	-0.098	-2.08	0.717	-0.5465	4.505	-0.799	0.795	-0.032	-0.207	1.138	0.3675	0.295	-0.0955	0.283	-1.098	-1.429	-0.401	-0.382	0.1795	-1.2215	-0.842	0.049	0.1925	0.663	1.183
RS 39604 hydrochloride	-1.913	0.276	-2.319	-3.362	2.504	1.221	-0.746	-1.832	-3.015	0.04	0.242	1.225	-1.1195	0.3345	0.3555	0.791	-0.2035	-1.445	-1.0225	-0.0665	-0.2245	-1.5825	-0.733	-0.6585	-0.7955	-0.456	0.18
RS 45041-190 hydrochloride	-0.829	0.524	1.23	-1.39	0.5575	1.9755	1.527	-12.627	0.58	-2.711	0.208	-1.174	-12.9465	-2.289	1.052	0.954	0.802	1.6355	1.5215	0.3995	-3.164	-0.913	-0.535	0.3925	0.54	0.7565	2.915
RS 504393	-0.281	-1.445	0.105	0.214	0.3825	-0.128	-1.776	-1.361	-2.832	-0.836	-1.197	0.347	0.797	0.825	-2.138	0.5735	-1.004	-0.829	0.4175	-1.3545	-0.906	-1.169	-1.806	0.925	-0.9455	-1.1115	-0.744
RS 56812 hydrochloride	0.495	0.624	-1.638	-0.774	-0.386	-0.1995	1.003	0.628	-1.834	-0.102	-3.036	0.877	1.0165	0.4065	0.144	4.857	-0.0515	1.601	-1.407	0.4395	0.4525	0.8625	-0.0205	0.4575	-0.4175	1.0435	-0.913
RS 67333 hydrochloride	0.046	0.341	-0.516	-0.401	0.3475	0.558	-1.858	-0.349	0.78	-0.424	0.567	1.272	-0.2205	0.704	0.1755	1.791	-1.416	-0.4855	-0.591	1.847	1.9985	-0.06	-0.606	-0.273	-0.919	0.3715	-0.34
RS 67506 hydrochloride	0.188	-0.459	-1.325	-1.719	-2.0805	1.1305	-0.743	-1.171	-0.818	0.471	0.104	0.028	-0.9795	-2.0965	-0.3365	-0.127	-0.4415	-1.5125	0.3675	-1.6565	1.4085	-0.8655	-1.244	-0.494	-2.477	-0.6835	-0.329
RS 79948 hydrochloride	-0.86	1.577	0.436	-1.214	1.017	-1.975	-1.73	1.898	-0.698	0.901	-0.225	-0.676	-1.266	1.0985	0.159	0.8635	0.537	1.4625	-0.7635	1.5315	0.6895	1.229	-0.8585	1.3615	-0.0915	0.2195	0.621
RU 24969 hemisuccinate	1.922	2.7	2.607	1.266	0.057	-0.071	-0.451	1.929	-0.741	2.09	0.682	-0.146	0.4885	0.518	-0.0145	1.2395	0.1225	-0.7195	2.2895	0.095	0.822	-2.622	-1.2785	-1.9665	-0.304	0.48	0.449
RU 28318, potassium salt	-0.009	-0.401	-1.577	0.229	0.906	0.574	1.79	-0.594	-0.481	-1.413	-0.612	-1.838	-0.321	1.871	0.25	0.8085	-0.3935	-1.3195	-0.262	-0.892	-0.1085	1.151	-0.4295	-0.2925	-0.8565	-0.766	-0.506
Ruthenium Red	2.195	-1.229	1.582	3.366	-0.5335	-0.1885	1.717	0.104	-0.432	-1.269	-0.499	-0.799	-0.91	0.037	-0.1215	-0.9105	2.6925	-0.4995	3.0235	1.855	0.548	2.528	0.89	0.844	0.952	2.4145	-1.334
RWJ 21757	-0.192	-0.113	0.064	-0.025	0.351	1.3045	0.98	2.214	1.345	0.799	-0.057	1.026	0.232	0.94	0.048	1.3035	-0.297	0.0805	-0.241	-0.673	0.49	0.5745	-0.4415	0.1695	-1.1305	-0.4905	-0.732
RX 821002 hydrochloride	-0.131	0.712	-0.446	1.275	-1.4005	-0.3665	0.531	-0.018	1.072	-0.672	0.4	-1.414	-2.099	-0.4085	-0.403	1.964	-1.611	-1.7925	-0.385	-0.4405	0.523	0.5895	-2.0895	0.3105	-1.5875	0.011	-1.269
S 14506 hydrochloride	-1.585	1.06	-2.711	-2.245	4.1565	0.2055	-0.906	-1.088	-0.854	-0.055	1.176	-0.02	1.334	-0.3365	-0.1825	0.045	0.5915	0.783	0.6185	1.3	0.639	1.1395	0.2865	0.24	1.014	1.6125	-0.858
S-(-)-Atenolol	-0.881	1.381	0.449	-1.124	2.2085	-0.3085	0.619	-0.845	1.804	-1.269	0.407	-0.315	0.409	1.1695	0.864	0.8765	-0.8485	-1.5095	-1.151	-1.9615	2.9295	0.3905	0.0435	-0.793	-0.6875	-0.518	0.471
S-Isopropylisothiourea hydrobromide	2.565	0.038	1.327	0.255	-1.5435	0.2	0.936	-5.118	0.945	-2.189	-1.427	-2.373	-3.1255	-1.6825	-1.716	0.2695	-2.0835	0.6255	-0.335	0.2335	-0.8115	-1.3355	-0.2555	-3.1595	-2.3805	0.868	0.243
S-Sulfo-L-cysteine sodium salt	0.736	-0.674	0.273	0.15	0.599	1.63	0.44	0.025	-0.721	-0.641	3.207	3.313	0.88	0.0595	1.0645	0.998	-0.1145	-0.66	1.747	0.1785	1.233	0.287	0.454	0.6295	-0.084	1.2425	-1.009
S-Trityl-L-cysteine	-5.825	-3.178	-7.874	-7.786	-9.6285	-5.7245	-6.486	-9.776	-13.271	-7.588	-0.32	3.132	-9.196	-12.064	-14.917	1.175	-8.82	-8.4905	-16.6665	-7.22	3.981	-6.0125	-8.648	-19.3385	-19.182	-6.0375	-15.266
Saclofen	-0.816	-0.543	0.231	1.074	1.2715	-1.091	2.065	1.04	3.782	-0.592	3.031	-0.268	1.0945	3.325	2.2055	0.8015	2.8845	1.3345	1.444	1.1085	3.3135	2.2685	0.22	0.453	0.506	0.5975	3.987
Salbutamol hemisulfate	1.961	1.309	0.81	2.943	0.7105	0.284	0.291	0.869	0.717	0.534	2.28	2.746	0.0475	0.6265	2.3525	-1.5505	-0.7035	-1.0295	-0.3835	-1.4645	0.1265	-4.535	-1.3485	0.197	-1.595	-5.8485	-2.348
Salmeterol	-0.422	-1.365	3.435	-0.089	-0.5875	0.213	-0.821	0.427	-0.586	0.042	0.907	0	-0.151	1.0125	3.136	-0.2345	-0.7855	-0.787	0.0645	-0.353	1.9075	-0.8245	0.3535	0.732	-1.369	-4.278	0.313
Salsolinol-1-carboxylic acid	1.9	0.018	0.16	0.243	0.443	0.662	2.003	0.277	2.846	2.921	-0.44	1.553	-0.1025	-0.3245	-0.249	-0.412	-1.2425	-1.1045	-3.056	-0.958	0.2615	-1.634	-1.2885	-0.38	-0.179	-0.638	-0.651
Salubrinal	1.712	1.532	0.66	0.904	0.0365	2.699	2.661	-0.079	2.034	0.298	-0.511	-0.246	2.7985	2.9105	2.2815	-0.5445	0.3305	0.0965	2.6535	-0.1395	-1.3455	-0.064	1.664	0.668	0.928	-0.2585	-1.292
SANT-1	1.306	-0.107	1.597	1.968	0.7005	0.2945	2.177	1.663	0.483	0.334	-1.081	0.816	-0.6525	-1.438	1.5915	-0.414	-0.934	0.727	0.8585	0.168	1.2635	-1.0295	-0.827	-0.594	-0.455	-0.309	-0.247
SB 200646 hydrochloride	1.665	1.322	0.133	0.173	0.1495	-0.021	1.184	-0.354	-0.478	1.007	1.357	-2.849	2.221	0.6615	1.921	-2.211	0.834	1.3	0.251	0.515	0.0385	0.046	0.854	1.511	1.492	-0.588	0.675
SB 203186 hydrochloride	1.13	-0.112	-0.069	-2.54	0.0345	-0.5065	0.749	-1.622	-0.06	-0.303	-1.397	-1.383	-1.8645	0.6485	-1.269	-0.168	0.954	-0.0245	0.289	0.405	-0.3255	0.5285	0.97	-1.168	2.3325	0.632	1.549
SB 203580	2.849	0.702	1.961	-3.769	5.545	0.639	-0.336	0.43	0.258	-0.428	-2.314	1.849	-1.0555	-2.5065	-0.4395	0.843	-1.487	-2.8845	-1.6065	-1.224	-1.8125	2.211	-0.087	-2.95	-1.3715	0.173	-2.053
SB 203580 hydrochloride	0.227	1.451	-1.631	-2.89	6.203	1.9745	1.432	3.465	0.623	4.82	0.271	0	1.452	1.919	1.2435	-0.0115	3.332	0.1485	2.53	3.171	1.743	4.2605	2.952	3.1085	1.807	3.967	2.295
SB 204741	0.549	1.781	-2.523	-1.546	-1.7225	-0.453	-1.79	-0.187	0.187	-0.928	-2.845	-0.992	-1.526	-2.136	-0.539	-0.5535	-1.4805	-0.8335	-1.6615	-1.7315	-3.255	-1.6705	2.7485	-0.5205	-2.177	-0.5275	-0.157
SB 205384	0.504	-0.742	-0.976	1.09	0.3615	0.1405	0.103	1.023	-0.265	0.324	-1.733	-1.063	0.514	-0.5215	-0.3385	-0.102	-0.52	-1.023	0.7385	1.11	-0.099	-0.628	3.2775	-0.4005	0.0475	0.1445	0.687
SB 205607 dihydrobromide	2.106	1.97	-2.526	0.325	-1.758	-1.129	-0.689	0.882	3.507	0.779	-2.399	0.361	-2.9155	-4.19	-1.149	1.1575	-0.589	-0.694	1.109	-0.2895	2.9325	-0.023	0.168	0.885	0.1825	0.1315	-1.001
SB 206553 hydrochloride	0.134	0.317	-0.36	-0.152	0.896	0.264	-0.379	0.399	-1.489	2.562	-1.333	-1.259	-0.7045	-1.2545	-0.0805	-0.46	-1.3265	0.707	-0.3965	-0.065	0.5835	-0.9295	-1.673	0.01	0.3255	-2.2755	-1.674
SB 216641 hydrochloride	0.49	0.455	-1.59	-0.236	4.72	1.442	3.765	-8.528	1.46	-7.886	-0.401	1.915	-7.545	1.0345	-5.1845	1.1715	0.135	0.102	4.383	-1.952	1.6575	-6.7955	-0.618	-3.023	-1.463	-6.7035	0.351
SB 218795	1.541	0.191	-1.521	-0.888	1.674	0.5355	0.139	-2.27	0.276	0.119	0.821	-1.892	-0.4345	-0.917	0.5015	-2.2145	1.1365	-0.3955	1.247	2.165	-1.047	1.005	-1.086	6.612	1.126	1.9555	-1.298
SB 221284	-0.36	2.199	-0.156	0.066	-0.9215	-1.6785	0.023	-1.638	0.28	-2.622	-1.11	-2.177	-0.7975	-0.3415	-1.1175	-1.017	1.452	0.1455	0.038	0.3485	0.037	-0.0325	-0.912	0.3515	0.2855	0.2925	-1.476
SB 222200	1.329	0.763	-0.456	-0.789	0.006	1.316	0.384	3.96	0.026	1.531	1.325	0.592	2.7675	2.031	2.9835	1.6685	1.838	0.739	-0.399	1.62	-4.6595	1.9705	0.02	-0.537	1.164	1.059	-1.585
SB 224289 hydrochloride	0.772	1.629	1.095	-1.378	1.4585	-0.279	3.003	0.425	2.219	-2.22	0.257	2.044	-0.8465	1.2435	-0.286	-0.0185	0.6625	1.72	0.503	0.3415	-0.4155	0.674	0.1085	-0.091	1.1155	1.6355	-0.711
SB 225002	-9.393	-7.239	-15.953	-8.985	-10.166	-8.055	-8.278	-8.936	-10.596	-7.567	-2.536	-0.154	-10.556	-9.045	-10.892	0.956	-10.2045	-7.9725	-13.304	-11.298	2.9265	-11.9705	-3.3005	-12.6085	-6.387	-11.309	-14.558
SB 228357	-0.142	-0.7	-4.929	-5.36	-2.939	-2.6385	-2.7	-6.394	-3.543	-6.396	0.814	-3.353	-4.2685	-2.1045	-3.338	0.4475	-0.6055	-2.625	-5.7045	-3.037	-0.1455	-6.3895	-3.559	-1.9075	-3.1815	-1.809	-4.338
SB 258585 hydrochloride	2.141	2.83	-0.032	1.783	-1.905	-0.14	2.935	-0.195	1.639	0.228	-2.817	-1.733	0.5335	1.215	-0.3055	0.1665	0.495	1.7365	2.43	0.9415	-1.397	1.2195	-0.3995	0.852	0.8045	1.5935	0.633
SB 269970 hydrochloride	-1.059	0.486	-0.062	0.462	-0.6945	0.904	-0.04	0.185	2.515	3.464	0.862	-1.109	0.577	0.9895	0.315	1.192	-0.4075	-0.439	1.2435	0.9485	1.0475	-0.3205	0.7685	0.388	-0.6635	0.249	-0.78
SB 366791	-2.584	-0.127	-2.711	-1.201	0.5045	-1.353	-0.845	1.057	0.383	-1.547	-3.111	-3.591	-0.736	-0.8115	-0.19	2.057	1.7755	1.3975	0.431	1.1305	1.7115	1.8045	1.385	-0.379	1.5475	1.208	0.405
SC 19220	3.621	2.189	2.623	1.673	-0.3855	0.9375	0.86	0.318	-0.049	0.749	4.704	1.387	1.1775	0.8285	-0.1865	0.478	-0.2595	-0.2355	-0.8775	-0.2055	0.1115	-0.1015	-0.7605	0.2225	0.3235	-0.286	1.613
SC 560	-1.346	-0.984	-1.4	1.996	0.644	0.7555	-1.278	-0.151	-0.638	-0.905	-2.141	-0.248	-0.216	-1.1865	1.255	2.693	0.018	0.2085	1.117	0.378	0.102	0.489	-1.221	0.646	-0.9475	0.997	-1.866
SC-10	0.712	0.344	-0.872	-0.164	-0.564	-1.184	0.631	0.345	0.922	1.609	1.378	0.654	-0.5175	0.04	0.6085	0	0.3445	2.4945	0.079	0.3485	2.972	-0.348	0.2375	0.549	0.0055	0.6205	0.74
SC-9	-0.104	-1.291	-2.551	0.364	1.1935	-2.0665	0.865	1.248	1.908	0.932	1.673	1.304	0.6715	2.2905	1.4805	0.8395	0.385	-0.128	0.357	0.12	0.5055	0.209	0.7025	-0.1735	0.9035	0.622	0.395
SCH 202676 hydrobromide	-0.034	5.291	-0.984	-0.707	0.1915	-12.0235	0.158	-0.383	-2.411	-1.904	-0.842	0.16	-6.309	-1.03	-3.0855	-1.429	0.9655	1.466	2.281	1.3575	2.115	-0.0865	2.2395	1.4335	1.6605	-2.13	2.995
SCH 23390 hydrochloride	-1.733	-0.537	-0.558	2.12	-1.601	0.6175	3.243	-0.491	0.464	0.755	1.798	1.607	0.316	-0.266	0.915	0.049	-0.907	0.0115	0.0425	-0.4005	0.841	-0.571	-1.0235	0.019	-1.1435	-0.6515	-1.162
SCH 28080	-2.039	0.513	0.277	-2.788	0.556	0.1395	-0.956	0.232	-0.359	0.016	-0.331	0.689	-1.278	0.525	1.0975	1.297	-1.291	0.002	-1.2955	-1.0165	0.747	-0.4095	0.1925	-0.3405	1.2035	-1.0285	-3.726
SCH 39166 hydrobromide	0.232	-0.193	0.246	-0.99	0.099	0.542	1.226	-1.401	2.704	-1.835	0.472	-0.394	0.5095	-0.9285	-0.2925	0.379	1.252	1.4705	1.0805	1.843	-0.733	2.0545	1.602	1.5225	1.6865	1.1425	-0.231
SCH 442416	1.028	-0.075	0.704	-0.886	2.014	-0.5255	0.259	-1.181	-1.193	0	0	-0.883	2.1735	-1.9605	0.035	0.6955	-0.1015	-0.311	0.1905	-0.0595	-0.859	0.009	0.765	0.724	-0.752	-0.178	0.219
SCH 50911	-0.07	0.699	0.233	-0.3	0.6815	-1.408	-1.044	-0.208	-0.876	0.288	1.201	-1.238	0.577	-1.7995	-0.043	0.7315	-0.022	-0.119	-0.087	-1.1365	0.269	-0.2955	0.5645	-0.282	0.2465	0.011	1.072
SCH 58261	-1.027	0.145	-0.425	-1.993	1.237	0.5695	0.191	0	0.543	1.062	-0.19	0.061	0.3975	0.05	2.0875	1.9465	0.9285	0.8395	-0.324	0.925	-1.271	1.0015	1.396	0.9765	0.7525	0.356	0.066
SCH 79797 dihydrochloride	-12.838	-7.49	-14.309	-12.887	-9.8085	-15.5125	-10.473	-9.492	-14.818	-12.492	-5.704	-24.128	-11.1575	-15.2575	-14.468	0.41	-9.3945	-6.2835	-12.993	-8.1195	1.4535	-15.609	-9.1485	-16.1025	-17.41	-13.184	-19.092
Scopolamine hydrobromide	1.999	-0.511	4.125	2.543	0.8535	1.116	-0.534	2.37	0.667	2.081	-0.4	-0.419	1.036	0.6485	0.813	-1.033	-1.0535	-7.8785	-12.387	-9.1	0.531	-6.996	0.984	-5.699	-8.152	-10.4325	-6.328
Scriptaid	-6.983	-2.992	-6.665	-5.335	-3.46	-7.296	-5.061	-9.262	-5.377	-6.853	-2.323	-5.757	-11.729	-4.446	-9.1065	1.056	-7.7875	-6.097	-14.1845	-5.5215	-2.1225	-7.191	-5.5065	-12.9885	-16.428	-7.685	-12.165
SCS	-6.024	-7.145	-15.1	-9.324	-12.7075	-15.2185	-9.516	-11.173	-13.592	-13.994	-15.481	-56.845	-10.718	-16.369	-14.6975	-0.283	-12.274	-12.272	-16.7965	-9.757	-44.0555	-12.2075	-10.092	-16.4405	-18.7015	-10.4115	-28.451
SDM25N hydrochloride	2.144	0.911	1.68	3.333	0.819	-0.3935	-0.51	0.092	-0.432	-2.359	-1.937	-1.111	-1.3115	-0.731	-1.9685	-0.798	0.8325	0.633	1.1835	0.401	0.1565	1.051	1.047	1.223	1.368	0.7325	-0.437
SDZ 205-557 hydrochloride	-0.798	0.854	-0.544	0.45	0.458	0.7775	-0.932	0.689	1.513	-0.268	1.007	1.106	-0.7025	-1.2265	0.4645	0.801	-0.9475	-1.503	-0.5945	-0.9185	1.763	-1.749	-0.238	-0.785	-0.5625	-0.9975	-1.463
SDZ 21009	1.893	0.804	-1.174	2.417	1.268	-0.493	3.072	0.681	0.876	-1.15	0.418	0.738	-0.6515	1.3455	1.285	0.7625	0.334	0.089	0.374	-0.6785	0.922	-0.186	3.2195	-0.004	-0.2725	0.8835	0.465
SDZ 220-040	-0.18	4.855	0.637	-1.526	0.106	1.5985	-0.857	1.389	-0.279	1.054	0.968	1.909	-0.2125	0.7295	0.5055	1.009	-0.6285	-2.508	-4.9205	-1.671	0.3685	-4.403	-0.7275	-1.187	-4.028	-4.697	0.443
SDZ 220-581	-0.854	-0.394	-2.34	0.791	0.232	0.483	-1.127	0.969	3.181	1.683	0.906	0.992	-0.3015	0.3945	0.0045	1.599	-0.6215	-0.287	-0.157	-0.407	1.0245	-0.9355	-1.1685	0.17	-0.4035	0.265	-1.036
SDZ NKT 343	-0.483	0.893	0.57	2.311	-0.7255	0.979	-0.103	0.93	0.681	-0.219	-2.174	0.222	1.065	0.748	-0.714	-2.194	-0.205	-0.651	-0.447	-0.5705	1.7295	0.73	0.1425	0.8855	1.732	0.5435	-2.116
SDZ SER 082 fumarate	-1.186	0.824	1.184	-1.506	0.8425	-1.9285	0.849	-0.198	0.026	-0.472	-0.277	0.145	-0.4085	0.655	-0.948	2.0215	0.258	1.5005	0.4225	2.3095	1.52	0.963	0.522	2.274	0.36	-0.6945	2.058
SDZ WAG 994	2.31	-0.112	2.176	0.927	-0.946	0.117	-0.221	-0.51	0.066	-0.729	-0.018	0.786	-1.361	-1.187	-0.1815	1.506	-0.6545	-0.3885	-0.914	-1.2455	-0.8845	-0.4215	-1.08	0.9145	-0.9325	-1.3065	-1.664
Sertraline hydrochloride	0.264	0.685	-1.749	1.035	-1.1435	-0.612	1.522	-0.204	2.276	5.634	-1.002	1.886	0.066	-0.193	-2.5995	2.192	0.3075	-0.2785	1.8085	0.0505	1.0935	-0.481	-0.0895	2.0805	0.308	-0.264	1.562
SEW 2871	-0.138	1.877	0.851	1.288	-0.1265	1.356	1.533	0.054	1.035	-0.01	0.153	-0.477	0.912	1.439	0.0375	-0.0135	0.895	0.166	0.82	0.329	-0.01	0.626	1.5375	2.015	1.324	0.553	1.087
SIB 1757	-0.92	-9.702	0.598	2.137	0.4355	-0.009	-2.249	-1.642	1.688	-1.114	-0.209	0.5	-1.635	-0.7585	0.5705	0.3725	-2.567	-1.033	-0.196	-0.4155	-0.7145	-0.6475	-0.5695	-3.2535	-1.199	0.281	-1.169
SIB 1893	1.306	1.149	-2.128	0.448	0.531	-0.3165	0.33	-0.412	0.043	0.858	0.56	0.793	-0.4895	-0.149	0.4795	1.9735	-0.3595	0.2025	-0.1345	-0.3955	1.44	-0.7145	-1.323	0.003	-0.9575	-0.092	-0.128
Siguazodan	0.398	2.192	0.979	2.096	0.2155	0.7515	1.039	-0.096	1.707	1.045	0.964	0.684	2.596	-0.999	0.4575	0.1355	-0.1335	-0.9745	0.266	-0.9525	-0.7915	0.1385	-0.6125	0.647	-0.7595	0.405	-1.514
Simvastatin	-5.882	0.242	0.841	0.181	-2.9055	-3.555	-0.206	-4.199	-0.875	-4.56	-2.122	0.964	-4.9725	-4.2335	-1.2895	-4.117	1.661	-2.8095	-0.65	-3.678	-0.7415	-0.691	-0.759	-5.8895	-2.3265	-2.3685	-0.189
SIN-1 chloride	-1.306	-1.347	-1.605	-0.488	0.7385	-0.0375	0.582	0.58	-0.121	1.651	-0.546	-1.853	0.744	-0.8585	0.572	-0.243	0.824	0.388	0.7895	1.2225	0.329	0.4245	1.435	0.88	1.0265	0.506	1.66
SKF 38393 hydrobromide	-2.553	-1.575	-1.063	-1.344	-0.3385	-0.957	-1.326	0	-1.515	3.549	2.518	0.665	1.128	0.473	-0.6575	-2.5615	0.181	0.3225	-0.711	-0.3845	-0.3105	-1.0595	-1.0885	-0.676	0.535	-0.078	0.12
SKF 77434 hydrobromide	-0.199	2.272	-1.791	-0.468	0.2535	0.7885	-1.817	0.048	-1.855	2.348	2.313	0.023	0.0735	0.3145	-1.3805	0.3505	-0.064	1.287	1.2945	0.007	2.85	0.335	-3.085	-0.0245	1.1955	0.2725	0.708
SKF 81297 hydrobromide	0.485	-0.909	0.818	1.574	0.414	-0.0735	-2.22	-0.217	0.033	0.3	0.212	1.151	-0.1585	2.514	0.024	-0.587	0.226	1.8635	-0.043	0.9945	1.0135	0.1185	0.933	0.074	0.3745	-0.4265	1.816
SKF 83566 hydrobromide	-1.497	3.302	4.297	-0.666	1.424	0.6465	-0.721	0.077	-0.497	0.812	-0.102	-0.463	-2.531	-0.997	-0.78	0.0005	-1.55	-1.8305	-1.2985	-0.0485	1.107	0.0205	-1.351	1.361	-1.49	0.1	-3.114
SKF 83959 hydrobromide	2.037	-1.177	6.188	1.438	-0.5275	-0.707	2.56	-1.419	0	0.825	-0.488	0.38	-0.459	0.784	-2.6025	0.9125	0.916	0.6985	0.511	1.749	1.538	-0.153	-1.959	1.5845	1.66	0.8245	1.078
SKF 89976A hydrochloride	0.031	2.224	-0.021	0.117	0.476	0.4275	0.254	-0.135	2.714	-0.642	0.067	0.093	0.888	0.9095	0.298	-1.701	1.0965	0.6475	0.54	1.3605	0.4015	0.0285	0.9525	0.9295	0.9725	1.1165	0.922
SKF 91488 dihydrochloride	0.877	0.92	-0.252	-0.191	-0.307	-0.46	-0.827	3.214	-1.287	2.76	3.466	1.056	1.817	1.2165	-0.023	-0.4315	0.826	2.2755	-0.1395	1.8435	1.576	2.093	0.5535	0.3055	0.966	0.807	0.323
SKF 96365 hydrochloride	1.433	-0.394	-0.346	0.867	-8.632	-2.943	-0.118	-7.451	-9.713	-4.682	-0.113	2.008	-9.153	-9.0925	-6.8075	0.8555	-6.755	-3.928	-1.4675	-7.4735	1.3135	-11.018	-2.699	-9.6665	-5.655	-9.578	-7.778
SKF 97541	-1.743	-0.137	-0.016	-0.904	1.103	0.3365	-0.414	-0.779	-0.77	1.261	0.421	1.689	-0.017	0.319	-0.206	-4.415	-3.461	-0.5075	-0.301	-0.012	0.6855	-0.16	-1.169	-0.2055	-0.616	-0.144	-1.922
SM-21 maleate	-4.042	-0.252	-0.709	-0.109	1.632	-0.701	1.17	2.604	0.619	2.027	-0.639	0	1.7085	-1.7325	0.194	-0.018	0.115	-0.516	-0.168	-0.64	2.757	1.499	-1.0705	1.1615	-1.0065	0.679	1.915
SN 38	-18.602	-9.923	-23.482	-14.762	-13.5995	-17.9345	-12.993	-10.376	-11.727	-10.166	-1.511	-5.493	-14.178	-15.5925	-13.784	0.394	-10.681	-13.0295	-12.572	-13.4285	3.054	-14.2315	-11.392	-14.8215	-19.2905	-15.6685	-21.602
SN-6	1.275	1.524	0.015	1.834	-0.0905	1.0915	-0.495	2.402	0.559	0.759	2.108	0.969	-0.45	0.4525	1.0285	1.457	1.2	0.156	0.287	1.775	2.3675	0.3265	0.636	-0.011	2.636	0.4865	3.481
SNAP	1.266	1.486	0.236	3.273	0.844	-0.1135	0.232	-0.591	1.024	-1.795	0.978	0.738	0.213	0.107	0.347	0.8855	-0.3745	0.409	0.3985	-0.6225	-0.326	-0.7785	-1.285	-0.0265	-0.3665	-1.28	-0.002
SNAP 5089	0.856	0.833	0.049	-0.219	-1.5065	0.1895	1.384	-1.533	-0.258	3.131	0.596	2.628	-2.6825	2.6245	-0.833	0.261	-1.2995	-0.117	0.989	-0.331	0.9725	0.6055	-0.734	0.655	0.055	-0.2845	0.867
SNC 121	1.681	-0.106	-2.497	-0.481	0.0245	-0.293	1.783	0.121	0.247	-1.229	3.814	-0.269	0.6995	0.8445	-0.0625	-0.3315	0.1735	0.9885	-0.488	1.187	0.7495	0.2705	0.315	-0.073	1.6705	0.5925	-0.949
SNC 80	-1.295	1.018	-0.069	-0.899	-0.0415	1.3335	-0.892	1.331	-0.545	-0.078	0.319	-0.675	0.7675	-0.1565	2.718	1.4315	1.7115	0.051	0.44	1.0195	-0.905	-0.248	0.751	0.869	1.5695	0.7635	-0.39
SNC-162	0.468	1.955	0.787	-0.365	1.436	1.645	-0.541	0	-2.834	1.235	0.361	0.428	0.3795	0.0735	0.524	0.453	-2.13	0.4265	-3.047	0.1505	-1.371	-1.2055	-0.491	0.503	-1.0785	-1.435	-1.167
SNOG	1.838	2.664	2.272	2.242	0.165	0.3855	-1.157	-1.067	0.497	0.929	0.912	1.09	0.0865	1.0105	0.185	1.2395	-1.3775	-0.7185	0.752	-1.1835	0.3525	-0.3085	0.0775	0.2875	-1.2925	-0.7175	0.749
Sotalol hydrochloride	2.599	0	-0.009	-1.054	-1.1065	-0.3385	0.794	0.266	-0.938	0.536	-1.659	-3.027	5.188	-0.9	-0.492	1.5135	-0.1845	0.006	0.0165	-0.8985	1.945	-1.327	-0.5835	-1.527	-1.1695	-0.9015	0.215
Spaglumic acid	-0.167	-0.381	-2.182	-0.573	0.501	-0.04	0.006	0.556	-1.302	-0.287	0.17	-1.494	-0.264	0.2785	-0.4435	0.247	-1.241	-1.185	-0.6255	-0.927	-1.2255	0.55	-0.0355	0.1275	-1.308	0.061	1.764
Spermidine trihydrochloride	1.493	5.265	2.438	0.031	0.673	-0.929	-0.067	1.245	-0.652	1.151	0.25	2.407	-0.008	1.489	0.8705	1.8135	0.9785	0.452	0.0025	0.246	1.4585	0.335	-0.629	0.2705	-0.5325	-0.2575	1.184
Spermine NONOate	-0.141	1.515	1.568	0.734	-0.5785	0.2135	0.328	1.866	0.17	-0.607	-0.082	-1.449	1.2185	-0.4335	1.28	-0.7705	0.6385	1.3945	0.841	-0.477	0.454	-0.658	0.889	1.174	0.548	-1.1735	0.779
Spermine tetrahydrochloride	2.676	-0.45	1.509	0.202	-0.5705	0.544	-1.089	1.037	-1.007	1.059	-0.238	-0.371	0.057	-1.4515	-1.0465	-2.5655	0.2025	0.9885	0.8495	-0.4645	0.0165	-0.086	1.847	1.441	0.1245	-0.1595	-2.99
Spiperone hydrochloride	-0.316	0.634	1.097	-1.288	2.7385	0.365	-2.712	-0.318	1.068	-2.006	1.513	-0.897	0.7255	-0.522	1.1415	0.836	-2.0245	-0.5005	-0.9115	-0.4915	0.965	-0.1675	-0.2735	-1.219	0.749	0.0055	0.763
Spiroxatrine	-1.313	-1.343	-3.138	0.694	-0.014	-1.114	-2.143	0.753	-0.758	-0.263	-0.593	-1.033	-0.572	-0.9305	-0.309	-0.2485	-1.392	-0.4375	-1.1965	-0.906	-1.356	-2.897	-1.6615	1.2105	-0.437	-2.134	-3.34
Splitomicin	-0.532	-0.921	-0.063	0.507	-0.274	-2.435	0.801	0.84	2.099	0.669	-0.79	2.293	-1.2335	1.3575	0.85	0.691	0.944	1.14	0.3445	0.8785	1.288	1.1925	0.8955	1.8755	0.436	1.1555	0.159
SQ 22536	-0.259	-2.583	0.955	1.456	0.4165	-0.5185	0.96	-0.568	0.928	-0.188	6.137	-0.388	-1.1405	-0.6655	-0.058	-0.5115	-0.362	0.0845	-1.5345	-0.319	0.86	1.5595	-0.441	0.7365	-1.949	-0.7485	0.565
SR 11302	1.694	1.134	2.229	0.714	1.254	0.44	1.603	1.771	-0.606	-0.693	0.628	1.537	-0.2915	-0.583	0.752	2.2715	-1.054	0.185	0.16	1.0675	0.0425	0.5125	-0.9505	-0.749	-0.6705	0.345	1.725
SR 142948	0.092	0.154	-0.719	0.415	1.6	2.0595	-0.628	4.133	1.249	2.127	0.248	0.684	2.6375	2.163	2.348	-0.2535	1.229	1.863	3.1225	1.69	-0.3975	1.0765	2.0005	1.871	2.343	1.8795	0.42
SR 202	0.248	0.316	0.263	0.217	0.093	-0.5025	0.562	-0.484	2.432	-0.139	0.627	0.82	0.0015	-0.1605	0.3515	-0.4835	-0.9495	0.3705	-0.7395	-1.052	-0.067	-1.4545	-1.3745	-1.039	-0.824	-0.865	0.099
SR 2640 hydrochloride	1.526	0.751	3.046	2.276	1.53	1.729	-0.344	1.9	0.731	1.565	-1.988	-1.416	0.7575	1.1255	1.021	-1.0395	0.894	1.746	1.4235	2.0585	0.6865	1.153	1.768	0.706	1.87	0.3085	0.652
SR 27897	-0.487	1.474	2.872	1.135	0.584	0.653	0.55	2.529	-0.513	2.966	0.849	1.178	0.868	0.2445	1.1195	0.5205	0.6525	0.675	1.4165	0.562	2.2815	0.7245	0.218	0.6205	0.075	1.524	0.123
SR 33805 oxalate	1.2	1.246	3.172	0.092	2.1925	-1.5525	0.397	-5.72	-0.23	-0.493	0.116	1.781	-7.412	0.678	-7.2865	0.2	1.1435	2.975	-0.451	2.1935	-0.284	-0.2525	0.8255	-1.015	1.0215	0.952	-1.431
SR 49059	1.833	0.821	0.227	1.235	0.7065	0.4205	0.308	2.232	3.506	0.266	1.956	1.909	0.6535	1.0265	0.8555	0.4775	1.4455	1.5875	1.677	3.086	-0.1145	1.838	2.4735	1.5235	2.427	2.022	3.875
SR 57227 hydrochloride	2.154	0.525	1.814	0.974	-0.652	0.567	0.209	0.464	-0.64	0.186	-1.091	-0.429	1.282	1.2045	0.6575	1.1855	1.446	1.5645	1.006	0.711	0.215	2.263	1.1795	0.424	0.214	0.054	1.745
SR 59230A hydrochloride	2.361	5.016	0.593	-0.018	-0.65	-0.575	-0.144	-1.583	0.841	-3.18	-0.807	0.922	-1.4175	-0.905	-2.721	0.079	-1.2595	-2.1135	-2.1415	-2.066	-0.156	-1.948	-0.4265	1.116	-0.381	0	-2.386
SR 95531 hydrobromide	-1.909	-0.217	0.175	0	-0.8525	1.0405	-1.525	0.418	-0.397	0.18	1.101	-1.025	-0.7165	-0.738	-0.4585	0.432	-0.6135	0.1665	-0.7495	-1.212	-1.4375	-1.201	-0.6715	0.6675	-1.7405	-1.705	-1.307
SSR 69071	2.345	-0.212	1.234	-2.967	0.942	1.696	2.06	-0.394	-1.404	-0.253	0	-0.005	-0.6255	-1.5435	-0.524	1.06	0.0145	0.0305	-2.0475	1.102	0.8665	-0.043	-0.473	-0.0545	-0.0785	0.112	0.524
ST 91	-1.417	-2.124	0.734	-1.342	0.821	1.651	0.098	2.187	-1.508	1.71	0.646	-0.844	0.3335	0.618	-0.1235	-0.5885	0.4815	0.4235	0.344	0.3735	0.236	1.3625	-0.559	-0.2835	1.0745	0.619	1.004
Statil	3.282	-0.344	-1.03	-0.183	-0.712	0.001	0.461	-0.895	0.728	-0.803	-1.529	0.228	-1.984	-0.1985	-0.1915	-0.676	1.345	-0.3415	0.478	0.095	1.684	-0.2665	0.34	-0.509	0.01	0.1805	0.076
Streptozocin	-0.71	-0.883	-2.091	0.647	0.512	0.322	-0.829	0.799	-0.528	0.428	1.125	-0.553	2.279	0.9165	-0.87	2.4155	-0.056	-0.808	1.11	-0.4225	-0.875	0.641	-0.5555	1.543	-0.4805	0.2795	1.153
SU 4312	0.903	-1.632	-0.816	0.429	-0.8935	-2.706	-1.183	0.662	0.918	-3.522	-2.967	-0.264	0.252	-0.014	-2.334	-0.444	0.204	0.502	-0.207	0.2835	-2.1545	2.7295	0.142	-0.979	0.132	0.8505	0.323
Sulfisoxazole	1.44	2.615	1.722	0.768	1.0505	-0.5895	-0.024	-1.572	-1.13	-0.416	0.734	1.99	0.31	0.638	-0.249	0.072	-0.0685	-1.524	0.48	-0.8715	-0.0425	-0.304	-0.3885	0.4505	0.1905	-1.046	0.897
Sulindac	-0.21	-0.002	0.38	-1.441	-0.718	0.225	-2.004	-0.087	0.038	1.187	-1.384	-0.456	-0.023	2.201	-0.8875	0.5105	1.149	1.9915	0.12	1.6335	2.2745	0.749	-0.365	0.759	0.886	1.528	-0.078
SUN-B 8155	-0.051	-2.227	-0.142	-1.359	2.6815	1.044	-2.029	1.152	-0.522	0.586	0.394	0.597	1.4705	0.1635	1.037	-0.7155	-0.1495	-0.383	-0.5215	0.322	2.5635	-0.154	0.274	0.6075	2.99	1.1385	0.29
Suramin hexasodium salt	1.74	-0.775	0.543	1.721	2.044	1.194	0.649	2.427	-0.786	1.865	0.176	0.881	1.035	1.538	1.698	-0.4415	0.967	2.1985	1.0045	0.8035	0.6445	0.3385	2.0755	0.895	0.312	0.5025	1.784
SYM 2081	1.059	0.237	0.188	-1.873	-0.597	-0.4595	0.315	0.612	-0.367	0.592	0.614	-2.106	-0.121	-0.9905	-0.4995	0.7155	0.3425	-0.1225	-0.276	0.172	0.989	1.0075	0.382	0.014	1.3715	-0.248	1.152
SYM 2206	1.005	-1.325	0.262	0.999	1.067	1.118	0.92	-6.453	-0.66	-3.161	1.46	-1.491	0.8465	-2.6005	-2.604	-9.0095	-0.458	-0.8595	-2.9255	-0.8355	0.359	1.665	-0.101	-3.5945	-3.3385	1.789	-2.675
Synthalin sulfate	0.563	0.844	0.835	-1.008	-0.008	0.8155	-1	-0.582	-0.426	1.601	-0.13	0.913	1.4505	1.17	-0.2865	1.7715	-0.55	-0.256	-3.6935	-0.639	-0.221	0.7675	-2.3615	-5.2045	0.121	-4.3365	0.571
T 0070907	0.378	-0.477	-1.035	1.511	0.56	1.499	-1.218	1.083	-0.426	1.224	2.444	-1.46	0.782	1.3665	0.8165	0.0255	0.1445	-1.0865	-0.121	1.823	0.514	2.0465	2.6575	1.7095	0.9815	4.1955	1.099
T 0156 hydrochloride	-0.704	0.506	-0.576	-1.028	0.3205	2.163	0.498	-1.622	0.116	-1.405	0.555	-2.761	-0.4675	-0.572	0.555	0.819	-0.149	-1.337	-0.1705	-1.0195	1.6245	-0.876	-0.264	0.3535	-0.477	-2.1975	0.304
T 0901317	2.34	2.987	3.235	1.629	-0.626	0.4465	1.617	0.009	1.664	-0.983	-0.089	-1.845	-0.3265	-0.545	-2.9055	0.8105	1.3725	0.454	1.055	1.427	0.772	1.65	1.5565	-0.125	-0.1355	0.517	-0.829
T 98475	-0.319	-0.425	-0.599	-2.71	0.644	2.13	0.694	-4.345	0.084	-1.198	0.437	3.071	-2.161	0.527	0.913	2.4035	-0.9465	1.9325	0.4575	-0.7165	1.386	-0.0695	0.826	0.342	-0.639	0.2855	-0.272
Tabimorelin	-1.179	-1.786	-2.369	0.421	0.071	-0.05	0.412	0	-1.47	-0.341	1.928	0	0.3765	1.562	1.277	-0.5685	3.4755	0.9435	2.18	1.274	5.0215	1.214	0.041	1.4935	2.079	1.317	2.568
Tacrine hydrochloride	-1.301	-1.721	-0.725	-1.873	-0.0065	1.183	0.399	0.381	-0.216	-0.656	1.478	1.486	0.242	0.3925	-0.909	0.572	-7.42	-5.8065	-14.225	-8.8365	8.3005	-9.8165	-8.101	-16.3	-13.335	-4.823	-15.737
tADA	0.82	-0.42	4.014	-0.341	0.125	0.5925	-1.624	1.445	-0.913	-0.986	3.038	0.281	-0.268	0.0225	0.5575	-1.364	0.7085	1.55	2.1505	1.0965	0.122	1.738	1.9825	-0.01	0.645	0.9865	-0.52
Talniflumate	-1.453	0.837	1.824	0.005	2.289	1.1565	-1.202	0.766	0.44	2.96	1.357	3.125	0.6845	0.4985	-0.4775	0.2865	-0.1225	-0.3775	1.9515	0.9165	0.6205	0.8485	1.7625	0.9805	-0.1185	1.188	0.974
Tamoxifen citrate	0.349	2.999	-1	0.515	1.2765	-0.3575	0.628	2.324	-0.979	0.239	0.995	0.25	-1.309	-0.164	-0.841	0.8725	-0.109	0.3145	-0.695	-0.541	1.151	0.337	0.3955	0.669	-0.9495	1.181	-0.223
Taurine	-3.394	-2.069	-3.062	-1.844	0.2945	-0.8065	-6.938	-0.394	-3.704	-0.596	0.359	1.429	-0.343	0.7925	-0.373	-1.168	-0.8335	1.1685	-0.223	-1.0425	0.447	-1.294	-0.1205	-0.914	-1.0005	0.5195	0.335
TC 1	1.658	0.956	0.052	-0.972	-0.7905	1.1715	1.466	1.922	3.62	2.092	0.024	-0.395	0.3215	0.1945	0.256	2.128	1.6445	2.412	0.871	1.2	0.1865	0.7545	2.2565	2.3365	1.8225	1.1595	0.937
TC 2559 difumarate	-1.903	-1.277	-1.06	0.24	1.225	-0.2495	-2.343	1.517	-0.665	3.616	-0.87	0.764	0.992	1.5425	0.016	-0.5755	0.768	1.431	0.516	1.547	-0.028	0.446	3.9465	0.6495	1.0895	1.876	-1.058
TCB2	-0.303	-0.105	-2.872	-0.145	1.56	3.1125	0.893	3.62	-0.175	2.981	2.825	1.278	1.701	1.88	2.5225	1.298	3.011	3.13	3.4345	2.6955	0.983	2.8825	4.364	4.4135	3.8365	3.442	3.074
Telenzepine dihydrochloride	1.201	-0.3	0.951	0.38	-0.0255	0.8305	1.429	1.657	1.111	1.819	-1.358	0.001	1.084	0.82	0.733	0.8165	0.7965	1.085	2.4825	1.03	0.9465	0.5715	0.652	1.682	1.9965	1.437	3.765
Temozolomide	-1.603	-1.782	-1.912	-1.271	0.8805	0.935	-2.351	1.895	-0.395	1.94	-1.591	0.481	1.9615	1.875	0.5235	-1.263	0.7945	1.7865	1.9015	0.509	-0.231	2.3035	-0.173	0.6865	1.3405	2.532	2.951
Tenidap	0.281	-0.757	-0.342	-0.32	1.202	0.153	-1.542	1.809	-2.024	2.937	0.051	-0.756	1.3835	-0.7505	-0.262	-0.092	0.996	1.162	1.6755	-0.111	-0.0655	0.196	1.3895	1.877	0.4575	0.117	-0.435
Terazosin hydrochloride	-0.639	-1.342	0.978	0.591	0.846	-0.2165	2.171	1.019	1.889	0	0.067	-0.579	0.1345	0.242	0.0255	-0.502	1.3365	2.113	-0.4275	1.3665	-0.0875	0.4735	3.0825	1.2685	1.4885	0.316	1.543
Tetrabenazine	-0.967	-1.032	-0.751	1.112	0.588	1.564	-2.284	-0.081	-2.316	0.831	0.855	0.342	-0.188	0.0375	2.3825	-9.2935	-0.836	-1.3755	0.9895	-1.6135	0.5905	0.011	-0.876	0.4715	0.1015	0.0545	-2.247
Tetrindole mesylate	2.026	0.221	-0.83	-1.034	-1.202	-8.127	-0.617	-6.167	0.364	-1.359	-0.331	1.121	-10.3415	-4.1515	-5.703	-1.879	-0.898	-1.7505	-0.8125	-0.75	1.0995	-1.7205	-2.0595	-3.9385	-3.0835	-1.846	0.526
Thalidomide	2.83	2.36	2.414	2.056	-1.3725	0.255	1.203	-0.875	1.03	-1.63	-0.166	2.694	0.1645	0.256	0.981	-0.515	-0.5635	-0.8615	-0.6585	-0.69	-0.491	-1.574	-1.413	-1.106	-0.84	0.321	0.367
THIP hydrochloride	1.256	0.741	1.3	3.088	-1.26	0.5775	1.531	-7.233	3.598	-2.396	0.616	1.154	-7.7745	-0.5365	1.804	0.912	0.2755	0.5225	1.035	0.8975	1.6475	0.977	0.324	0.502	1.284	3.363	2.864
Tianeptine	1.922	0.957	1.418	2.756	0.6945	-0.3925	3.296	-0.056	1.38	0.758	1.111	1.599	1.075	1.4315	1.835	1.4705	-0.8175	-0.939	-1.2975	-0.848	1.288	0.505	-1.327	1.533	-0.1195	0.5415	-0.504
Tin protoporphyrin IX dichloride	2.098	-0.946	0.248	-2.756	0.9545	0.54	-0.986	1.193	-1.698	0.507	0.759	-2.949	1.183	-1.023	-1.003	0.466	0.614	1.3495	0.417	0.1885	-0.6145	0.2925	1.63	-0.9995	0.1645	0.1865	1.275
Tiotidine	-1.119	0.133	-0.298	3.784	4.9675	2.3285	0.74	-0.56	2.764	0.511	3.663	-1.985	6.345	-0.7455	0.1325	0.4485	1.765	0.3675	1.6535	1.5455	0.6285	1.034	1.383	1.727	-0.2655	2.4365	-0.635
TMPH hydrochloride	0.619	0.931	1.756	1.025	2.7	2.1195	0.996	1.275	0.836	2.207	-0.056	3.209	2.0575	-0.318	1.016	-14.11	-0.7755	-0.25	1.218	1.0525	-0.436	-0.113	-0.1445	1.4715	0.8185	-0.1235	2.002
TMS	0.603	-0.079	-0.077	-0.957	-0.775	-1.0855	-0.638	-1.951	-2.55	-2.074	-2.483	-3.581	-0.4295	-2.504	-1.4975	-4.083	-0.292	-0.8015	-0.4945	-1.044	-2.005	-0.175	-0.7505	-0.2825	-1.2515	-0.5675	-2.69
Tomoxetine hydrochloride	-0.093	-1.521	-0.407	1.126	-0.415	0	2.033	-0.185	0.708	0.425	-8.274	-19.19	-1.232	-1.512	0.6155	-1.114	-0.862	-1.326	0.3805	-1.1495	-14.14	-1.128	-1.6665	-0.6895	-0.557	-0.8395	0.901
Tracazolate hydrochloride	0.995	-1.354	1.681	0.912	1.4955	2.5505	1.009	-1.359	3.657	0.765	0.332	3.179	0.968	-0.849	1.8685	0.3765	1.808	-0.6915	0.622	-1.107	2.108	-0.5815	0.0985	0.611	0.6345	1.0955	3.12
Tranilast	-0.033	1.392	0.033	1.426	0.2215	1.8015	1.055	0.144	0.996	0.459	0	-0.188	-0.5995	-0.345	0.459	0.0925	1.4905	1.97	2.215	0.9275	0.0235	1.67	0.8485	1.239	2.1965	1.6115	-0.579
trans-4-Hydroxycrotonic acid	0.522	2.547	0.021	1.212	-0.8065	0.388	-1.142	3.666	0.199	1.761	0.207	1.139	1.6375	-0.2345	0.8725	-0.08	0.9305	2.727	0.8065	2.2865	1	2.217	1.4585	-0.4725	2.112	1.212	1.099
trans-Triprolidine hydrochloride	-0.211	-0.88	-0.306	-0.184	0	0.0765	-0.34	-0.28	0.703	0.566	1.346	-0.19	0.778	-1.1275	-1.1215	-1.1525	-0.23	0.435	-0.235	-0.8585	0.752	-1.3485	-1.2965	-1.0495	-0.4725	0.218	0.367
Trap 101	-0.601	0.341	0	0	1.4175	0.6785	0.199	0.464	0.625	1.562	0.763	0.069	1.9045	1.806	0.907	0.7715	0.4755	-0.419	0.5995	0.3825	-0.4715	0.046	0.0205	0.848	-0.0655	1.549	1.395
Trequinsin hydrochloride	0.627	2.66	1.266	0.868	2.101	1.27	1.303	-1.115	0.278	0.586	1.892	2.107	-0.074	2.1435	-0.0875	0.454	2.1495	1.789	-0.084	0.481	-0.26	0.515	0.9295	1.8955	1.3945	0.052	0.406
TRIM	2.426	1.954	1.015	1.139	0.446	0.1895	0.146	-0.062	-0.011	-1.158	1.247	-0.588	-0.6375	0.7725	0.4035	-0.278	-0.3625	-1.025	-0.0165	-0.604	-0.01	0.092	-0.586	0.914	1.1205	1.213	1.283
Trimethoprim	0.407	0.21	2.21	0.247	-1.0775	-0.9655	1.206	-2.528	2.86	-0.427	-0.747	2.393	-0.492	0.507	-0.4655	-1.8165	-2.029	-0.339	-0.4185	-0.995	1.037	-1.1745	-0.6545	-1.012	-0.677	-2.1075	0.922
Tropicamide	-1.167	-2.331	0.021	1.707	0.826	-0.5875	-0.644	-0.597	1.487	-2.5	0.808	0.437	0.5655	0.818	0.221	0.361	0.339	-0.47	-0.2815	0.478	0.054	1.34	-0.233	0.656	0.781	1.153	2.038
Tropisetron hydrochloride	0.904	0.859	1.313	0.087	0.8315	0.3345	0.43	0.004	-0.045	1.519	1.566	1.354	0.5725	1.4005	0.7455	1.866	3.495	0.669	0.589	1.06	1.2935	0.9355	-0.121	1.009	0.8925	0.945	0.086
TTNPB	-0.189	0.005	-2.031	0.462	0.5275	-1.5	5.912	0	1.005	-2.727	0.829	0.113	0.4245	-0.033	-2.2105	0.5085	-0.8595	0.194	0.204	1.436	0.014	1.442	1.3635	-0.373	-2.428	1.476	-1.296
Tyrphostin B44, (+) enantiomer	0.569	-2.33	0.887	1.118	-1.77	0.55	-0.351	-5.973	-2.655	-3.525	-2.045	1.386	-7.132	-1.842	-2.4345	-3.7015	-5.517	-1.8075	-3.545	-1.042	-0.261	-1.529	-2.042	-0.3175	0.489	-0.1755	-1.32
U 18666A	0.959	3.692	0.488	0.046	5.3335	7.8995	2.089	-1.507	5.712	0.486	4.192	3.637	0.075	1.0645	0.602	2.616	2.984	-3.855	4.158	0.4625	8.018	-3.089	0.844	2.022	0.4595	-3.6595	0.366
U 73122	0.473	0.624	-0.016	1.228	-3.444	-8.067	0.868	-2.125	-0.084	-5.9	-3.653	-2.208	-5.9785	-2.7115	-6.677	-5.942	0.5465	0.6065	-1.4905	1.155	-0.397	-1.149	-0.401	0.3415	0.212	-3.7255	2.331
U 99194 maleate	-0.963	1.261	-0.322	0.177	0.0185	-0.2455	1.617	2.513	-1.474	3.905	2.138	0.049	1.5365	0.2865	0.67	0.104	2.299	1.7655	2.9485	2.42	-0.374	2.4515	2.0695	1.4035	1.5645	1.1065	1.596
U-54494A hydrochloride	-2.637	0.296	-1.306	-0.537	0.3025	3.954	0.498	-0.487	-0.44	1.197	-0.297	1.473	0.196	0.598	2.0035	1.123	1.2425	0.1135	1.3775	0.096	-0.1675	1.6205	2.012	2.775	0.845	2.209	0.812
U0124	1.819	0.086	0.216	4.527	1.1325	1.1035	0.214	-0.487	0.699	-0.042	-1.039	0.423	1.6045	2.9865	1.2125	-1.285	1.5915	1.611	2.7295	0.895	2.926	0.61	0.832	-0.0015	1.2605	1.29	1.254
UB 165 fumarate	-0.821	-0.723	-1.339	-0.404	1.1355	0.037	-1.852	1.875	-2.927	-0.41	0.649	1.549	-0.3195	-0.01	0.503	2.0385	0.3855	0.133	0.904	1.024	-0.094	0.984	-1.0205	1.0285	0.1935	-0.0285	1.844
UBP 296	0.897	-0.675	0.709	-0.733	-0.71	-0.4005	3.011	0.241	2.278	-1.46	-0.7	3.672	-0.6745	-1.699	-0.881	-0.1995	-0.4785	-1.5575	-0.5405	-0.8215	-0.2775	-0.767	-2.157	0.2525	-0.0475	-1.2145	-2.026
UBP 302	0.088	1.483	-0.965	1.435	-0.4215	-0.6845	2.015	-0.028	1.477	1.467	0.245	-0.507	0.2625	0.4125	-0.0295	1.3055	0.2335	-1.225	0.301	-1.1085	-0.3965	-0.101	-0.5605	0.414	-0.602	0.2425	-1.05
UBP1112	0.911	-0.844	-0.108	0.149	1.2475	-0.078	1.071	1.574	1.945	-1.838	-0.036	0.096	-0.568	-0.573	-0.8415	-0.8235	0.488	0.444	0.858	0.2465	-0.7465	0.207	0.876	1.3535	0.9175	-0.456	-0.364
UCL 1684	0.148	6.24	1.819	1.306	-1.1755	-1.2735	-1.388	0.229	-2.028	1.333	-1.389	0.274	0.3185	0.1275	0.746	-19.698	0.545	0.678	-0.7575	1.77	1.508	1.56	0.6625	-2.486	-0.214	1.191	0.666
UCL 2077	0.081	0.477	0.368	0.423	5.5785	5.8705	3.503	3.689	1.718	3.68	-0.425	0.652	0.704	1.6415	4.304	1.3455	3.1455	2.5535	2.092	3.1515	1.947	2.7455	1.478	2.29	3.0505	1.619	2.084
UK 14,304	0.102	-0.327	-1.679	-1.921	0.0445	-0.854	0.031	0.34	0.348	-0.918	0.833	-0.344	1.5875	-0.4085	-0.677	-0.1345	-0.5235	0.493	-0.0345	-0.438	-1.4115	-1.066	-1.323	-1.282	1.139	-1.9545	0.972
UK 14,304 tartrate	1.856	-0.281	0.091	-0.503	0.702	2.0765	0.593	-4.717	0.608	-2.555	2.195	1.797	-3.18	1.7215	0.8	-17.4035	-1.4575	-2.6815	0.1755	0.0525	0.4175	-0.2285	0.0355	0.8825	-0.2495	0.427	1.442
Urapidil hydrochloride	2.09	0.959	-1.026	1.212	-0.0445	1.3315	-0.099	0.945	-0.536	1.399	0.37	-1.938	0.943	1.377	0.974	-1.567	0.173	0.0745	0.7555	0.855	-0.32	1.0645	0.6065	0.7965	1.1085	0.5515	1.961
Verapamil hydrochloride	3.249	2.31	1.745	1.424	-0.3535	-0.5695	0.91	1.91	-0.516	0.267	2.98	2.492	-0.27	-1.081	-0.007	-0.1455	-1.4725	-0.6545	0.352	-0.382	0.093	-0.886	-2.146	0.672	-1.21	-0.698	0.688
Vigabatrin	-0.88	1.122	-1.576	2.939	-0.4355	0.0295	-1.102	-0.568	-0.689	-0.461	-0.63	-1.726	0.0495	0.3535	0.0515	-1.103	0.8945	1.0875	0.001	0.052	-0.0485	0.502	0.284	-0.155	0.6995	-0.2895	1.129
Vinblastine sulfate	-17.74	-4.091	-18.2	-15.235	-7.6425	-9.707	-12.243	-10.7	-15.755	-8.557	-0.536	1.106	-12.672	-16.661	-11.269	0.296	-11.2135	-7.436	-14.6325	-12.898	3.5885	-17.8305	-10.093	-18.347	-15.362	-11.363	-17.435
Vincristine sulfate	-19.716	-6.872	-19.222	-15.538	-6.804	-9.2125	-11.022	-10.412	-16.521	-7.587	1.734	3.43	-12.464	-17.154	-11.3935	1.6505	-10.6715	-8.181	-13.895	-12.107	4.9165	-16.8615	-8.649	-17.7935	-16.7155	-11.4195	-16.779
Vinpocetine	-0.246	3.209	0.562	1.863	2.3085	2.3145	-2	2.311	0.659	2.933	1.855	0.56	0.9645	-0.2055	3.359	2.93	1.3635	0.0915	1.99	0.581	0.2315	1.2045	1.2675	1.153	1.1835	1.6535	0.473
VUF 5681 dihydrobromide	2.389	-1.524	0.517	1.347	2.08	-0.2545	3.533	-5.668	0.941	-0.976	6.527	1.097	-1.0935	0.146	0.9985	-17.9405	-1.7235	-0.145	-0.057	0.0585	0.5705	-0.054	-0.3525	0.775	-0.784	1.096	0.949
VUF 8430 dihydrobromide	0.457	1.483	-0.43	1.127	0.6055	0.4545	1.208	-0.088	-1.187	-0.615	1.09	1.704	0.5235	-0.2195	0.467	4.3855	-0.259	-0.1005	-1.24	-1.645	0.843	-0.359	-1.0935	-1.2645	-0.2835	-0.045	0.239
W-13 hydrochloride	-0.326	-2.162	0.172	2.607	0.3025	0.2635	2.674	0.858	-0.393	0.413	-1.447	-0.16	-0.8195	0.0975	0.049	0.5925	0.4265	-0.694	-1.4075	-2.068	0.1015	-0.3475	-1.1435	-0.4555	0.853	-1.315	2.921
W-5 hydrochloride	-0.309	-1.631	0.343	0.131	0.516	-0.9135	-0.447	0.179	0.543	-1.887	2.787	1.005	-0.7295	0.746	1.063	-0.031	0.0235	-0.74	-1.1145	-0.7565	-2.322	0.297	-0.8575	1.2395	-0.2575	-0.284	0.314
W-7 hydrochloride	-1.489	-4.921	-1.041	-0.876	0.666	-0.8985	1.253	1.045	0.707	-0.426	0.067	0.007	1.8815	-1.9045	0.0675	1.051	0.633	-3.909	-1.154	-1.017	-0.9205	-1.0415	-0.2235	-0.62	-0.9935	-1.302	-0.253
W-84 dibromide	-0.152	1.019	-1.246	1.029	-0.736	-0.078	0.141	-0.474	1.248	2.123	0.357	0.859	0.704	1.2395	-0.3535	-21.359	-0.604	-0.279	0.155	0.102	0.5445	-0.0705	0.354	-0.095	-0.3925	-0.576	0.176
W-9 hydrochloride	0.495	-0.172	0.03	1.086	-0.8855	0.8935	2.368	-1.863	1.008	0.078	0.221	3.621	0.842	3.0305	1.664	0.474	0.328	0.2035	-0.061	0.046	-0.5495	0.3075	0.192	0.9155	-0.432	0.627	1.399
WAY 161503 hydrochloride	0.932	1.552	0.33	1.452	-0.0485	0.3255	-0.51	-0.272	2.104	-0.365	0.415	2.297	1.669	-0.747	-0.473	-1.1945	1.0595	0.39	0.896	0.522	0.87	0.8325	0.7535	0.2095	0.86	1.101	0.174
WAY 170523	-8.892	-4.957	-9.349	-5.701	-2.6	-4.2205	-3.981	-3.918	-1.287	-2.486	-4.278	-2.687	-5.278	-2.544	-3.444	-0.99	-0.343	-1.912	-5.206	-3.417	-1.069	-4.238	-0.569	-4.634	-5.9995	-3.785	-6.086
WAY 213613	-0.369	-1.478	0.441	0.669	-0.1145	1.89	-0.443	1.357	-0.986	-0.464	0.581	0.976	2.875	-0.288	1.1785	-0.4395	1.078	0.438	0.8825	0.29	-0.6055	1.858	0.9655	1.3235	1.413	1.0115	0.194
WAY 629 hydrochloride	-5.204	-6.407	-9.659	-6.03	0.64	1.555	-4.777	-0.961	-9.467	-0.258	1.756	2.034	1.0425	-0.3325	0.43	0.398	-0.1945	-0.2715	-0.3355	-1.129	2.763	-0.844	-2.2095	2.8785	0.3615	-0.0375	0.11
WB 4101 hydrochloride	-0.948	2.452	-1.333	-1.88	0.397	-1.077	-1.466	-0.65	-0.807	0.268	0.272	2.584	1.17	0.8545	-0.633	0.616	0.6955	-0.2385	-0.5125	-0.512	-1.7275	0.035	-0.6585	-1.832	-0.993	0.3665	-3.414
WEB 2086	0.705	0.508	0.703	0.927	-0.7965	-0.026	-0.703	-0.897	0.775	0.071	2.309	0.554	1.205	1.044	0.403	-1.9165	0.902	0.783	0.711	1.025	-2.1555	2.2265	1.7925	1.6	2.072	0.7385	0.785
WIN 64338 hydrochloride	1.274	1.688	2.236	1.629	0.882	0.3505	-0.119	-1.349	-0.269	-1.128	-10.13	-20.278	0.322	-0.793	0.016	-0.253	1.509	0.2095	1.4025	0.2815	-1.7985	1.571	-2.0395	-2.0105	0.4365	2.8065	1.059
WY 14643	-1.592	1.395	2.166	0.554	0.351	-0.2095	-1.586	0.245	1.831	-0.067	1.101	0.924	0.5885	1.526	0.966	1.2005	-0.551	-0.8175	-1.1265	-0.2825	0.8635	-0.573	-0.707	-0.291	-0.0875	-0.228	-0.321
Xaliproden hydrochloride	1.422	1.648	0.23	-0.709	0.7685	1.481	1.054	1.222	1.656	0.014	2.192	-0.426	-0.6085	0.5235	0.8005	1.2175	1.659	0.4625	1.573	1.4075	0.1665	1.53	-0.3345	1.0795	0.6805	1.948	0.866
Xamoterol hemifumarate	1.019	0	0.694	0.123	-1.1345	-0.224	-1.515	0.992	1.848	-0.976	0.794	-1.31	1.0665	2.278	-0.0825	-0.3775	0.5695	-1.0345	-0.2195	-0.636	0.6545	-0.259	-0.177	-0.54	-0.2505	-0.971	1.56
XE 991 dihydrochloride	0.683	-0.545	0.256	-0.249	-0.086	0.865	-0.576	1.265	0.221	-0.328	-0.96	-0.438	-0.1935	-1.1365	0.1745	-2.795	-2.1405	-0.957	-0.827	-1.2165	1.2805	-0.422	0.2715	0.1585	-2.223	-0.4025	-2.326
Y 134	-1.682	-0.65	-0.32	-1.292	2.727	2.482	0.339	2.775	-1.459	3.547	0.784	0	0.1375	1.856	1.7985	-2.641	4.4655	1.869	3.557	1.899	3.888	3.5305	1.3575	1.8555	2.3885	3.8805	1.505
Y 29794 oxalate	-14.138	-10.543	-16.72	-10.908	-7.2085	-5.2335	-10.155	-8.077	-15.745	-6.095	0.945	5.704	-7.772	-8.202	-10.6915	-11.156	-6.6025	-4.8315	-11.0025	-6.033	6.8595	-8.223	-3.4285	-11.7	-14.154	-7.154	-13.517
Y-26763	-1.436	-1.494	-0.034	-2.375	-2.4675	-2.2705	-0.38	-10.34	0.088	-8.291	-0.807	0.039	-10.101	-5.183	-4.2305	-16.0415	-9.899	-8.2035	-12.6695	-7.282	2.082	-6.301	-5.1865	-10.851	-10.496	-4.051	-12.103
Y-27152	-10.668	-7.18	-17.57	-10.646	-1.0855	-1.2165	-12.309	-8.996	-12.042	-4.222	-1.279	-0.664	-10.013	-2.8985	-1.4115	-15.7555	-9.6045	-6.685	-2.9045	-3.2555	-0.1175	-1.3685	-0.478	-1.543	-0.3705	-0.296	-2.14
YM 298198 hydrochloride	2.736	0.561	0.726	1.742	1.5545	0.9895	1.006	2.992	1.403	3.228	5.703	1.969	1.961	1.506	0.885	0.822	1.9225	0.61	2.8685	2.356	0.4345	2.756	0.0355	2.883	1.7015	2.951	1.391
YM 298198, Desmethyl-	0.668	0.397	-1.339	-1.33	1.9405	2.286	-0.473	0.823	1.141	0.175	1.02	2.844	2.2415	0.4855	1.8845	1.134	0.0835	1.121	2.154	1.587	0.8175	2.033	0.8935	1.53	1.3455	1.5645	0.515
YM 90709	-1.592	0.301	-0.567	-0.303	0.712	1.5345	0.973	-0.578	-2.348	-0.743	-0.876	2.101	1.0465	0.44	0.5615	1.3075	0.073	-0.2675	0.49	-0.35	-0.86	0.105	-2.0865	-0.381	0.122	-0.784	-0.268
YM 976	1.82	1.234	-0.907	1.576	0.372	2.4815	1.688	-0.754	1.476	1.527	1.155	2.78	0.13	0.114	1.3325	-14.5765	-0.278	-1.211	0.455	0.634	1.658	0.5395	0.986	1.1365	1.0175	-0.0105	1.526
Yohimbine hydrochloride	2.134	4.339	2.871	4.042	-1.2185	-1.69	4.508	-1.587	4.728	-3.856	0.283	0.093	-3.411	-3.4245	-1.742	-2.5315	-1.3395	0.6345	1.0905	-0.392	0.374	1.3585	0.8435	-0.0585	0.2495	-0.222	-0.399
YS-035 hydrochloride	-1.359	-1.016	-1.059	-0.459	1.1155	-1.1545	-0.286	-1.689	0.52	-1.792	2.308	0.001	-0.3655	0.89	-0.6625	0.4085	-3.415	-0.285	-1.082	-1.937	-1.5145	0.303	-0.716	-0.328	-0.704	0.134	-0.425
Zacopride hydrochloride	-2.112	1.351	-1.289	-2.227	0.949	-0.461	-0.483	1.296	-0.447	0.562	1.203	2.354	0.179	0.5825	1.277	-16.231	0.8565	1.0095	0.752	0.2485	0.1115	1.7115	0.4165	0.252	0.7915	0.8625	-0.616
Zamifenacin fumarate	-0.36	-1.504	1.321	-0.126	0.144	0.0745	-0.644	-1.615	-1.009	0.049	-0.831	-1.33	-0.696	0.835	0.4095	-19.5745	0.653	0.768	0.249	0.3695	1.0095	-0.8355	0.037	1.9505	1.5905	0.2495	-0.494
ZAPA sulphate	0.441	0.821	0.014	0.199	0.9105	-1.0915	-0.552	-0.436	-0.155	0.202	-0.822	2.31	-1.4105	0.4495	0.37	-0.547	0.834	1.9255	0.3445	0.3485	0.3695	0.0765	-0.4045	0.443	0.573	-0.18	1.499
Zaprinast	-1.1	-2.586	-2.904	-0.405	-1.213	0.6115	1.35	1.048	-1.116	-0.993	-1.323	-0.335	0.77	-0.0665	1.785	-0.0135	-0.276	-0.5715	0.667	0.5155	-0.5915	1.1405	-0.9035	0.205	-0.805	1.1675	-0.121
Zardaverine	2.709	0.341	0.353	-2.826	1.7725	0.371	0.616	0.756	0.247	0.362	0.324	-0.933	1.435	1.3385	0.7735	0.449	2.474	1.228	1.855	0.663	0.401	-0.1635	0.5605	0.963	0.2075	-0.2565	0.642
Zatebradine hydrochloride	0.108	-0.269	2.663	0.395	1.4955	-0.2985	-0.216	0	0.284	-0.327	2.375	0.56	0.1665	0.1405	-0.061	-3.601	0.437	0.4825	-1.254	0.025	-0.911	0.0685	0.033	0.169	0.851	-0.2305	-0.946
ZD 2079 hydrochloride	-0.231	-0.672	-0.258	2.082	-0.4235	1.2225	-0.339	-0.309	-0.709	1.59	-0.438	2.272	0.579	0.7155	1.6655	0.17	-0.7235	0.2775	-0.469	0.1165	1.154	-0.289	-0.0965	-0.5315	-0.3235	0.9315	2.245
ZD 7114 hydrochloride	1.56	0.714	3	0.402	1.0445	0.1735	-0.561	0.794	-1.906	-0.866	-0.388	0.325	1.293	1.231	0.0235	2.9425	-0.179	0.3465	0.803	-3.6275	0.436	-0.2525	-0.3415	-1.822	-0.847	0.2245	-0.002
ZD 7155 hydrochloride	0.992	1.161	0.541	-0.566	2.093	2.2955	1.778	0.878	-0.348	0.362	-3.155	1.671	0.191	1.0515	1.9085	0.234	-0.906	0.3965	-0.4925	-0.9235	0.155	-0.3655	-1.895	0.95	0.3115	-0.525	1.633
ZD 7288	-1	0.653	-1.156	-1.964	-0.2285	0.7495	-1.198	2.646	-3.065	-0.246	-2.525	0.947	-0.4495	0.9385	0.4785	1.333	1.2865	-0.5055	0.292	1.376	1.108	0.0515	0.1055	0.6945	0.0795	0.3215	-1.221
Zebularine	0.422	-0.469	-0.747	2.724	0.462	-0.4275	-0.873	0.506	-2.045	0	-0.821	0.387	1.293	1.5035	0.9205	-1.7465	1.2235	1.804	1.949	2.405	-0.1865	1.8975	-0.225	1.072	1.8455	2.505	1.991
Zimelidine dihydrochloride	2.346	0.924	0.301	-0.074	0.1995	-0.4125	-0.177	1.507	-3.51	1.514	1.352	0.341	1.6775	2.2165	0.879	1.349	0.8905	0.3995	0.824	1.2845	0.832	1.7685	1.2075	1.287	0.1045	0.8835	0.486
Zinc protoporphyrin IX	-0.251	-0.145	2.143	0.303	2.691	0.583	-0.551	3.368	-2.267	1.452	2.37	-0.682	2.0005	0.471	2.6625	0.2365	0.901	1.6405	0.7215	1.7965	3.6075	2.2845	1.7285	1.912	2.5735	2.9815	-0.279
ZK 164015	0.114	0.877	0.9	0.617	3.091	1.6845	0.689	-0.407	-0.764	0.343	-0.008	1.798	0.3755	1.4515	1.7985	0.117	1.6665	1.7855	0.684	0.191	1.844	-0.5475	-2.111	-0.6075	-0.9665	-0.5915	2.199
ZK 200775	1.829	2.458	2.712	2.621	0.532	0.8365	1.216	1.724	2.026	1.749	0.789	1.661	0.88	0.192	1.462	-1.813	3.6665	-0.201	3.0685	-0.0535	0.6965	2.0385	0.9115	2.4245	-1.0585	1.456	-0.391
ZK 93423	-0.03	4.027	0.264	0.72	3.3395	-1.2095	1.142	-2.645	-4.461	-1.36	-2.381	-4.23	-1.5735	-5.3645	-1.175	2.1485	2.1035	-0.688	-0.643	0.1725	0.9745	-0.814	-0.7395	-4.2035	0.246	-0.8935	-2.391
ZK 93426 hydrochloride	2.254	1.209	-1.895	0.865	0.947	0.6345	1.75	-2.433	0.773	-1.212	-1.225	-0.902	-2.0235	-0.8605	1.2625	-4.452	-0.7485	-1.207	-0.6565	-1.364	-0.5465	-1.048	0.1635	-1.647	0.6075	-0.315	0.727
ZM 226600	0.776	3.205	2.693	-0.104	0.977	4.9935	1.892	-0.239	-0.084	2.11	2.531	0.218	1.237	2.15	0.114	1.5335	0.6305	1.3725	0.938	1.3025	3.4935	0.3665	1.5935	1.1135	0.96	0.886	-0.622
ZM 241385	-0.889	-2.448	0.77	1.715	-1.135	1.3345	-1.121	-0.431	-0.841	-0.035	-1.848	-1.861	-0.633	-0.51	0.4535	0.59	1.335	0.3655	2.061	0.8625	-0.5825	0.8255	1.981	0.325	0.855	1.107	-0.211
ZM 449829	-2.747	-1.663	-1.966	-0.92	-5.182	-12.453	-1.843	-7.401	-1.353	-10.355	-2.679	0.917	-8.531	-6.841	-8.227	-0.4365	-0.3355	-4.02	-9.463	-2.8875	-0.401	-7.9575	3.3785	-2.918	-3.7185	-10.1285	0.352
Zolantidine dimaleate	1.523	2.196	1.573	1.514	0.644	0.472	-0.042	2.258	2.034	1.795	-0.005	-0.154	-0.0655	-0.834	0.369	1.7205	1.0765	0.559	-0.4925	2.4865	0.1575	0.4915	0.727	0.2085	1.6105	1.4565	-0.948
Zonisamide	-1.515	-0.382	0.313	-0.979	0.673	0.793	-2.011	2.895	-1.521	3.067	3.911	0	2.0215	2.816	2.5785	0.5225	5.303	1.488	7.2805	3.185	1.608	5.608	2.0195	3.5045	3.046	7.8765	2.186

## Sheet: Tocris panel
Compounds \ Cell Lines	UD-SCC2	HMS-001	UM-SCC47	93-VU-147T	UPCI:SCC090	UPCI:SCC154	FaDu	Detroit 562	SCC9	SCC15	SCC4	SCC25	Cal 27	HSC2	JHU 011	Cal 33	JHU 029	PCI 6B	PCI 13	PCI22B	PCI 6A	RF 15A	RF 15B	RF 22A	RF 37A	RF 37B	JHU 006
(-)-[3R,4S]-Chromanol 293B	0.802	-0.096	0.229	1.204	0.5685	0.2755	-0.992	-0.144	0.253	1.097	1.326	-2.154	-1.493	-0.74	0.226	-0.7445	-0.2755	0.9805	-0.796	1.418	0.3485	-0.3875	1.334	-0.3015	0.7155	0.7755	0.933
(-)-Bicuculline methiodide	-0.409	-0.537	0.928	0.114	0.3975	1.233	0.25	0.571	0.817	1.435	-0.767	-0.698	0.513	0.616	1.4235	0.7405	1.012	1.4655	1.4265	0.9645	0.5335	2.6495	-0.753	1.155	-0.466	3.1885	0.546
(-)-Bicuculline methobromide	0.228	-0.566	2.605	0.354	-0.2735	-1.2015	0.242	-1.052	0.816	-0.072	-1.751	1.539	-1.451	-3.426	-4.1315	0.2445	-0.313	-1.5555	0.3385	-1.1735	-0.99	-1.156	-2.0895	-1.305	-0.431	-1.3795	-0.136
(-)-Bicuculline methochloride	-0.167	-0.71	1.726	1.77	-0.576	-0.3465	0.397	0.413	-0.612	0.907	-0.891	2.609	1.2875	1.4905	0.6715	0.135	-0.048	0.2795	3.092	-0.616	1.8115	0.722	0.3315	0.6475	-0.1265	0.469	3.838
(-)-Cytisine	-1.637	1.192	-1.294	-0.343	-0.307	0.173	0.851	3.047	-0.474	0.437	1.84	0.903	1.21	0.9335	0.429	-0.3205	0.763	1.3165	0.939	0.3875	0.92	0.7685	1.352	-0.0445	0.5885	1.6795	0.834
(-)-MK 801 maleate	-1.213	-0.214	-0.702	0.537	0.869	1.5015	-0.299	0.136	0.371	1.792	-0.854	-1.052	-0.259	0.2335	0.405	0.384	-0.9895	-0.2165	-0.0335	0.3715	0.5215	-0.0055	-2.023	0.3405	-0.209	-0.28	1.772
(-)-Quinpirole hydrochloride	0.436	1.506	-0.136	0.785	1.2235	-1.008	-0.479	1.178	-1.202	0.708	2.551	0.192	2.286	0.599	-0.005	-0.1625	1.88	0.892	0.315	0.375	-0.2775	0.227	0.5935	1.34	0.7005	-0.1485	0.652
(-)-Terreic acid	-0.962	-1.32	-0.387	-3.695	3.005	-5.7675	-0.576	-0.843	-0.727	-0.845	0.418	-0.238	-6.423	-4.5805	-2.672	0.454	0.4235	-1.538	-0.489	2.821	-0.6845	0.6485	0.886	0.6835	1.2725	-0.7865	-2.306
(-)-U-50488 hydrochloride	0.586	-19.842	-1.596	-0.306	0.092	-0.5255	0.119	-0.655	0.666	-0.287	-0.746	-1.079	0.037	-0.2785	-1.481	-0.5205	0.458	-0.3925	-0.0135	-0.888	1.443	-0.499	1.421	0.2545	1.485	-1.666	-1.435
(+)-AJ 76 hydrochloride	0.954	0.08	2.547	0.448	0.0615	-0.1325	0.537	0.565	-0.262	-0.369	1.233	-0.039	0.6935	-0.0655	-0.1675	1.149	0.256	1.6045	0.272	0.5025	2.647	0.707	0.659	1.6385	0.545	0.341	1.258
(+)-Anabasine hydrochloride	0.573	0.16	0.254	2.672	0.5605	0.6855	1.505	0.329	2.277	-0.617	-0.178	0.382	-0.2145	0.382	-0.24	1.789	-1.251	-0.5005	1.1655	-0.194	1.77	0.5695	-0.343	1.773	0.0635	0.019	1.325
(+)-Bicuculline	-0.621	1.197	0.86	2.389	0.301	-0.5365	1.197	1.704	1.445	3.492	2.304	-0.226	2.8635	0.22	0.188	0.1045	0.3475	0.897	1.049	-0.3675	0.3945	0.7885	0.528	-0.325	0.0335	1.4885	0.961
(+)-MK 801 maleate	0.584	0.203	-0.251	-0.338	-0.0525	0.6015	0.549	0.752	1.194	0.434	-1.042	0.208	0.746	-0.813	2.118	1.764	-0.4765	0.4525	-0.2835	0.1465	-0.353	0.234	-0.3615	1.163	-1.2085	-0.378	-1.524
(+)-PD 128907 hydrochloride	0.481	-0.614	2.309	0.703	-1.043	0.8375	0.256	0.749	-1.423	-0.806	1.337	-1.571	0.1945	-0.053	0.272	0.3525	-0.735	0.0055	0.8765	0.2425	-1.214	1.504	-1.405	0.0915	-0.744	1.32	-0.227
(+)-SK&F 10047 hydrochloride	3.193	0.16	3.566	1.02	-0.178	1.0525	2.489	-0.356	0.017	-1.349	-1.182	1.128	-1.1465	-0.8575	-0.416	-0.063	0.048	1.395	1.127	0.4385	-1.1065	1.228	0.972	1.1275	-0.006	-0.122	0.12
(+)-UH 232 maleate	0.644	2.958	-0.628	-0.073	0.2535	0.4465	-2.21	1.798	0.942	1.855	-0.676	-0.336	1.3305	-0.453	1.983	0.6285	2.379	1.22	0.679	1.468	1.509	2.126	1.1105	1.8505	1.9625	0.7845	-0.223
(+/-)-Clopidogrel hydrochloride	2.484	0.266	1.138	0.987	0.411	-0.462	-0.01	0.372	-1.036	0.09	1.668	2.325	-0.1245	0.248	-0.2125	-2.992	0.2705	1.566	0.136	-0.367	2.3285	-0.0875	0.149	-0.9355	-0.0805	-0.3155	1.316
(1S,3R)-ACPD	0.424	0.068	2.284	0.888	-0.029	1.562	-1.671	1.648	1.843	1.152	1.455	-0.148	0.5835	1.8555	0.731	0.698	-0.297	-0.117	1.6165	0.614	-0.161	0.257	0.0965	1.1895	-0.7965	0.739	1.23
(2R,3S)-Chlorpheg	1.512	0.218	2.059	1.238	0.3825	-0.6725	-0.188	0.804	1.007	-0.246	-0.698	-0.121	-0.869	-0.6495	-0.138	0.7525	1.231	1.05	1.363	1.1965	-0.7345	1.1645	1.5275	-0.7885	1.9445	0.9055	0.353
(2R,4R)-APDC	-1.069	0.448	-1.028	-0.456	0.721	0.2145	-1.077	1.553	3.198	0.002	-1.217	0.233	1.103	-1.0925	-0.7475	1.049	0.2585	2.5895	0.4495	1.8165	-1.114	-0.254	-0.1215	1.0355	0.8975	0.0205	1.001
(E)-Capsaicin	0.395	0.226	1.462	2.174	0.05	-0.189	1.227	-0.408	0.062	0.052	0.05	-0.846	-1.144	1.9385	-0.8585	-0.778	-0.9855	0.4995	-0.28	0.1295	-0.3255	1.6165	0.352	0.8105	0.498	-0.1	-2.574
(R,R)-THC	2.697	0.315	-0.142	1.269	-1.0745	-1.685	1.607	-1.467	-0.741	2.019	0.478	-1.068	-0.7215	-0.307	-1.4245	1.983	-0.1495	0.633	0.853	0.0575	1.256	-1.1105	-3.2275	1.5295	-1.2385	0.172	0.498
(R)-(-)-Apomorphine hydrochloride	1.813	-0.348	1.563	-0.082	-0.0055	1.1895	1.349	-1.022	0.604	-0.076	0.018	-0.184	0.501	-1.6165	-1.7855	1.546	-0.7285	-0.6365	-1.815	-0.437	-1.3345	-2.2415	-1.3245	-0.4	-1.2955	-1.086	-0.18
(R)-(-)-Niguldipine hydrochloride	0.59	1.661	1.961	-0.786	2.7315	-1.038	1.606	-4.158	-0.571	1.104	0.333	-2.57	-4.5865	0.0825	0.052	-0.4725	0.107	0.5745	-0.031	-0.0395	1.5525	0.332	1.5265	0.5105	0.644	0.1445	1.454
(R)-(-)-Rolipram	-0.12	-0.093	1.193	0.416	0.022	0.59	0.803	1.48	-0.164	2.619	2.167	2.25	0.474	0.3625	0.9275	1.69	-0.9095	-0.2935	0.442	-1.8405	0.8455	0.0315	-1.8825	0.4115	-0.083	-0.0035	-1.043
(R)-(+)-8-Hydroxy-DPAT hydrobromide	2.046	2.848	0.223	2.361	-0.6605	-0.8235	-0.785	-0.057	0.666	0.56	-1.222	-0.654	-0.389	-0.534	0.1675	-0.0085	0.5235	-0.89	-0.3925	0.2805	0.5375	-0.0135	1.5175	-0.5175	0.958	-0.1135	0.25
(R)-(+)-Bay K 8644	1.534	-2.626	-0.422	0.191	0.766	0.096	0.539	0.542	2.203	-0.221	0.056	-1.574	-0.4165	-0.88	-0.0445	-0.493	-0.5815	-0.802	-1.6815	-0.3545	-0.372	-0.2105	-0.0665	-0.121	-0.768	-0.272	-1.846
(R)-(+)-HA-966	0.537	1.833	-0.195	1.139	-2.238	-3.865	0.235	-1.849	1.499	-1.39	-3.265	-5.652	-1.101	-4.233	-4.9885	-0.7185	-2.349	-2.0595	-6.25	-3.521	-4.0425	-5.018	-3.441	-7.7145	-2.472	-6.0585	-5.155
(R)-(+)-Propranolol hydrochloride	0.151	0.897	0.478	0.203	-0.108	1.988	3.825	1.234	-0.367	0.799	1.36	0.224	-0.9355	1.2775	0.2915	0.3495	0.6245	3.4385	-0.821	2.3605	-0.698	0.02	1.3025	-0.4405	1.5525	1.04	-1.594
(R)-3-Carboxy-4-hydroxyphenylglycine	0.149	0.306	0.787	-1.131	0.368	1.041	-0.098	0	-0.893	-0.919	0.485	1.662	-0.5315	0.0815	-0.175	1.0185	0.347	-0.4915	0.5275	-0.2745	0.897	0.1455	0.6905	-1.2645	-0.1735	0.8295	-4.031
(R)-3,4-DCPG	0	-1.423	-0.268	1.092	0.317	1.9955	0.195	3.668	1.225	2.088	2.155	1.598	2.487	2.896	2.3085	-1.56	1.494	1.9295	2.4235	1.8295	0.2655	3.4845	1.6205	2.8335	1.4255	2.553	1.716
(R)-4-Carboxyphenylglycine	0.303	-1.078	0.862	0.465	1.802	0.3155	-1.792	0.798	0.662	1.872	0.24	-0.301	1.2885	2.4675	1.1925	-0.7055	0.3415	1.6635	0.4895	-0.314	-0.255	-0.7555	-1.44	0.185	0.0265	0.898	1.711
(R)-AMPA	-0.439	-0.142	-1.468	-0.579	-0.291	0.543	1.146	3.177	1.264	3.36	2.033	-0.257	2.162	2.843	1.544	2.519	3.1165	1.3865	1.1605	0.621	1.652	2.463	0.5295	2.335	0.3385	0.747	7.102
(R)-Baclofen	0.745	-1.013	0.5	1.653	-0.201	-0.5555	0.101	0.902	-1.302	0.059	3.589	-1.254	0.4195	-1.292	-1.355	-1.939	0.4825	1.563	0.675	1.4645	0.722	-0.1165	-0.3995	0.2845	1.6845	1.282	4.128
(R)-CPP	0.852	0.16	-1.42	1.16	1.1435	0.863	0.173	0.517	3.015	1.403	-0.844	1.126	-0.4495	0.7175	1.8075	1.828	0.1465	-0.4735	-0.5685	0.0665	1.216	0.5135	0.8765	-0.1255	-0.8005	-0.0285	1.981
(RS)-(Tetrazol-5-yl)glycine	-0.528	-0.285	-0.602	0.19	0.397	0.1475	-0.585	-2.017	-0.268	0.758	0.575	-2.574	-1.139	0.5825	-0.55	-1.0815	-0.3055	-0.5595	1.1065	-1.524	0.2605	-0.2375	-0.2705	0.5	-0.497	1.816	0.172
(RS)-3-Hydroxyphenylglycine	0.606	1.592	2.522	0.223	0.0585	0.9605	-0.443	-0.028	-1.011	0.812	0.263	3.531	1.1365	1.9605	-0.088	1.384	-0.322	-1.212	0.219	-0.731	2.3785	-0.3535	-1.3	-0.6305	0.5665	0.8985	1.072
(RS)-3,4-DCPG	0.07	0.04	-0.578	-0.035	1.4715	1.4295	2.184	3.316	2.181	3.298	2.625	2.305	4.227	4.167	2.2155	1.0815	2.2595	1.42	4.795	2.443	0.7065	3.612	2.3935	3.0005	2.759	3.1785	3.157
(RS)-3,5-DHPG	0.601	-2.129	3.306	2.73	-0.2905	-1.922	-0.483	0.918	2.089	-0.07	-1.31	-0.365	0.807	-0.5745	-0.6295	1.441	-0.95	0.0075	-0.916	-0.52	1.1545	-0.3795	-0.4775	-0.247	-0.772	-2.0215	0.244
(RS)-4-Carboxy-3-hydroxyphenylglycine	-0.101	-0.707	1.213	-0.868	1.6495	0.6335	0.92	-0.044	-0.563	0.781	0.121	-0.043	-1.2595	-0.1095	1.649	1.061	0.2755	0.289	-0.6015	0.8745	1.1685	1.796	1.15	0.1115	-0.208	0.361	-0.184
(RS)-4-Carboxyphenylglycine	1.797	1.046	1.978	0.103	0.263	0.2435	1.583	0.517	-0.545	2.677	-0.221	1.628	1.8765	3.5155	1.151	0.7555	0.63	-0.7455	1.4555	0.1515	-0.8135	0.699	-0.387	1.0385	-0.492	1.271	2.582
(RS)-AMPA	0.262	3.28	1.315	1.804	-0.829	-0.7965	1.144	0.309	0.834	-1.15	-0.355	1.483	-0.1605	1.3565	-0.0545	1.284	0.327	0.5125	0.0185	-0.027	0.0675	-0.082	-0.84	0.97	0.068	1.377	2.288
(RS)-AMPA hydrobromide	-0.072	2.42	0.966	0.218	-0.272	0.1615	0.18	2.176	-0.008	2.979	1.033	-0.577	1.257	-0.098	1.3175	1.9005	2.4225	1.754	0.592	1.8135	-1.884	1.487	1.1135	0.9975	1.918	0.617	-0.471
(RS)-APICA	1.218	2.693	1.76	1.474	-0.583	0.031	2.271	0.048	2.531	1.582	0.845	-1.647	0.834	0.41	1.252	-0.4155	0.727	1.1575	0.7315	2.784	-0.4225	1.529	0.5975	0.196	1.4785	0.7025	0.894
(RS)-Atenolol	-1.893	0.509	-0.543	-0.885	1.445	-0.4925	1.409	0.261	0.809	-0.506	-0.171	0.15	-0.1435	0.726	0.042	0.597	0.3765	0.4935	-0.7505	-0.676	-2.316	-0.147	-1.167	-0.279	0.182	-0.69	-0.509
(RS)-Baclofen	-1.301	-1.331	-1.197	0.493	1.2595	0.9555	-1.84	-0.653	2.09	-0.458	1.902	-0.389	-0.057	0.4625	-1.47	-0.8085	-1.45	-0.095	-1.3415	-1.2215	-1.369	-1.993	-0.4395	-0.688	-1.0505	-1.62	-2.655
(RS)-CPP	0.082	0.21	0.909	1.478	1.0075	-1.3595	0	-2.265	-3.265	-2.024	0.041	2.35	-0.2935	0.4705	0.134	-1.754	-2.058	-1.398	-1.625	-0.741	0.946	-0.318	-1.3995	0.026	-0.4795	-0.733	0.589
(RS)-MCPG	1.746	2.69	4.008	2.501	1.0805	1.0355	-0.827	-0.215	-2.313	-0.241	-1.26	2.26	-0.306	0.9775	0.836	1.24	-0.1435	-0.0905	-0.471	-1.002	0.1325	0.067	-0.231	0.8825	-1.609	0.2445	-1.761
(RS)-PPG	0.549	0.543	2.197	-0.185	0.386	-0.325	1.23	-0.074	-0.336	0.763	1.203	-1.113	0.279	0.184	0.521	-1.0105	1.185	0.557	0.2625	-0.1605	-0.065	1.36	-0.0125	-0.3315	0.381	0.373	1.008
(S)-(-)-5-Fluorowillardiine	1.745	1.363	-0.097	0.601	-0.4255	1.2875	0.682	0.442	-1.141	0.869	1.449	0.487	0.138	2.0795	0.8575	1.11	0.4545	-0.2425	0.897	1.028	-0.4505	0.007	-0.513	0.6675	0.6595	0.232	-1.781
(S)-(-)-5-Iodowillardiine	-2.217	0	0.422	2.906	1.103	0.287	-1.271	-0.302	0.565	3.586	-0.632	-0.187	1.169	1.9825	0.4935	-0.3115	0.8755	-0.512	-0.5585	-0.9325	-1.469	-0.5625	-0.69	0.002	-1.368	0.36	0.736
(S)-(-)-Bay K 8644	1.93	-0.945	0.163	-0.481	0.291	-1.006	-0.188	-1.217	2.851	-1.299	-0.313	-1.138	-0.235	-0.3315	-0.161	-0.8705	-1.064	-0.2965	-1.6295	-1.086	0.401	-1.6185	-1.9145	-0.435	-1.991	-1.342	-1.433
(S)-(-)-Carbidopa	1.054	-0.582	-0.245	-0.653	0.2975	0.9785	1.063	1.262	0.413	0.348	0.315	-2.49	-0.0445	0.7975	-0.8615	-0.4025	-0.2325	-0.373	-3.2445	-1.218	-0.38	-1.3135	0.469	0.3245	0.2325	-1.417	-0.845
(S)-(-)-HA-966	1.216	-0.095	-1.216	0.767	0.075	3.154	2.611	-0.325	0.58	1.137	1.25	1.024	1.1355	0.279	0.4175	-0.6815	-0.128	-1.1845	0.434	-0.0265	1.186	-1.822	-1.4025	-0.206	-0.0645	-0.4105	0.116
(S)-(-)-Pindolol	1.054	1.846	0.193	0.574	-0.1915	0.9805	-0.789	-0.328	-0.764	1.426	1.021	-0.247	0.6035	0.256	0.633	-6.146	1.5715	0.8535	1.4545	1.5545	1.9655	2.0315	1.35	1.42	0.917	1.9615	0.619
(S)-(-)-Propranolol hydrochloride	-4.848	-3.775	-6.717	-3.146	-0.7755	0.1965	0.432	-0.885	-0.44	-1.603	1.138	1.459	0.197	0.3955	-0.433	0.0055	0.2745	0.089	0.4445	1.936	0.015	1.428	0.6925	1.2085	1.4075	2.244	-0.13
(S)-(-)-Sulpiride	-0.558	-0.72	-3.811	-1.396	1.9215	1.513	1.912	0.457	-0.252	0.66	-0.684	-1.015	0.268	0.297	-1.089	0.297	1.1495	1.005	0.02	2.078	0.0035	1.6855	0.417	1.6475	0.759	0.816	-0.767
(S)-(+)-a-Methylhistamine dihydrobromide	0.993	0.832	1.838	0.99	2.2465	1.4235	1.749	1.647	-0.688	2.385	1.671	2.481	1.3455	0.929	1.8595	1.024	1.45	1.6985	1.2025	1.165	0.975	1.3435	1.3285	2.494	0.7085	1.564	1.923
(S)-(+)-Dimethindene maleate	1.14	-0.316	2.431	2.193	1.0025	-0.2095	1.336	0.274	1.943	-0.584	-0.894	0	0.5405	0.307	-0.9615	-0.5075	1.344	1.446	0.7835	0.1605	0.2675	0.932	0.5805	0.7715	0.162	-0.0105	0.067
(S)-(+)-Niguldipine hydrochloride	0.424	1.413	0.764	-0.211	1.1225	-2.2005	-0.608	-4.372	-2.628	-1.129	0.756	-1.343	-3.8555	-0.172	-2.225	-1.042	0.483	1.5595	-0.82	0.0255	-0.1475	-0.5045	1.3065	-2.4445	-0.1955	-1.046	1.899
(S)-(+)-Rolipram	-0.693	4.328	2.451	0.651	-0.862	-0.969	1.964	-1.557	2.492	-1.387	0.478	0.352	-1.588	-0.9125	-2.788	-0.421	-3.1875	-0.884	-1.582	-2.727	-1.384	-2.566	-3.8425	-1.247	-2.1085	-2.659	-3.453
(S)-3-Carboxy-4-hydroxyphenylglycine	-0.48	-0.601	1.637	-0.212	0.1865	-0.3385	-0.644	1.151	-0.719	0.613	0.514	0.012	-0.273	1.4435	-0.205	-0.0485	1.401	-0.223	-0.2485	-0.2095	-1.95	0.1575	0.214	0.2395	0.0485	-0.4845	0.41
(S)-3-Hydroxyphenylglycine	-0.678	0.759	-0.161	-0.841	0.1725	0.555	-1.476	0.091	0.218	0.076	1.048	2.414	-0.5755	1.6855	-1.0745	-2.509	-1.499	-1.5135	-0.559	-0.9115	1.5535	-0.084	-0.854	-0.188	-0.4225	0.9935	0.411
(S)-3,4-DCPG	0.01	-0.816	-1.336	-1.291	-5.5615	1.9975	0.897	1.619	2.275	-0.719	-0.532	-0.033	0.6465	-0.0835	0.289	1.159	-0.499	-0.528	0.3405	-0.0355	-0.347	1.173	-0.3695	0.594	0.202	0.239	-0.476
(S)-3,5-DHPG	0.78	-1.853	-1.166	1.273	-3.113	-0.0405	-2.631	-7.26	-2.13	-5.49	-1.31	3.848	-8.463	-5.3095	-3.4185	0.222	2.415	-0.0655	1.1255	1.105	4.263	1.685	2.0455	1.319	1.784	0.776	2.171
(S)-4-Carboxy-3-hydroxyphenylglycine	0.193	1.136	2.048	1.552	-0.0435	-0.317	0.001	-3.141	-0.152	-0.843	-1.831	-1.696	-2.1465	0.0675	-1.5285	-1.8695	-1.3085	-1.533	-1.829	-2.9665	-1.7615	-1.5625	-0.0515	-1.2365	-1.568	-2.162	-3.537
(S)-4-Carboxyphenylglycine	-0.192	0	-2.567	-0.347	0.8805	-1.2755	-1.876	-0.134	-1.484	1.354	0.251	2.285	0.0075	2.826	0.8555	0.9445	0.95	0.0505	0.3645	2.303	1.156	1.1485	-1.5375	1.008	1.318	1.115	1.112
(S)-AMPA	-0.13	-0.455	0.232	-0.343	0.8785	-0.5725	-0.418	0.487	-0.621	0.439	-0.009	0.896	0.5805	0.384	0.8355	1.7145	0.2765	0.6805	1.1415	-0.481	0.2195	0.45	-0.6265	0.2345	0.298	-0.629	-0.982
(S)-MCPG	-0.318	0	3.324	0.795	-0.4675	-0.2075	-1.699	-0.5	-1.523	2.274	0.38	2.816	1.5385	2.152	0.971	0.973	-0.122	-0.958	0.2065	-0.27	0.2775	0.2515	-0.573	0.373	-1.2135	0.6085	-0.384
(S)-Methylisothiourea sulfate	-0.397	-0.354	0.254	0.72	0.066	-0.6605	0.135	1.091	-1.294	-0.127	1.649	0.077	0.5785	-0.432	-1.016	-0.6675	0.905	1.036	-0.4225	1.404	0.086	1.7745	0.696	1.3505	1.8595	1.6225	-0.008
(S)-SNAP 5114	2.712	-0.391	3.292	-0.495	-0.9935	-0.3605	-0.962	-2.687	1.085	-2.647	-2.868	-4.59	-1.1705	-2.3575	-1.6905	-3.073	-3.0535	-2.5535	-1.9585	-0.9505	-3.403	-1.618	-1.0815	-1.8035	-0.987	-1.712	-4.756
(S)-Timolol maleate	-1.247	3.585	-1.541	-1.326	-0.4375	0.9485	-0.056	0.718	-7.937	-1.106	-0.515	1.57	0.897	-0.5055	1.346	0.972	0.2235	2.182	0.3485	0.4985	2.355	-0.172	-1.07	-1.5295	-0.8405	0.767	0.999
(S)-WAY 100135 dihydrochloride	0.103	3.447	0.293	-0.55	1.412	0.129	-0.059	1.583	-0.685	0.511	0.676	1.043	0.874	-0.9375	0.987	1.0435	-0.6005	0.0585	1.1755	0.3755	-0.7595	-0.4755	-0.651	0.085	0.424	0.019	0.296
1-Acetyl-4-methylpiperazine hydrochloride	-1.288	-2.577	-1.898	0.525	0.68	-0.6065	0.392	2.199	0.288	0.301	0.254	2.139	0.767	1.3345	0.547	0.9015	0.9335	-0.554	0.2345	-0.42	1.1075	-0.159	-0.9245	0.2335	-0.0675	0.406	-0.076
1-BCP	0.4	0.285	-0.492	-2.246	-0.0345	-0.032	1.165	2.483	0.749	1.817	-1.076	0.262	0.173	-0.5975	-1.548	-5.753	0.17	1.5635	-0.0235	1.193	-1.524	2.622	1.472	1.911	0.5675	0.816	-0.234
1-Deoxymannojirimycin hydrochloride	0.171	0.785	1.718	0.429	-0.6105	0.377	0.49	1.009	-0.251	0.959	2.579	0.912	-0.131	0.3475	0.4165	0.454	0.3825	-1.0635	-0.701	-0.8925	-0.4355	-0.947	-1.1155	-0.256	-0.0705	0.366	-0.401
1-Deoxynojirimycin	0.549	1.372	0.301	0.597	-1.0775	-0.1345	0.296	-1.4	3.177	-1.661	0.468	-1.881	-0.902	-1.5055	-0.046	0.728	-0.8095	-0.8155	-0.4355	-1.3405	-1.3125	-0.658	-1	0.272	-0.5315	-1.0565	0.212
1-EBIO	-1.789	-0.064	-0.353	-1.04	0.7745	0.0185	0.136	1.117	-0.169	2.546	0.266	-1.886	0.741	0.6265	0.0875	-1.25	1.3665	0.616	0.262	0.5795	-1.2245	-0.278	0.285	-1.4145	0.267	-0.5805	-0.099
1-Phenylbiguanide hydrochloride	-0.687	-2.659	-2.194	-1.302	-1.1445	1.7185	-1.068	0.773	-0.342	1.262	0.33	3.955	0.581	0.287	-0.1585	2.3215	0.5925	-3.39	0.4285	0.3275	-0.6125	0.1655	0.0905	0.775	-0.588	0.0575	-0.746
1,2,3,4,5,6-Hexabromocyclohexane	3.199	0.783	0.316	2.839	0.352	2.072	1.919	1.626	0.629	1.963	-0.271	-0.56	-0.1295	1.147	1.3825	-18.9265	3.8675	0.975	3.0065	1.921	2.392	2.103	0.2275	1.119	1.748	2.2295	1.997
1,3-Dipropyl-8-phenylxanthine	-1.208	-4.452	-0.755	0.224	-2.1855	1.508	0.742	-0.777	-3.73	-0.767	-2.984	-2.607	-2.4015	-1.9835	-0.944	-0.945	-2.17	-0.775	0.0415	-0.1385	-2.246	-2.6225	-0.3235	-2.934	-0.3015	-1.136	-1.387
1400W dihydrochloride	0.975	-0.928	0.018	1.23	0.6745	0.0755	-0.192	0.835	2.416	2.334	1.993	-0.532	0.4285	1.317	0.534	0.7025	1.0105	1.027	0.8235	1.3815	1.285	0.1985	2.1065	0.2095	1.693	1.43	0.952
17-ODYA	3.515	5.319	4.127	4.545	0.0055	1.963	1.658	-0.264	2.106	-0.393	1.027	1.394	0.8625	0.5775	1.2055	-3.8385	0.445	-0.4845	2.5195	0.469	0.216	0.9205	-0.2475	-0.01	-0.2935	0.54	0.038
17-PA	1.144	-0.168	-0.712	0.922	2.259	0.355	0.054	3.249	-2.059	2.635	1.623	0.826	-0.2135	2.131	1.8045	1.707	2.6515	1.7445	0.9825	2.449	1.4905	1.925	0.565	1.3685	0.8725	0.466	1.57
2-[1-(4-Piperonyl)piperazinyl]benzothiazole	0.091	1.358	0.476	3.39	-0.948	0.691	0.426	-1.219	1.017	1.341	2.014	1.785	-0.2045	-0.3965	1.117	-1.007	-1.165	-1.9395	0.2455	-0.55	-0.0625	-0.1605	-1.363	-0.1445	-1.34	-0.2095	-1.497
2-APB	2.586	0	2.193	3.882	0.1125	-0.286	0.271	4.409	0.342	-0.951	1.042	0.062	0.1825	1.8715	0.6525	0.0565	-0.537	-0.571	-0.137	-0.6615	0.265	-1.983	-1.7535	-0.0345	-0.9495	-0.4765	-3.374
2-BFI hydrochloride	0.297	-1.141	-0.463	2.646	0.983	-0.291	0.136	1.376	1.151	0.605	0.631	0.826	0.676	0.2795	-0.787	-0.3925	-0.537	-1.1255	-0.2195	-0.2325	1.349	-0.101	-0.776	-0.113	-0.331	1.2555	1.063
2-Chloro-N6-cyclopentyladenosine	0.923	0.64	0.671	-0.315	0.901	-0.113	-0.308	1.302	-1.018	1.41	1.148	0.12	0.276	-0.053	0.999	-0.382	0.2245	0.424	1.3645	-0.042	1.3425	0.745	1.623	1.1105	1.5635	-0.14	-0.538
2-Cl-IB-MECA	-0.717	0.472	2.486	0.663	-1.947	-0.6545	-1.461	-0.88	-1.051	1.546	-0.171	-0.541	0.6075	1.095	0.385	1.628	1.4965	-0.2275	0.767	1.729	1.0635	1.5675	0.39	1.42	1.6365	1.041	1.347
2-Hydroxysaclofen	1.177	0.031	1.564	1.578	1.4185	-0.4335	1.317	0.329	0.919	-0.695	1.611	0.824	-2.855	-2.5895	2.13	1.2105	1.9745	-0.3095	-1.475	0.945	2.8375	1.9675	1.8345	-0.4595	1.862	3.338	2.573
2-Iminopiperidine hydrochloride	-0.031	-0.802	0.902	-1.02	-0.5565	-0.4475	1.579	0.311	-1.282	-0.818	-0.343	0.048	0.0035	0.123	-0.931	-3.364	0.071	1.035	0.0085	0.353	0.6855	0.7115	0.756	-0.3225	0.2265	-0.059	-1.131
2-Iodomelatonin	1.041	0.448	0.266	-0.347	0.014	2.208	0.474	1.322	-0.697	0.622	-0.958	0.381	1.723	-1.4125	0.731	-0.505	-0.923	-1.142	0.109	-1.41	-0.8505	-0.9905	-0.8255	1.9575	-0.4385	-0.921	0.751
2-Methoxyestradiol	-4.876	-5.451	-9.625	-6.613	-8.796	-4.5565	-7.126	-6.591	-13.625	-4.697	0.553	3.16	-7.47	-5.6635	-10.34	0.957	-3.9535	-3.858	-5.26	-4.4255	4.216	-8.748	-4.9545	-10.005	0.6395	-6.4305	-13.512
2-Methyl-5-hydroxytryptamine hydrochloride	1.26	-0.612	0.025	-2.736	-0.938	-0.1015	0.446	-7.284	-0.544	-6.242	-2.403	-1.585	-6.2605	-2.0545	-1.783	-4.7435	-5.734	-3.626	-3.776	0.102	-0.4935	-2.0215	-1.803	-7.362	-3.331	-0.558	-2.41
2-Methylthioadenosine triphosphate tetrasodium salt	2.65	0.16	-0.174	0.232	0.117	-0.627	0.64	1.455	1.15	0.441	2.179	-1.597	0.734	0.006	1.405	-0.37	1.8215	0.471	1.339	2.4235	-1.208	2.0005	1.5375	0.7495	0.7495	0.932	-0.001
2-Phenylmelatonin	0.916	0	0.476	-0.598	-0.391	-0.9095	-1.678	-3.566	-0.064	-2.302	-0.746	0.194	-0.106	1.671	0.3465	-1.558	-1.039	-0.3725	-1.1125	-0.5925	0.489	1.1225	-0.703	0.0915	-1.8385	1.3245	0.061
2-Pyridylethylamine dihydrochloride	1.681	0.716	0.52	1.676	0.18	-0.374	-0.206	2.074	-0.539	3.545	0.784	1.327	1.4395	1.2515	0.881	0.3405	0.426	0.2635	-0.2895	-0.6045	-1.792	-0.1515	-0.057	0.9955	-0.8425	0.7155	0.099
2,3-DCPE hydrochloride	-20.134	-0.959	0.094	-4.591	-1.077	0.3275	-5.331	-3.668	-6.707	-0.302	1.729	1.886	-1.917	-0.4715	-0.749	-14.933	-0.687	-0.9895	0.7645	-3.4505	0.257	-6.7675	-0.9755	-1.02	-1.643	-6.4975	-0.424
2,4-Diamino-6-hydroxypyrimidine	-1.73	0.951	-0.275	-0.901	-0.1555	-0.1115	1.16	-2.534	-0.374	-1.358	-1	2.145	-1.522	1.575	-0.388	-4.6985	0.019	-0.491	0.1165	-0.0615	-0.3085	-0.2835	-0.004	-0.239	-0.373	-0.769	-0.611
2,4-Dihydroxyphenylacetyl-L-asparagine	0.355	-1.611	0.405	-0.329	0.024	1.076	0.05	0.288	0.809	1.289	0.253	2	1.7885	1.9615	0.1285	0.4825	0.0075	0.396	0.54	-0.1935	1.0215	1.6565	-0.763	0.537	0.3715	0.918	2.076
2'-MeCCPA	-0.995	0.059	-1.459	-0.163	-0.373	-0.477	-0.902	-0.101	-0.398	0.917	-1.61	1.73	0.2905	-1.35	0.528	0.5145	1.196	1.2915	-0.066	-0.77	0.064	0.534	0.259	1.1995	0.3045	-0.4035	0.657
3-Bromo-7-nitroindazole	-0.887	0.208	1.79	1.151	1.3615	-0.768	-1.097	-1.496	-0.118	0.507	0.007	-0.679	-0.845	-0.4525	-0.1425	-2.38	-0.5745	-1.263	-0.6905	-0.428	-0.708	0.899	-1.423	2.081	-0.9615	-0.63	0.857
3-MATIDA	0.683	-0.766	1.554	0.175	0.394	-1.059	-0.181	1.963	0.525	1.815	0.261	1.1	0.55	-0.4155	0.776	-0.6535	1.9205	2.512	1.0445	1.6745	1.8765	2.308	2.3895	1.2225	0.844	1.3735	2.478
3'-Fluorobenzylspiperone maleate	2.608	-1.299	1.021	-0.633	-1.0685	-2.496	4.932	-9.122	4.616	-3.148	0.575	-0.696	-2.13	-5.2075	-2.322	-1.3815	-2.086	-0.4035	-1.0355	-0.1315	1.293	-1.7445	-1.05	-1.643	-1.496	-0.1855	0.278
4-(4-Fluorobenzoyl)-1-(4-phenylbutyl)-piperidine oxalate	1.103	-0.965	3.465	1.182	-2.2745	0.1045	0.605	1.376	4.927	1.615	2.914	1.561	1.256	-0.5125	-1.6245	-0.587	-1.322	0.1585	-0.205	0.705	-2.141	-0.479	-0.3055	-1.7425	-0.0465	0.6825	-0.161
4-Acetyl-1,1-dimethylpiperazinium iodide	1.911	-2.532	1.124	0.902	0.027	-0.8455	0.633	0.329	1.525	-0.163	1.918	-1.338	0.0865	0.8445	0.42	-0.105	1.754	1.2995	-0.0585	2.912	2.767	1.6465	0.897	3.635	1.7415	0.2305	1.28
4-Aminopyridine	0.827	0.707	0.755	1.099	-1.7155	-0.1835	0.07	-3.343	1.408	-1.313	-0.635	-1.25	-1.694	-2.943	-2.059	-2.9075	-5.2555	-2.559	-2.042	-1.5055	-1.6345	-3.368	-1.279	-2.073	-1.7865	-2.9075	-0.862
4-Chlorophenylguanidine hydrochloride	-1.865	-0.325	-0.802	-0.188	-0.822	1.0935	0.576	0.042	0	1.788	3.187	-0.199	-0.0395	0.8785	0.0715	-0.756	0.7975	-0.626	0.95	0.35	1.1185	-1.3235	0.3615	2.2085	1.061	1.023	-1.072
4-DAMP	-1.902	0.223	-3.432	0.345	-2.67	1.4785	-0.452	-0.203	-0.44	-0.759	1.211	1.544	-1.2005	0.634	0.4625	-0.706	-1.5585	-0.2745	-3.723	-0.5555	-1.241	0.679	1.998	-1.027	-3.232	0.579	-1.741
4-IBP	0.921	-1.364	-1.774	3.622	0.0465	-1.5325	0.102	3.198	1.847	0.202	0.468	3.767	2.398	2.0635	5.6375	0.394	0.6435	1.2825	-0.9815	0.6925	1.1665	0.989	0.203	0.987	0.0965	0.8855	2.391
4-Methylhistamine dihydrochloride	0.004	0.252	1.703	-0.158	0.6395	0.885	1.033	2.489	1.218	0.712	0.972	1.156	1.335	1.0335	0.3465	-0.271	1.622	2.8055	1.986	2.2695	-0.528	0.91	0.868	0.2385	1.5515	1.235	0.333
4-P-PDOT	0.819	-0.035	-1.329	-1.153	0.015	0.2315	1.034	1.104	-0.49	0.565	0.515	0.035	0.2375	-0.7965	0.495	-0.2775	0.418	0.7735	-0.3745	1.42	-0.0025	1.3855	3.8715	0.347	1.5365	2.421	0.447
4-Phenyl-1,2,3,4-tetrahydroisoquinoline hydrochloride	-1.478	-2.478	0.771	0.039	-0.408	-1.3295	0.186	0.538	0.086	-1.126	-0.861	2.319	0.9525	-0.0145	0.9675	1.237	0.7075	-0.194	-0.119	0.4395	0.3535	0.8465	-0.0115	1.394	0.2585	0.612	-1.273
4-PPBP maleate	3.553	-1.028	0.103	0.872	0.472	1.07	1.749	0.088	2.076	-0.005	6.234	1.1	-0.0345	0.442	-0.0945	0.487	-0.306	-0.6145	-1.728	-2.2805	1.445	-1.42	-0.8005	-0.12	-2.438	-2.2165	0.083
5-Carboxamidotryptamine maleate	0.664	0.232	0	0.174	-0.0555	1.14	1.442	1.205	1.46	1.781	0.856	0.223	0.8885	-0.262	1.505	-0.2975	1.6275	1.313	-0.0135	1.7515	1.4575	2.2075	0.9605	2.5865	1.022	2.082	0.743
5-Iodo-A-85380 dihydrochloride	1.587	0.383	-1.433	0.405	1.4155	0.15	-0.97	0.387	-0.018	0.54	1.38	1.636	0.009	-0.528	0.184	1.7815	0.3645	0.1665	-0.152	0.1985	0.6445	0.6545	-1.414	-0.346	-0.4955	0.6155	0.513
5-Methylfurmethiodide	2.385	2.964	1.333	1.959	3.773	-0.331	-1.004	0.064	0	2.447	0.481	-0.771	0.1165	1.486	1.559	-0.305	0.2495	0.89	0.156	0.921	1.283	0.9925	0.7395	2.2165	0.528	-0.199	3.482
5-Nonyloxytryptamine oxalate	-1.1	-3.21	-2.446	-1.214	-3.6855	-13.534	-1.376	-10.577	-1.69	-6.997	-1.996	-6.744	-9.6195	-3.4525	-6.42	-2.146	0.144	-10.585	-2.8065	-2.3345	-3.136	-4.7195	-1.8395	-8.91	-4.1325	-4.975	-3.419
5,7-Dichlorokynurenic acid	0.356	1.237	0.328	1.244	-3.0425	-2.1455	0.308	-1.789	-0.347	-1.979	-2.243	-2.434	-1.346	-3.4735	-3.819	-0.799	-2.4825	-2.392	-4.6165	-4.2945	-2.1005	-2.3075	-2.0575	-6.8745	-2.961	-5.9505	-5.664
6-Chloromelatonin	-2.011	0.517	-2.236	-0.486	1.157	0.3955	0.541	0.235	1.514	2.18	1.386	1.318	0.3495	0.158	1.8045	0.7495	0.919	0.578	2.5435	1.6005	0.483	2.3425	2.5935	-1.1825	1.404	1.0455	12.605
6-Hydroxydopamine hydrochloride	-0.893	-2.325	0.617	-2.009	0.328	0.417	-1.209	-0.302	-1.083	0.087	1.359	0.84	-0.2515	-1.6315	-0.2595	1.234	-1.039	0.2455	-1.285	-3.088	-2.9395	-2.965	-0.798	-0.5855	-1.5455	-2.1945	1.601
6-Iodo-nordihydrocapsaicin	0.475	2.03	2.055	1.295	0.2605	1.4985	3.302	-0.206	3.283	1.779	-0.006	3.817	1.625	0.3885	0.829	1.226	-0.632	0.709	0.2965	0.244	-0.1795	1.1935	1.541	0.5935	0.0065	1.026	-0.787
7-Chlorokynurenic acid	-0.475	0.564	-0.008	0.711	0.0715	-0.0375	1.383	-6.92	1.398	-3.466	-0.724	2.165	-7.29	0.6385	0.1875	-1.34	-4.0125	-1.9085	-0.599	-2.0465	1.069	-1.6665	-1.6165	-1.227	-1.7415	-1.541	1.669
7-Hydroxy-DPAT hydrobromide	0.746	-1.869	10.505	-2.657	0.1125	-0.846	-0.809	1.956	0.503	-0.58	-2.371	0.917	0.289	0.1185	0.0555	-0.472	0.0365	-0.116	0.2475	-2.798	0.7185	-0.0925	-0.693	0.9415	-0.2165	0.3215	-1.855
7-Hydroxy-PIPAT maleate	-0.125	0.411	-0.406	0.09	-2.4495	-0.1355	0.186	-0.829	0.812	-0.324	0.399	-1.344	0.3845	0.6455	2.193	0.0635	-0.7235	-0.3355	-0.8735	-0.994	1.071	0.565	-0.222	-0.3685	-0.474	0.0275	2.64
7-NINA	0.482	0.69	1.512	0.596	0.245	0.538	-0.741	3.258	-0.608	2.644	1.622	-0.659	2.4645	0.516	0.5615	1.1705	2.4515	1.6035	2.117	1.903	2.172	1.7475	-0.2295	1.466	2.5055	1.4305	0.717
7-Nitroindazole	0.334	1.03	1.679	0.122	0.7525	0.9325	0.579	1.818	-1.281	1.017	2.401	0.01	-0.729	0.8285	0.525	-0.999	-2.184	0.5885	-0.8505	-1.5175	1.3255	-0.1425	-0.626	0.759	-0.728	-0.8255	-0.637
8-Bromo-cAMP, sodium salt	1.764	0.472	1.612	0.293	1.408	-2.2455	-1.268	-1.513	-1.813	-0.174	-1.103	0	-0.7675	-0.401	-0.368	0.053	-1.483	-0.0655	-0.101	-0.067	0.727	-1.8725	-0.1415	0.086	-3.533	-0.0435	3.132
8-Bromo-cGMP, sodium salt	0.579	0.658	0.319	-0.439	0.959	0.5245	-1.475	2.074	-0.294	3.058	1.484	0.568	2.101	0.5955	1.24	0.5075	3.452	0.547	-2.0905	1.094	2.224	2.1305	0.646	1.0525	0.843	1.341	0.15
8-Hydroxy-DPAT hydrobromide	0.85	1.731	-0.673	1.709	-0.51	1.4175	1.349	-0.107	0.704	-0.252	1.615	0.028	1.2685	-0.5635	0.1835	0.7465	1.159	1.0435	1.3555	1.197	0.3385	2.156	1.8405	1.61	0.346	1.2275	0.643
8-Hydroxy-PIPAT oxalate	0.451	-1.798	-1.343	0.077	0.16	-0.1855	-0.834	0.356	0.206	1.155	-1.692	0.753	1.8505	1.835	1.014	0.0615	-1.031	1.0695	0.697	1.428	0.4505	0.5375	0.9915	1.192	1.379	0.8335	1.179
8-M-PDOT	0.386	-1.846	0.642	0.379	-0.002	-0.1695	-1.117	0.251	-0.138	-0.242	0.091	2.389	-0.19	-0.8355	-0.945	0.4065	0.414	2.718	-0.502	1.0745	0.196	0.374	-0.008	4.674	0.0455	0.0875	-0.667
9-AC	-1.231	-2.345	-1.139	-2.466	0.2545	-0.133	0.269	0.279	-0.735	0.037	-1.008	-0.943	0.208	-0.098	0.5875	-0.368	0.26	0.0485	-0.0535	0.203	-0.5205	0.6825	0.119	0.42	0.6155	0.2825	0.429
A 205804	-0.566	-0.446	-1.865	-2.151	0.068	0.647	-1.324	0.397	-4.311	1.344	2.609	2.671	-0.1605	-0.341	1.039	0.841	0.14	0.105	0.7365	1.256	-0.346	2.3385	1.0735	0.69	-0.1705	1.208	-0.731
A 61603 hydrobromide	2.439	-0.623	-0.064	0.731	0.0635	-0.329	-0.696	-0.391	3.556	0.158	0.372	0.982	-0.544	0.0515	-1.334	-4.947	0.802	0.0235	-1.603	-0.669	-1.294	-2.4685	-0.225	-0.591	-0.5925	-1.161	1.406
A 68930 hydrochloride	0.602	-0.074	-0.391	1.065	0.882	-0.196	-0.597	0.302	-0.514	1.284	-0.401	-0.07	0.2655	-1.227	1.8745	-0.8525	5.2445	-0.6735	4.2185	1.8095	3.872	2.032	-0.1955	0.3565	0.864	2.318	2.074
A 77636 hydrochloride	-1.026	-0.485	-0.797	-0.461	0.3855	1.881	-2.187	-0.344	0.231	1.515	-0.253	-0.372	1.5285	0.715	2.314	-1.2975	-0.396	-1.9405	0.4465	0.331	0.0575	0.4135	0.583	-0.139	0.5025	1.562	1.456
A-7 hydrochloride	2.583	1.243	0.632	2.732	-0.2685	-4.1155	2.539	-1.516	0.729	-1.506	3.406	4.007	-4.4575	0.739	-2.066	0.2955	0.805	0.0095	0.1555	0.2615	2.899	0.054	-0.138	-2.732	-0.6345	-2.549	3.696
A23187, free acid	-18.748	-10.412	-17.912	-14.882	-10.3295	-15.22	-12.609	-6.785	-15.519	-10.089	-14.726	-44.297	-13.378	-19.231	-10.047	0.1585	-10.856	-8.9475	-15.6825	-13.434	-25.936	-17.381	-7.2365	-15.402	-14.999	-12.925	-10.25
ABT 724 trihydrochloride	-0.857	0.36	0.113	0.64	-0.198	-0.809	-0.423	-0.309	-0.275	0.758	1.538	0.238	-0.0125	0.977	1.0105	-0.2455	1.645	1.3505	1.415	0.6305	0.479	0.7405	0.492	1.2725	2.001	0.1125	-1.53
AC 55649	1.179	0.999	-0.619	-1.138	1.969	-0.0945	0.766	-1.624	1.333	-1.027	3.795	4.455	1.1055	1.4165	-0.461	0.1005	-1.276	0.129	0.0495	1.177	1.0555	-0.181	0.2195	0.107	-0.435	0.0275	-0.344
Acarbose	-0.046	-1.51	-0.522	-0.852	0.1725	1.6585	-0.133	0.983	-1.914	0.134	-0.223	-2.854	0.8815	0.6895	-4.2445	1.2515	-0.0485	0.352	1.2535	0.711	1.5605	0.556	1.412	0.6965	1.712	0.1805	0.032
ACBC	-1.352	1.491	-0.926	-0.738	2.0235	2.2585	-1.293	1.423	-0.668	0.42	1.548	1.192	2.0785	1.152	2.474	0.6005	0.6145	0.2195	0.032	-0.241	1.7415	0.5625	0.0195	0.053	0.8925	1.597	3.371
ACDPP hydrochloride	-0.419	-0.391	0.971	-0.063	2.2275	1.1935	-0.701	0.493	0.113	1.435	-0.604	-0.952	1.2785	1.043	0.1605	1.4165	0.8725	0.866	0.618	0.9875	-0.0235	1.078	1.3325	-0.316	1.0045	0.933	-0.558
Acetaminophen	0.756	-0.132	0.077	-0.473	-0.465	-0.1225	-0.101	-0.184	-0.419	0.978	-1.899	-1.318	1.006	0.475	-0.6315	0.2715	0.522	2.1035	0.4995	1.3225	-1.3765	1.689	2.3415	0.058	1.2975	0.651	-0.352
Acifran	-0.475	0.152	0.261	-1.654	0.211	0.644	-0.318	2.833	-0.66	1.797	0.063	1.043	0.9285	1.8055	2.865	1.142	2.014	1.011	1.965	2.366	0.259	1.3265	1.213	3.062	1.8565	2.8095	-0.437
ACPT-I	0.667	1.302	1.79	1.812	-1.101	-0.455	2.587	1.782	1.886	-1.55	0.169	-0.418	-0.0525	-0.5285	0.4015	-0.8705	0.6055	1.275	-0.145	0.0755	-1.6395	0.797	-0.3985	0.758	0.1605	-0.102	2.168
ACPT-II	-0.944	0.718	-1.082	-0.476	0.612	-0.649	-0.988	2.436	-1.034	1.444	-0.127	-0.544	0.4155	-0.9595	0.9555	0.4375	1.0925	0.0225	-1.3465	0.92	-0.573	1.1575	-1.023	1.725	0.1835	0.4855	-0.285
Actinomycin D	-25.208	-13.139	-31.304	-19.875	-11.9545	-10.6895	-16.04	-6.398	-17.822	-10.831	-14.53	-45.304	-12.2185	-18.778	-10.4895	-5.0535	-14.1815	-9.639	-13.1205	-12.9155	-31.087	-17.4445	-11.905	-17.0505	-17.8555	-13.318	-21.247
Acyclovir	-0.527	-1.733	-1.971	-1.776	-0.7595	-5.399	-2.686	-0.213	-1.185	0.01	-3.952	1.959	-6.507	0.1105	-2.749	1.331	0.681	-0.645	0.2065	0.3915	0.0315	0.444	0.5795	0.0465	0.0095	-0.02	-1.408
AF-DX 116	3.826	4.172	0.241	2.716	-0.23	-0.8765	-0.886	0.485	3.705	2.639	0.115	1.621	0.0125	0.9295	0.7395	0.2595	0.01	1.6885	0.9565	1.7095	2.482	0.3915	1.0165	0.275	1.039	-0.6575	-0.47
AF-DX 384	0.947	3.084	-3.257	-0.845	-1.861	-1.2685	-1.383	2.855	-0.801	0.639	0.758	0.282	-5.3425	-4.0065	-2.106	-0.1445	0.5075	1.8815	0.011	0.3445	1.271	0.444	-0.4795	-1.261	1.2535	2.426	2.14
AG 1478 hydrochloride	-3.869	-3.429	-12.589	-6.076	-5.082	-2.8695	-6.213	-3.621	-1.477	-4.239	-2.089	-2.972	-2.4405	-2.272	-2.9035	-0.5565	-5.915	-4.1765	-7.6035	-0.1335	-3.4135	-0.563	-2.2975	-6.772	-11.4455	-0.107	-5.144
AG 555	0.191	-3.928	-1.726	-1.671	-1.222	1.1185	-1.533	2.72	-1.352	2.447	0.205	0.138	0.0555	-0.195	-0.156	-0.0635	-0.726	-1.3245	-1.2735	-0.431	0.4855	-1.6905	-1.396	-0.3145	0.0685	-1.1945	-1.518
AG 556	-0.133	-0.179	-0.777	0.404	-1.5675	-1.418	-0.648	0.607	-0.412	-0.987	-7.373	-1.502	-0.9915	0.601	-1.2385	-0.922	-2.1275	-0.909	-2.0705	-0.6815	1.037	-2.9615	-2.068	0.178	-0.1215	-3.314	0.384
AG 99	1.065	1.312	-3.481	-0.306	1.074	0.738	0.084	-2.197	-0.557	3.131	-2.032	-0.449	-1.1265	2.0675	1.217	0.9725	0.3825	-0.869	1.091	0.6145	1.6055	0.5225	1.357	2.1455	0.246	2.2205	-0.322
Agmatine sulfate	-0.273	1.527	1.184	5.402	0.761	-0.203	-0.166	1.808	0	-0.246	-0.27	0.137	0.364	1.072	-0.314	-0.776	1.108	1.756	0.535	0.4295	0.0065	-0.0475	1.6265	-0.489	0.7285	0.7225	-0.733
AGN 192403 hydrochloride	1.019	1.503	0.055	1.065	1.0235	-0.467	1.419	1.493	1.214	2.97	0	-0.898	0.599	0.706	0.1145	-1.4885	2.274	3.192	2.1445	2.22	1.1495	-1.0825	2.3925	1.353	1.3845	1.546	2.542
AH 11110 hydrochloride	-1.655	0.629	-1.229	0	-1.162	-0.0945	-1.334	1.406	-1.377	0	-0.254	0.327	-0.2295	0.0665	-0.3745	1.58	-0.3395	0.1775	-0.3115	-0.045	-0.6305	-0.3395	-1.0565	-0.0735	-0.4215	0.67	-1.192
AH 6809	1.937	0.807	-1.696	0.077	-1.913	-1.214	0.778	-0.871	0.258	-2.029	-1.314	-0.149	-1.1245	2.264	0.3735	-0.7505	-5.677	-2.238	-1.381	-0.5225	-0.1355	-1.3075	-2.2805	-0.573	-2.5395	-1.382	-0.903
AIDA	5.033	-1.225	4.431	0.586	-0.8185	-1.461	-1.787	-0.496	1.342	-0.07	0.838	0.385	-0.7555	0.46	-0.711	1.034	0.8275	0.3465	-0.142	0.6965	3.15	0.5295	0.8945	0.569	0.805	-0.454	-1.264
Alprostadil	0.817	-0.416	1.589	0.022	1.224	1.146	0.122	1.726	3.294	0.559	0.571	-0.715	0.443	-0.286	-0.0575	1.2045	-1.198	-1.188	0.129	-1.218	-1.061	-1.342	-1.012	-0.5845	-0.774	-0.529	0.34
Alrestatin	-0.008	-1.236	-0.755	0.943	0.0885	0.701	1.097	2.698	0.488	1.601	0.15	-0.014	1.3885	-0.759	1.184	1.672	1.117	2.106	1.513	1.724	1.712	2.1525	1.333	0.6725	1.0065	0.905	1.845
Altanserin hydrochloride	-0.588	-0.666	0.241	-0.233	0.5815	-0.2075	1.127	2.075	-0.39	-0.697	0.28	-0.139	1.6545	1.8165	-0.4725	-0.6645	1.1535	2.044	1.3775	2.4585	-0.65	2.4835	2.039	0.9435	1.1135	3.3275	0.967
ALX 5407 hydrochloride	0.47	0.862	1.337	0.407	0.097	1.2035	1.792	0.685	0.036	1.072	1.965	0.979	1.392	1.7595	1.2295	-1.738	1.365	1.2075	1.7435	1.6465	-0.3965	1.5145	2.8305	0.973	2.8875	1.7845	1.321
AM 251	-0.209	2.851	2.225	2.603	1.449	4.07	0.743	4.01	2.382	5.2	-2.777	0	1.5365	2.9655	3.97	-0.4605	3.7525	1.6015	3.4325	2.5345	3.319	3.657	2.642	2.9145	3.333	3.3815	2.024
AM 281	-1.604	-0.628	-1.268	-0.186	1.0135	1.31	-0.283	2.317	-1.378	0.097	-2.285	-2.105	1.1705	-0.614	1.0945	-0.95	0.656	1.401	-0.0075	1.139	-0.94	0.747	2.491	-0.2625	1.3535	1.343	-1.352
AM 404	0.381	-0.031	1.408	1.758	-7.973	-6.559	1.654	-0.645	-0.04	-2.523	-1.444	0.354	-2.4655	-1.811	0.3095	-0.7875	1.1845	-0.2265	-0.4555	-0.0195	0.3685	-1.255	2.0075	-0.7615	0.1155	0.0565	-0.559
AM 630	0.644	1.171	-0.561	3.041	0.508	1.774	2.142	-0.948	-0.646	-1.433	-2.812	-0.847	-0.212	0.214	1.8775	-6.181	-0.9235	0.6725	1.0445	0.8495	-0.433	0.508	0.1235	-1.6015	1.3465	0.9105	-0.113
AM 92016 hydrochloride	0.578	1.962	0.863	-0.802	0.7785	1.0445	0.966	-0.23	1.845	0	-1.445	0.302	0.3825	1.0405	-0.139	-1.496	1.376	-0.318	2.299	-0.124	-12.1445	0.7815	1.763	-1.276	1.1275	1.6305	0.597
AM580	-0.802	-1.595	-1.838	-0.962	0.3335	-0.466	0.634	0.222	0.603	-0.391	1.712	0.546	-0.309	0.799	-1.7935	-0.125	-0.4725	-0.4555	0.2105	0.953	-1.574	2.9655	0.6455	-0.3905	-3.4515	1.0165	0.145
Ambenonium dichloride	-2.883	1.252	1.907	1.987	0.3795	-1.183	1.736	0.63	0.531	0.742	2.188	1.563	0.431	0.4775	-0.1945	-0.2935	0.467	1.1245	-0.837	-0.4355	-0.985	-0.6615	0.139	-1.3295	0.489	-1.2295	-0.748
Ambroxol hydrochloride	2.814	-0.4	1.24	-0.59	0.027	0.3945	-0.692	1.244	0.133	0.999	1.323	0.425	0.3655	1.4485	0.7015	0.2425	0.273	0.1145	1.543	-0.2465	0.8765	0.172	0.468	-1.0345	0.4445	0.7155	-0.185
AMG 9810	-0.452	-0.481	2.121	-2.229	1.1255	-1.0085	-0.923	-0.371	0.276	0.519	-1.277	0.627	-1.2445	-0.3305	-1.7475	-0.501	1.5535	0.9055	-0.5385	1.986	-0.631	-0.0935	2.2065	-1.62	0.6865	1.2265	0.207
AMI-193	-0.757	-1.745	0.29	-1.983	-0.1945	0.464	-2.022	-4.266	-0.725	-1.226	-2.713	-0.033	0.5035	-1.7195	-0.846	-1.3885	-1.118	-1.1385	-1.7265	-2.2015	-1.9565	-1.0235	-0.8535	-1.724	-0.4335	-0.5675	-0.292
Amiloride hydrochloride	-2.172	-0.37	1.404	2.511	-1.2525	2.072	0.712	-3.436	0.002	-3.317	-1.95	-1.97	-3.629	-2.1685	-2.342	-0.447	0.1385	-0.751	1.354	-0.93	-2.954	0.0415	-0.8215	0.2065	-1.221	-0.548	-3.473
Aminoguanidine hydrochloride	2.239	6.123	-0.353	-0.636	0.648	0.156	1.165	-0.21	-0.313	-0.163	0.951	0.33	0.784	0.906	0.004	1.567	1.633	0.5175	1.054	2.5955	1.8165	1.601	1.45	2.2185	1.0715	0.9595	0.581
Aminopurvalanol A	1.163	-2.676	0.746	-1.687	-3.0365	-6.0135	-4.202	-5.351	-0.259	-3.813	-2.376	-7.908	-4.301	-1.77	-3.284	2.127	-3.1165	-2.7375	-4.541	-4.215	-1.8325	-4.9345	-2.9495	-3.8025	-5.9575	-6.295	-5.336
Amisulpride	0.186	-0.186	0.879	-0.112	-0.616	0.2165	-0.574	0.623	0.877	0.199	-0.355	1.405	-0.046	-0.939	-0.159	2.793	-0.16	-1.1825	-0.1525	-1.1885	0.1315	-1.6485	-1.5885	-0.283	-1.2575	-0.739	-0.667
Amlodipine besylate	0.273	-2.097	-0.286	-0.08	0.813	2.1705	-1.207	-0.347	-0.497	-0.528	1.416	-0.442	-0.761	0.5015	1.2995	-2.5235	-0.7315	0.5335	-1.1985	0.3145	-2.0925	-0.5605	0.1835	-0.2735	0.368	-0.29	0.179
AMN 082 dihydrochloride	2.054	4.952	2.166	1.782	1.6195	1.7055	1.246	2.625	0.743	1.459	1.47	0.29	1.367	1.168	-0.2365	-0.106	0.082	2.593	0.457	1.425	-0.006	1.448	1.145	0.862	1.4015	0.145	0.87
AMT hydrochloride	0.5	2.493	-0.209	0.68	1.185	0.445	1.033	1.838	0.617	1.793	0.359	0.352	-0.155	1.32	0.1765	0.242	1.178	1.6175	0.643	-9.063	0.108	1.523	1.732	1.2855	1.024	1.624	-0.061
Amthamine dihydrobromide	-2.835	-4.521	-4.115	-7.869	0.609	1.093	-3.955	0.393	-1.44	0.875	0.346	0.874	-0.4845	1.1905	0.2905	-0.301	0.1885	-2.1685	-0.6355	-1.321	0.041	-0.4855	-1.191	-0.374	-0.8655	-1.5245	2.342
Aniracetam	-0.91	0.519	0.677	1.624	1.068	0.2455	1.913	0.834	1.85	-0.573	0.657	1.014	1.2985	1.552	1.2655	0.2515	0.7285	3.0345	1.746	2.4245	-0.58	0.201	1.6025	0.287	1.59	0.484	0.408
Anpirtoline hydrochloride	-1.391	3.135	-1.266	-0.729	0.0985	-0.478	1.554	-1.616	-0.264	0.556	-1.955	1.542	1.1315	0.1825	1.19	1.0965	1.0495	-0.9055	-0.0615	-1.007	0.6215	-0.607	-0.376	1.2115	-0.678	-0.0445	1.047
Antazoline hydrochloride	2.326	0.409	0.723	-0.978	-0.076	-1.0665	1.347	-0.289	0.25	-1.987	-0.413	-1.774	2.744	-0.9525	-1.3595	0.471	0.9335	0.8005	-0.3115	0.6585	0.395	1.287	0.6515	-1.1985	0.129	0.0785	0.019
Apigenin	-0.256	-1.327	1.821	1.311	0.0205	1.4485	-2.397	-0.336	0.803	1.985	1.073	-0.489	-0.004	1.3585	1.163	2.8025	0.7525	0.5395	-1.139	-0.4765	1.129	-0.295	-1.1545	1.0885	-0.8575	1.16	-0.255
Apoptosis Activator 2	1.053	0.082	1.602	1.881	-0.77	-2.493	-0.672	-5.501	-4.189	-2.808	-1.44	0.886	-3.2655	-1.092	-2.283	0.157	-1.464	-0.7405	-1.538	-0.8995	1.6755	-0.555	-0.4645	-3.2665	-0.644	-1.0405	0.091
AQ-RA 741	-0.426	-0.185	-0.448	0.928	1.7335	-0.493	2.623	-0.048	1.733	1.512	-0.579	-0.205	0.5255	2.5045	2.8225	0.381	2.266	1.64	2.2035	2.647	1.3435	2.1	0.7305	0.02	3.047	2.378	0.823
ARC 239 dihydrochloride	2.535	1.019	2.165	-0.307	-1.2605	-0.269	-0.446	0.854	0.273	0.939	1.052	0.685	-0.3865	2.3695	-0.2855	4.1405	1.173	0.807	-0.893	1.688	2.104	-0.476	-0.0265	1.7965	0.22	1.024	0.127
Arcaine sulfate	0.364	1.028	1.685	2.761	-1.026	0.919	-1.001	-0.594	0	0.401	-0.343	0.443	-0.0885	1.2695	-0.38	1.411	-0.426	-0.69	0.134	-1.6485	0.6245	-1.6045	-0.987	-0.7415	-0.863	-0.8795	-1.119
Arecaidine but-2-ynyl ester tosylate	2.092	0.875	-1.005	-1.319	3.3525	0.3535	-1.1	0.553	0.301	0.349	-0.318	0.188	-0.299	-0.539	1.12	3.296	0.0875	-0.169	-0.4845	0.474	0.964	1.135	0.2825	0.153	-0.2705	-0.8105	1.554
Arecaidine propargyl ester tosylate	-1.364	-0.747	-0.757	-1.014	3.5375	0.5555	0.583	-0.778	-1.272	-1.325	0.705	-1.969	0.3475	1.4415	0.8605	1.0465	-1.643	-0.2725	1.1945	1.0345	1.29	-1.6185	-0.4745	0.053	-0.085	0.393	-0.329
ARL 67156 trisodium salt	0.933	0.24	0.284	0.412	-0.6305	1.0215	1.176	1.344	2.573	2.08	1.189	0.77	0.428	0.7485	0.1495	-0.289	-0.474	1.2145	0.2305	0.519	2.589	-0.321	0.479	1.496	0.324	0.002	-0.686
ARP 101	-8.553	-11.878	-9.475	-2.327	-2.814	1.494	0.077	-7.891	-0.397	-1.51	-0.394	3.728	-4.6255	-1.367	0.544	-0.3005	1.325	0.5965	-2.469	1.192	1.0935	-0.399	1.1435	1.395	1.56	-3.956	4.145
Artemisinin	-0.327	-0.144	-1.599	0	0.153	0.543	-1.97	0.109	-2.407	0.492	3.018	-0.821	0.8385	1.04	-0.0385	0.8995	1.57	-0.0605	0.755	1.5625	-0.498	2.3135	1.6605	-0.2645	1.2065	1.566	1.567
ATPA	0.615	-0.003	0.848	1.492	-1.4925	0.709	2.103	-0.259	1.056	0.056	-0.915	-0.099	-0.4835	-0.1405	0.0615	0.325	1.2925	-0.517	0.4925	-0.147	0.9255	-0.0575	0.184	-0.24	0.3905	-0.2325	0.421
AY 9944	0.053	-0.862	-1.288	-0.103	3.678	0.1345	-0.047	0.357	-1.481	-0.809	0.778	2.541	1.904	2.1165	-0.2285	0.3535	1.863	1.5905	0.412	1.1185	0.673	2.103	0.055	2.8415	1.4375	0.9195	1.522
AZ 10417808	2.439	-0.324	4.318	1.405	-0.122	1.043	-0.599	0	1.435	-0.267	-1.252	0.878	1.145	-0.088	0.519	0.764	-1.4285	-1.1605	-0.0795	-0.2795	-0.7205	-1.105	-0.769	0.906	0.2985	0.6935	-1.976
B-HT 920	0.029	-1.032	-1.92	-0.264	0.5935	0.598	-0.585	-1.564	-1.207	0.087	2.716	0.761	0.432	-0.754	1.6285	1.174	-1.98	-1.3035	-1.9275	0.1505	-0.391	-2.169	-0.317	-1.45	-0.621	-1.982	1.591
BADGE	0.098	1.464	0.568	-0.838	2.7445	1.6105	0.78	1.919	-0.266	1.729	-0.119	2.805	0.7965	1.0525	1.758	0.9545	-5.735	-9.2125	-17.2135	-11.0475	3.8715	-0.8375	-1.076	-6.1445	-14.042	-2.1725	-13.905
Baicalein	-1.249	0.991	-3.687	-1.416	0.443	0.404	-1.218	0.482	-0.274	-0.277	0.664	0.291	-0.017	0.227	-0.082	0.2715	3.1405	0.0625	3.014	1.25	0.517	1.5605	-0.2005	-0.153	0.3595	3.2515	1.142
Bax channel blocker	-1.577	-2.747	-1.136	-5.927	-4.812	-4.7435	-1.88	-9.552	-1.86	-9.965	-12.138	-7.445	-6.098	-3.1275	-7.4745	0.8135	-1.903	-1.7295	-6.9405	-2.0895	-1.911	-2.9505	-2.4325	-5.9255	-4.979	-3.154	-1.459
Bay 11-7085	0.873	-4.561	-10.026	-3.075	-12.8805	-20.0965	-7.277	-11.382	-22.404	-14.345	-3.133	-19.772	-13.491	-12.2255	-16.447	-0.773	-13.356	-17.116	-21.353	-11.9485	-7.5815	-20.1625	-11.415	-19.6055	-17.5845	-25.0475	-23.454
Bay 11-7821	-1.025	-4.384	-11.081	-3.035	-13.5115	-17.3735	-5.32	-9.483	-23.305	-12.856	-1.343	-13.592	-10.7715	-7.9815	-13.158	1.6825	-5.909	-10.2235	-10.826	-1.937	-0.318	-15.888	-3.63	-11.5005	-7.472	-19.7485	-8.523
BAY 59-3074	-1.591	0	-0.076	0.02	0.637	2.0205	-1.233	-0.031	0.783	0	-1.146	0.245	1.0225	0.295	1.4355	0.2655	-1.0055	-0.9005	1.0395	0.2545	2.2245	-1.5085	-0.256	0.166	-0.3535	-3.9975	-2.005
BD 1008 dihydrobromide	0.433	0.757	0.516	2.956	0.788	2.122	1.049	0.894	-0.113	1.78	-1.603	-0.292	0.5005	0.277	0.402	0.5575	0.179	2.4225	0.315	1.663	0.158	1.641	1.0615	-0.7175	1.3065	1.582	1.366
BD 1047 dihydrobromide	-1.381	1.416	0.089	0.369	-0.23	1.0755	0.545	1.892	2.619	-0.117	2.932	0.614	1.266	-0.1575	0.0515	-0.3085	-1.1715	-0.469	0.257	-0.358	0.846	-0.7035	-1.1425	0.008	-0.8075	-0.7675	1.191
BD 1063 dihydrochloride	-0.462	-1.227	-0.884	-0.457	0.3415	0.8465	-0.585	-0.397	-0.773	-0.203	-0.314	0.145	2.0355	-0.4725	0.6965	0.553	1.609	1.9675	-0.1215	1.844	0.1015	0.9095	1.971	1.357	2.2045	0.5795	-0.581
Benazepril hydrochloride	-0.351	0.095	-0.289	-0.118	1.0045	-0.0935	-0.745	0.674	-0.691	0.912	2.523	-1.776	0.13	1.555	0.462	0.075	2.123	0.9415	0.808	0.132	3.872	-0.303	1.3035	0.696	1.323	-0.857	1.291
Benzoquinonium dibromide	-1.727	-0.218	-1.01	0.401	-0.6045	-0.195	-0.45	1.236	0.402	1.103	0.586	0.601	0.8515	0.5415	0.387	-0.2965	0.84	-1.2825	0.385	-0.6655	-1.507	-0.444	-0.7765	-0.31	-1.215	0.009	0.844
Bestatin	1.215	1.335	0.875	-0.378	1.3515	0.9745	-0.111	1.069	-2.235	2.532	1.831	1.104	0.021	0.3435	0.9455	-1.1315	0.8635	2.066	-0.8245	1.846	0.5745	1.04	-0.1265	0.9725	0.6645	1.489	1.628
Betaxolol hydrochloride	0.813	2.511	0.707	-0.889	1.302	-0.594	0.947	2.467	-0.093	0.786	0.487	-0.078	0.696	-0.4005	0.8225	0.384	-1.5715	0.5995	-0.51	-1.885	0.4075	1.675	1.1195	-3.336	-1.487	0.7735	-0.054
BHQ	0.482	8.316	0.981	0.146	1.6715	1.6105	-0.166	6.394	2.242	3.471	-0.019	2.039	1.8125	0.1015	3.2385	0.427	-0.256	0.6335	1.788	0.4565	0.379	1.685	-0.427	1.409	1.0535	0.997	0.569
Bifemelane hydrochloride	-3.406	-1.312	0.27	0.162	-0.178	0.127	-2.713	0.329	0.451	1.18	2.331	-2.169	-0.451	0.432	0.8905	0.229	1.337	0.865	0.3815	1.2165	-0.2235	-0.129	0.5075	0.6795	0.537	0.9455	-1.212
BIIE 0246 formate	-1.282	0.637	-0.613	-1.538	0.0075	1.0875	-0.775	-1.872	-1.989	-0.174	-0.381	-0.236	1.0335	-0.3795	0.48	-0.4915	-1.327	0.272	0.307	-0.8425	0.8995	-2.1455	-1.4585	2.2205	-0.8235	-1.193	0.374
BML-190	0.592	0.44	-1.23	0.012	-0.0825	0.1375	-0.051	-0.168	-1.011	-3.025	0.57	-0.758	-0.931	0.6275	0.1445	-2.388	-0.957	-2.76	0.1745	0.6025	-0.375	1.1505	1.09	0.6575	-1.8585	-1.0485	-1.277
BMS 182874 hydrochloride	0.693	-0.909	0.417	-0.166	2.786	1.0115	0.613	2.387	0.364	-0.319	0.536	0.262	0.9885	1.4825	2.453	-0.177	1.953	1.3845	1.6685	2.9405	-1.315	3.04	2.088	1.2535	3.526	2.6985	1.021
BMS 191011	-2.017	-2.468	-2.463	-1.277	-2.703	-5.609	-2.691	-2.664	-4.431	-5.545	-1.795	0.628	-5.4335	-2.4725	-5.1145	-1.3005	0.772	-1.2	-0.212	-0.126	-0.2635	-1.9135	-0.401	-1.151	-0.8725	-0.6715	-2.894
BMY 14802 hydrochloride	0.172	-1.526	0.063	0.535	1.0415	-0.1385	2.274	1.312	1.192	1.654	-1.809	1.083	0.582	-0.213	0.742	-0.405	2.904	1.1975	2.9525	2.4195	3.3495	3.081	1.297	0.705	1.7745	2.2635	1.987
BMY 45778	0.523	0.003	2.059	1.65	0.9845	1.1715	2.014	1.514	0.855	2.001	-0.829	-0.035	1.018	0.3235	1.7775	0.19	1.3105	0.1075	2.1005	2.075	0.854	1.4965	1.729	2.407	2.2745	1.1465	2.628
BMY 7378 dihydrochloride	1.085	0.952	-1.148	0.111	-0.8885	1.1475	0.915	0.405	-1.942	0.916	-0.92	0.899	1.675	-0.731	-0.3145	1.198	-0.1645	-1.28	-1.0525	-0.3925	-0.322	0.024	-2.337	1.184	-0.149	-0.817	-0.022
BNTX maleate	-9.295	-14.731	-10.301	-10.725	-12.653	-16.749	-9.647	-12.355	-10.391	-11.833	-3.351	-12.761	-12.5965	-19.8955	-15.8005	-3.5625	-10.9665	-16.15	-21.1985	-17.7815	-5.191	-20.3175	-10.6485	-23.4095	-21.5665	-25.9135	-26.713
BP 554 maleate	0.842	2.418	0.156	-2.062	-3.008	0.3105	0.541	1.192	-0.834	0.519	1.322	-0.945	1.4985	1.165	2.1645	-0.8075	0.71	1.447	0.992	0.814	1.398	1.892	1.202	0.3795	0.972	1.287	0.088
Brefeldin A	-22.418	-13.94	-28.74	-18.888	-11.986	-16.557	-13.914	-6.669	-17.109	-10.606	-5.409	-7.715	-12.5305	-15.767	-9.886	1.8375	-12.8445	-10.231	-16.1395	-13.4695	-3.731	-18.8235	-10.9415	-16.897	-17.14	-14.2955	-22.594
BRL 15572 hydrochloride	-0.578	1.107	-0.22	-0.057	0.089	-0.795	1.025	0.506	0.229	-0.881	0	0.75	1.376	2.1815	0.188	-0.7365	0.78	0.4335	0.5445	-0.5215	-0.0125	-0.109	-0.6865	1.159	0.02	0.017	1.106
BRL 37344, sodium salt	1.166	0.208	1.161	-1.549	-0.4885	1.155	-0.449	-0.735	0	-0.55	-0.396	-0.4	-0.6705	0.3845	-0.4435	-0.699	0.129	-0.3975	0.4265	-1.633	1.664	-0.414	-0.2375	-0.1055	-1.131	-1.15	-0.791
BRL 44408 maleate	2.209	1.805	0.912	2.205	-1.204	0.94	0.984	0.39	1.547	-0.167	0.266	2.444	0.1275	0.4205	-0.1685	0.9485	0.277	2.301	0.5895	0.776	2.3805	1.369	2.4165	1.9565	1.683	-0.046	0
BRL 50481	-0.126	0.538	0.165	1.435	1.0695	0.7825	-0.956	0.736	0	0.168	3.466	-1.132	0.862	1.343	1.0515	-1.855	-0.0895	-1.116	0.6095	0.6715	-0.5945	0.6445	1.242	2.001	-3.644	0.845	0.139
BRL 52537 hydrochloride	-3.548	-1.841	-1.143	-0.084	-0.4445	-0.74	-0.974	-0.582	-1.236	-0.267	1.662	1.233	-0.637	-0.455	1.094	-0.776	0.4745	-0.3385	-1.857	0.0585	1.053	-0.6255	-0.083	-1.569	-0.49	-0.2915	-0.64
BRL 54443	0.473	-0.537	-1.02	2.013	0.204	1.6675	3.276	0.473	0.587	-0.267	-2.272	-1.468	0.5475	1.147	-0.3365	-15.95	1.3215	0.186	0.2215	-0.1175	0.94	0.821	0.792	1.2875	1.46	0.782	0.433
Bromocriptine mesylate	-0.191	-0.783	-1.658	0.419	0.2635	3.9425	1.403	2.352	0.304	2.011	1.032	0.243	-0.329	1	1.229	-0.5075	-0.33	0.919	-1.21	0.538	0.387	0.7425	0.9015	-1.846	0.0185	0.088	0.202
BTCP maleate	-1.607	-1.164	0.06	-0.984	-0.653	-0.4165	-0.665	-0.648	-1.008	-0.898	-0.364	1.182	-0.6145	-1.8015	-0.787	-0.2195	0.0625	-1.364	-0.7465	-1.9425	1.285	-1.86	-1.822	-0.784	-1.767	-0.964	-0.959
BTS	0.102	0.678	1.083	0.489	-0.6325	-1.4075	0.912	1.251	2.54	1.634	1.933	-1.409	-1.2025	1.1225	0.8375	-1.83	0.759	1.488	-0.1245	-0.239	0.8965	0.4685	-0.3825	0.651	0.3945	-0.105	0.711
BTS 54-505	-0.103	1.283	-0.198	1.923	-2.1845	-10.701	0.745	-8.74	0.811	-8.22	-10.37	-22.269	-11.6715	-8.384	-7.131	-17.349	-10.2985	-11.1115	-9.1915	-8.2885	-23.034	-12.0925	-4.15	-10.463	-11.251	-9.159	-14.474
BU 224 hydrochloride	-1.175	2.991	-0.607	0.161	-0.585	-1.113	-1.019	0.72	-1.813	-0.18	-0.114	0.165	-0.5695	-1.327	-0.461	-0.0485	0.8305	0.501	-1.664	0.0125	-1.424	0.127	-0.8615	1.561	0.2595	1.09	1.18
BU 226 hydrochloride	0.993	-0.26	0.629	0.096	0.8045	2.014	0.648	0.114	5.373	0.076	-0.484	-2.237	1.3625	0.697	1.7455	0.2705	2.9865	4.1795	1.761	4.6945	0.4455	3.1265	1.976	2.3225	3.2655	3.141	0.621
BU 239 hydrochloride	-0.992	-0.475	0.976	-0.466	1.7255	-0.5595	1.219	-0.386	-1.793	1.264	0.54	-0.072	0.5975	-0.162	-0.697	0.104	-0.5845	-0.1585	-1.44	1.727	0.4045	0.02	-0.3145	0.041	-0.9235	0.5795	-0.214
Budesonide	-2.285	0.115	1.687	-0.216	-0.87	1.0565	-1.105	1.404	-0.692	0.61	0.171	-1.602	0.939	0.445	-0.2675	0.8935	-0.102	0.473	0.0185	1.3095	0.016	0.926	1.5355	-0.364	0.225	-0.0635	0.753
Buspirone hydrochloride	-3.064	0.83	0.232	4.016	1.7585	1.0635	-0.703	0.643	-1.308	2.325	1.634	1.611	0.1905	0.4545	-0.1795	-0.403	-0.1995	0.704	0.822	1.7865	1.303	0.2125	-0.2825	0.696	0.468	1.2855	0.726
Butabindide oxalate	-1.42	3.677	-2.675	0.065	-0.149	0.271	-1.04	1.904	-0.781	-1.831	-0.838	-0.073	2.485	0.3235	-0.3025	0.5325	-0.977	-0.956	-1.487	-1.3115	-0.8065	-0.423	-1.5875	0.5995	-0.2785	-1.0165	-0.322
BVT 948	-3.072	-1.791	-4.068	-1.892	-1.706	-2.1365	-2.739	-4.384	-8.227	-13.947	-3.26	-0.857	-4.018	-22.2675	-4.465	-2.086	-5.679	-5.194	-4.1565	-2.998	0.7095	-6.7775	-2.967	-5.0965	-0.3165	-3.978	-0.505
BW 373U86	-3.408	-1.727	-1.483	0.073	-0.2535	-0.1465	-0.109	1.602	0.422	-0.197	2.558	-0.709	0.4595	-1.5275	-0.9145	0.9865	-1.14	0.9335	-0.81	-0.378	1.1375	-1.087	-0.4255	0.8015	0.689	-0.0295	-2.428
BW 723C86 hydrochloride	1.483	4.436	2.917	1.565	-1.06	-0.311	-1.603	-0.424	-0.13	-0.216	0.518	-0.339	-0.4915	2.069	-0.683	-0.8825	1.9895	0.3955	0.1955	1.9355	-2.333	1.45	0.9705	0.3635	0.7745	0.871	-3.417
BW-B 70C	-3.727	-0.779	-1.746	-3.221	-0.3655	-2.013	-2.669	0.327	0.299	0.147	1.678	1.326	-1.0175	0.711	-4.395	-1.4925	-1.085	-0.8905	-0.194	-0.796	-1.5145	0.1015	-0.2875	-0.7925	-1.59	1.3775	-0.15
Cabergoline	-0.315	-1.341	-0.358	-1.118	1.8175	-0.117	-0.12	1.426	-1.97	-1.184	3.15	-0.146	0.377	1.57	-0.1025	-1.1265	-0.5055	1.6155	0.2185	0.3815	1.2505	0.5105	1.261	-0.3175	1.304	-0.053	-0.173
Caffeic acid phenethyl ester	-0.832	-5.12	-3.404	-2.132	-2.825	-0.0775	-2.565	1.747	-6.396	-3.116	0.831	-0.225	1.362	-0.645	-2.0045	-0.372	-2.0435	0.109	-1.071	-0.2765	-0.2075	-3.827	-1.7175	-1.0265	0.2895	-4.5725	-3.412
Calcipotriol	-1.991	-0.043	-3.443	-3.056	2.649	-0.0695	-0.817	1.076	-1.821	-1.747	-1.299	-3.24	-2.662	1.2775	-2.8075	-0.9775	0.713	0.117	0.86	1.1915	1.404	0.3795	0.155	0.171	1.397	2.982	-1.189
Calpeptin	-1.265	1.435	0.052	-0.223	-0.7685	1.275	0.395	0.975	-1.14	-0.028	1.435	4.527	-0.597	0.254	-0.5175	0.3245	-1.3915	1.6835	0.873	1.0735	0.4835	0.7715	1.251	0.388	-0.2215	0.046	-0.504
Camptothecin	-19.511	-13.981	-25.479	-15.769	-12.1315	-14.8375	-12.951	-8.815	-15.373	-10.83	-2.021	1.702	-12.024	-15.86	-10.7725	-0.9785	-9.351	-7.635	-15.2225	-9.918	4.274	-15.3755	-9.4535	-14.604	-16.1105	-12.0165	-18.32
Cantharidin	-15.224	-5.68	-19.926	-9.521	-6.9975	-15.578	-5.148	-9.881	-8.606	-11.72	-2.326	-9.752	-10.432	-16.5045	-12.6135	0.0315	-14.8975	-9.5695	-21.3555	-9.7	1.4365	-17.4815	-11.9745	-12.487	-17.1275	-16.5735	-22.451
Capsazepine	0.601	-1.565	0.793	0.637	0.1135	2.4255	0.979	0.239	-0.377	1.706	1.319	2.852	1.3225	-0.1975	0.643	1.063	1.2315	1.6775	0.9715	1.2285	2.055	-0.007	0.7155	0.7385	0.97	0.234	0.839
Carbetapentane citrate	-1.092	0.403	0.117	2.214	0.0805	2.4445	1.442	0.365	0.832	1.159	-1.272	-1.092	1.1745	1.124	0.952	-0.9305	1.8485	1.9655	-0.342	1.148	-1.2215	1.4585	0.5475	0.1625	-0.0285	0.1995	-1.478
Carboplatin	-0.547	-1.456	-1.834	-0.808	1.1465	-3.2925	-0.759	1.998	-0.687	1.087	-0.092	0.375	1.4215	0.811	3.073	1.9025	1.394	0.532	-0.585	1.202	2.3025	1.8285	1.0595	0.202	1.5305	0.7135	2.112
Carmoxirole hydrochloride	0.359	0.557	2.524	-0.206	-1.108	0.9645	-0.297	-1.272	-0.615	-0.552	-0.792	0.064	0.2515	-1.1875	0.235	-0.003	-1.887	-0.2235	-0.341	-1.004	-2.993	-1.378	-1.007	0.853	-1.016	-1.5765	-2.795
Carvedilol	-0.845	-2.611	-2.308	-1.187	0.219	-0.4895	-0.938	-1.202	-1.028	-1.673	-1.924	-0.785	0.9905	0.5265	-1.5195	-0.187	-0.4085	-0.5885	-0.0575	-0.94	-1.647	-0.677	-0.7725	-1.494	0.125	-0.775	1.706
Castanospermine	-0.042	-1.038	-0.681	-2.92	1.945	-0.4455	3.353	2.119	-0.155	2.721	-1.903	-0.016	1.6685	-0.6825	2.7685	1.4465	2.2595	2.74	0.899	1.9055	0.6525	3.225	2.377	0.6425	1.4975	2.312	1.758
CCCP	1.494	-3.212	-5.809	-2.887	-2.9415	-7.333	-4.563	-7.951	-10.191	-7.544	0.691	0.434	-9.6375	-9.811	-8.465	-0.1295	0.4695	-4.686	-0.5455	0.4	1.1855	-9.371	-3.7635	-8.7975	0.7765	-12.1615	0.643
CCMQ	1.555	3.423	-0.198	-1.078	-0.7765	3.9005	0.725	1.07	-0.486	1.814	0.083	0.429	-0.9245	0.39	0.2105	1.874	0.276	0.835	0.2595	2.0885	0.9285	0.772	0.2515	1.658	1.223	-0.219	0.911
CCT 018159	-2.426	0.213	-6.63	-2.239	-1.9905	-2.3865	-3.649	-7.082	-3.336	-3.183	-2.557	1.421	-2.1055	-1.2855	1.0625	-0.0075	-1.4485	-1.5975	-3.3565	-2.011	0.083	-2.538	-2.3555	-1.9685	-1.1535	-1.274	-2.335
CD 1530	-0.769	-3.023	-1.031	-2.15	-2.221	-3.077	-2.074	-0.611	-11.747	-3.294	-1.393	-0.029	-0.271	0.564	-3.1595	-2.342	-3.0135	1.164	-0.917	0.269	-1.2515	2.1545	2.0885	-0.199	0.121	1.446	-1.97
CD 437	-5.715	-7.467	-9.676	-10.402	-12.219	-11.7505	-10.916	-7.583	-11.357	-9.839	-2.619	1.508	-9.98	-14.3515	-11.052	2.6355	-6.833	-9.742	-13.7615	-9.8865	1.8845	-14.9515	-8.536	-12.4275	-19.0305	-16.1365	-11.479
Ceramide	-0.573	-2.417	-1.218	-1.523	-3.0615	-4.4925	-1.924	-5.105	-2.005	-2.97	4.271	2.2	-5.8375	-5.154	-3.979	-1.678	-1.4225	-0.681	-1.874	-1.356	1.7735	-4.576	-0.3695	-0.5795	0.7245	0.5685	-0.932
Cetirizine dihydrochloride	-0.224	1.544	0.132	0.649	2.1545	0.445	-0.644	0.958	-0.935	1.283	-0.186	-1.036	1.0845	1.1125	-0.3705	0.2445	2.52	1.714	2.0635	1.034	0.8305	1.3615	1.6805	2.3245	0.9215	0.7015	0.321
CFM 1571 hydrochloride	-1.143	-2.273	0.644	-1.142	1.3115	1.802	-2.333	0.983	-1.028	0.912	2.357	1.324	1.1525	-0.2915	0.028	-0.026	0.3615	-0.461	-1.0505	0.776	-0.051	0.4785	2.5665	0.8345	0.661	0.864	-0.638
CFM-2	0.266	-0.086	0.214	0.232	-1.6515	0.868	1.203	0.337	-2.629	0.912	0.107	0.191	-0.867	-0.7765	0.0015	-0.917	1.053	0.495	-0.0655	1.17	-0.609	1.112	0.851	-1.8425	0.981	0.3975	-0.988
CGH 2466 dihydrochloride	0.698	0.254	-0.46	-2.054	3.028	-1.166	-1.591	-2.136	-0.948	-1.641	-0.999	0.56	-0.469	-0.2795	-0.5725	-0.728	-0.1015	-0.2925	-0.731	0.411	-1.9285	0.721	1.1925	0.3205	1.1405	0.655	-0.498
CGP 12177 hydrochloride	2.275	0.909	1.128	2.668	0.592	0.909	1.316	1.299	-0.115	1.373	1.774	2.283	-0.8685	1.138	0.6645	0.9565	0.836	0.104	0.403	0.699	0.6875	1.688	1.9185	0.719	-0.0255	0.393	0.495
CGP 13501	1.998	0.928	1.456	0.517	1.595	1.788	1.315	0.567	0.167	-2.349	0.83	-0.049	-0.345	1.0125	-0.5335	0.72	0.906	0.1585	-0.2105	1.6575	1.0705	1.133	0.524	0.483	0.0075	0.665	0.412
CGP 20712 dihydrochloride	-0.399	-1.32	-1.714	-1.335	-0.1475	0.158	-1.441	1.252	-0.553	0.314	-0.214	2.147	-0.0985	0.3795	0.813	0.669	0.9775	0.214	1.214	0.655	0.7765	0.437	1.4255	0.6255	0.0755	-0.6635	0.504
CGP 35348	2.989	-1.128	0.755	-0.058	-0.5735	0.281	-2.155	1.233	0.44	-0.794	-0.887	-0.432	0.1205	-0.2585	0.033	0.82	0.9935	0.257	1.192	2.1935	1.321	1.1305	0.9005	-0.1055	2.289	0.6005	0.465
CGP 37157	0.828	1.269	-0.233	1.916	2.0855	-1.1455	3.419	1.756	-1.058	0.66	-1.985	2.133	0.5145	-0.7665	-0.823	-1.0945	0.3975	0.546	0.104	0.3605	-1.2265	0.929	1.989	0.546	1.2665	0.8825	-0.102
CGP 37849	0.476	-2.161	2.019	0.294	1.3895	0.5055	0.845	1.305	-1.463	2.252	-0.034	-1.515	0.0365	1.3265	0.5435	0.516	3.851	1.468	3.8105	1.7885	2.048	2.486	0.147	0.715	1.766	3.073	1.134
CGP 39551	1.817	1.192	1.264	1.051	0.121	-0.365	0.019	1.087	0.15	-1.491	2.84	0	-1.174	-1.096	-0.528	-2.9055	0.5585	1.1325	0.6675	0.7395	-0.182	-0.4475	0.0195	0.978	-0.0415	-0.5905	-0.316
CGP 46381	-0.006	1.05	0.623	0.842	0.663	0.798	-0.658	0.906	-2.646	0.518	-0.273	-0.955	0.341	-1.1555	0.054	-0.4805	-1.1555	0.3935	-1.619	-0.2295	-1.539	-0.3935	3.5285	0.621	0.8795	0.3045	1.468
CGP 52432	-0.897	0.939	0.13	-0.625	-1.0905	-0.0605	-1.246	-0.024	-1.39	-0.359	-1.715	-1.017	-0.362	-0.641	-0.546	-0.0985	0.6395	-0.285	-0.3885	0.2305	-0.498	-0.1395	0.377	0.049	0.689	0.253	0.378
CGP 53353	0.179	0.809	0.455	0.673	2.0625	1.3425	1.516	0.992	1.148	0.929	-1.02	2.001	1.0025	0.586	0.112	1.1275	0.5045	0.732	1.89	1.1415	0.491	1.627	3.3815	1.7565	1.904	3.0355	0.708
CGP 54626 hydrochloride	0.401	-0.242	1	0.483	1.5305	-0.054	0.255	2.62	0.273	1.533	1.491	3.139	1.6035	1.6665	1.653	-0.2595	1.488	1.789	0.9185	1.003	0.3745	0.2665	2.605	-0.268	0.691	0.324	0.351
CGP 55845	-0.444	0.557	0.645	0.655	0.257	1.205	0.26	0.582	3.628	1.421	1.043	0.419	0.6645	-1.028	1.733	1.6755	-0.0945	0.382	1.0705	-0.496	-0.4375	-0.2225	0.5905	1.0045	1.278	1.3705	0.82
CGP 71683 hydrochloride	-1.146	-0.965	-1	-1.013	1.584	1.9555	1.027	-6.481	-0.057	-7.764	0.432	3.944	-4.2695	-0.3735	-0.753	-16.929	0.44	1.1705	-1.409	0.7205	0.8415	-0.0555	-1.331	-0.6985	2.024	-0.6435	3.151
CGP 78608	3.462	-1.135	2.073	0.917	0.716	0.164	0.517	-0.739	1.929	-1.296	-1.229	-2.39	-1.691	-0.0835	-0.74	-3.5835	0.885	-1.3775	2.362	-0.3485	0.639	1.163	1.6695	1.5805	-1.6065	0.8265	-0.403
CGP 7930	1.705	-0.465	0.735	2.052	0.0715	0.596	3.427	-1.605	-0.343	-2.023	2.717	0.7	-0.2695	0.829	-1.1475	0.903	0.468	1.006	0.769	1.935	1.533	0.364	1.054	0.2495	0.4955	0.3955	0.099
CGS 12066B dimaleate	-2.627	-5.54	-7.145	-4.66	0.596	-0.1235	-2.285	1.433	-3.197	0.107	0.888	1.05	0.5015	1.305	0.268	-0.185	-1.0975	0.0905	-1.039	-0.7885	-0.2765	-0.717	-0.5225	-1.058	0.009	-1.0995	0.571
CGS 15943	-2.68	-1.332	-3.155	-1.616	-1.6965	0.11	-3.971	-1.432	-4.103	-0.263	-0.112	-2.588	-0.6375	-1.8045	-2.698	1.1105	-1.565	-3.453	-3.5605	-2.1085	-1.799	-1.956	0.9965	0.227	-4.0125	-1.095	-0.882
CGS 19755	1.675	-1.749	1.922	1.119	-1.2025	0.3245	-0.101	1.4	-3.084	-0.005	-1.329	-0.081	1.0205	0.2205	-0.3425	-0.599	0.781	0.981	0.105	2.1275	0.217	1.728	1.3845	0.956	1.8355	1.265	0.525
CGS 20625	0.889	0.102	0.771	0.769	1.4485	0.4105	0.399	-1.098	-0.238	0.956	-2.284	2.603	-0.4285	0.0415	0.7135	1.01	0.012	-2.0745	0.095	1.262	1.171	-0.272	-0.372	-0.3695	-0.016	-0.6655	-0.567
CGS 21680 hydrochloride	1.242	0.324	0.831	0.015	0.2975	1.1195	-0.575	-0.71	3.171	0.694	2.283	-0.419	1.3455	-0.072	0.3655	-0.3635	0.407	0.2175	-0.3575	-0.656	0.4065	1.1945	0.402	0.825	0.2405	0.0035	0.232
CGS 9343B	-0.089	-0.233	-0.205	0.614	-0.425	0.0595	-0.733	1.161	-0.214	0.7	0.302	1.199	0.75	-0.0285	-0.9935	-1.336	0.103	0.9335	0.219	0.481	0.6105	0.42	-0.368	6.0775	0.334	-0.26	-0.272
Ch 55	1.991	0.501	0.232	2.09	0.2315	-1.8925	2.137	-0.428	3.191	-2.963	1.16	-0.228	-1.421	2.017	-2.828	-4.8035	-1.4525	-1.1205	-2.4235	0.4385	0.574	0.3065	-0.582	1.069	-4.4515	-0.1175	-4.051
Chicago Sky Blue 6B	-0.98	-1.363	0.447	-0.252	0.268	-0.9505	-0.22	-0.142	-0.955	0.54	0.696	-0.407	0.7065	-1.09	-0.0435	-0.5305	0.8205	0.4505	-0.704	-0.0865	-1.754	-0.0325	0.178	0.1285	1.408	0.1455	0.484
Chlorisondamine diiodide	0.126	0.039	0.054	0	0.442	1.4005	0.254	2.375	-2.092	-0.763	1.102	0.007	0.9645	0.0305	2.0995	-0.09	-0.331	-1.281	0.4205	-0.1015	2.2745	-0.8265	-0.625	-0.7755	0.1095	0.136	-0.331
Chlormethiazole hydrochloride	-0.745	-1.139	-0.825	-0.183	0.964	1.713	3.005	0.742	-2.064	0.769	0.922	-2.481	1.058	0.4245	0.7585	-0.114	0.119	1.041	0.721	0.1615	3.8625	0.3695	2.0645	-0.803	0.33	-0.306	-0.285
Chlormezanone	-0.456	-0.676	-0.224	1.911	-0.2455	-0.5785	0.038	-0.047	0.553	-1.024	0	-1.39	-1.4825	-1.5135	-0.179	0.145	-0.2655	2.046	-3.341	-2.178	-1.4995	-0.1275	-0.243	0.72	-3.0395	-1.418	-0.839
CHPG	1.143	1.895	-0.653	-0.772	0.393	0.4375	1.259	-0.602	-1.95	-0.529	0.067	0.758	-0.5105	1.5495	-1.595	0.574	1.0945	-0.244	-0.572	2.308	0.126	0.4375	0.684	-1.3095	0.961	-0.477	-1.355
Chromanol 293B	2.32	-1.889	2.417	0.333	1.4855	1.138	-0.521	-0.213	-1.706	1.666	-1.252	-0.188	0.249	-0.44	1.8805	0.0385	1.1205	0.9465	1.281	0.8885	0.794	0.829	1.414	0.2525	2.627	0.5315	0.506
CI 966 hydrochloride	-0.704	5.923	-0.284	0.536	0.742	0.9295	0.734	2.441	1.489	1.723	0.363	1.838	0.622	0.116	0.3235	0.7935	-0.2135	0.546	-0.4595	-0.1065	-1.546	-0.1975	-0.0625	0.3295	0.0415	0.137	-0.098
CI 976	0.262	0.857	0.054	1.564	1.4575	2.5535	-0.383	0.358	0.157	1.199	1.269	-0.242	1.0335	-0.055	1.146	-1.046	0.847	1.181	0.486	1.1205	-0.216	1.0255	0.498	1.722	0.6895	0.674	0.771
Ciglitazone	1.18	0.995	2.007	0.876	-1.4465	-0.3575	1.089	1.96	0.132	1.766	0.932	0.026	0.4425	0.263	-0.209	0.0205	-0.69	1.9235	-1.1865	-0.632	0.8305	-0.4965	-0.806	1.566	-0.6335	-0.2015	1.29
Cilastatin sodium	-0.182	-1.967	-1.823	-1.12	-0.669	2.11	-1.154	1.696	-0.385	1.578	-0.27	1.765	0.8775	1.1535	2.2335	-0.6365	1.974	1.2435	2.82	2.6335	0.1705	2.5095	0.555	1.244	2.0625	2.083	3.638
Cilnidipine	-1.932	3.318	3.236	-1.183	2.996	3.067	-1.364	0.699	-2.15	1.665	0.951	0.918	1.97	1.7575	2.3725	-0.267	1.703	1.1945	1.2585	1.1075	0.6515	0.77	1.292	1.672	1.5445	0.963	1.436
Cilostamide	1.268	0.62	-0.844	0.896	0.187	-0.9795	1.097	0.937	1.648	-0.119	1.629	-1.053	-0.4245	-0.624	-1.4265	0.787	-1.9305	-3.103	-1.086	-1.559	1.03	-2.055	-1.941	-1.642	-2.3015	-2.0445	1.182
Cilostazol	-0.577	0.155	1.203	-1.694	0.378	0.741	-1.799	1.109	-0.77	-0.115	0.144	0.094	1.417	0.759	1.077	-0.9345	0.7245	0.5515	-0.4075	-0.213	0.2035	0.197	-0.607	-0.6415	0.2165	0.053	1.906
Cimaterol	0.825	-1.787	-1.164	0.844	0.262	-0.3695	0.693	0.015	1.201	-0.658	3.048	0.233	0.269	-0.626	2.693	0.556	-2.268	-0.88	0.467	-1.0915	3.787	-4.032	-4.229	-5.5675	-1.937	-10.014	0.885
Cimetidine	1.444	0.402	-0.283	1.737	0.801	-0.4825	-1.962	-1.363	0.18	1.395	-0.194	0.221	-0.8205	-2.7635	-3.2445	0.4425	-2.381	-2.1255	-2.166	-1.513	0.6405	-1.2245	-2.1475	2.115	-0.149	-1.6465	-0.398
Cinalukast	-1.121	-1.002	1.026	0.04	0.438	0.6915	-0.72	0.944	0.515	0.461	0.04	-0.841	0.462	0.546	1.32	-1.125	-0.262	-1.2775	-0.084	-0.5715	1.977	-0.379	-0.165	-0.296	0.5965	-0.6285	0.352
Cinanserin hydrochloride	-0.254	0.498	0	0.081	1.747	0.732	1.442	1.06	-0.012	-1.301	11.687	1.247	1.8675	0.1305	1.676	2.1845	2.1035	2.3325	0.8195	1.4835	0.663	0.8905	1.4745	1.6395	1.0605	0.875	0.638
Cirazoline hydrochloride	2.492	1.205	1.913	1.998	0.8965	1.7445	1.9	0.148	0.551	0	0	0	-0.038	0.348	0.8315	-1.7085	1.6805	-1.375	0.79	-1.7975	-0.788	-0.5295	0.8595	1.8655	-2.8245	-1.516	0.193
cis-ACBD	0.659	0.265	1.133	1.517	1.7325	-0.569	-2.374	1.05	0.228	0.814	0.979	1.521	0.6215	1.9855	1.002	1.6815	0.8625	0.003	0.473	0.5545	0.9315	-0.8015	-0.49	0.052	-0.46	-0.0005	3.876
cis-ACPD	-2.299	0.543	-0.779	-1.88	0.8985	1.9745	2.287	1.1	-6.558	3.847	1.558	0.342	1.296	1.0685	2.8915	0.2395	0.971	1.433	1.966	0.404	0.555	2.323	0.6285	0.352	-0.2355	1.312	3.922
Cisapride	-0.079	-0.593	-0.385	-0.461	-0.5905	0.214	-0.416	0.041	-1.731	-0.829	-1.266	2.857	0.092	1.281	-0.8065	0.437	-0.667	1.0125	0.6585	0.259	-0.5185	-0.348	0.7465	-0.479	-0.0075	0.71	-1.78
Cisplatin	-0.832	-0.62	0.994	-0.278	1.239	0.1785	-0.195	0.614	-0.306	-0.509	1.874	1.964	0.8825	1.2445	0.595	0.7565	1.693	1.3135	1.7585	2.0585	0.9275	1.061	1.2455	1.7345	0.914	2.7845	3.372
Citalopram hydrobromide	0.614	-0.457	-0.295	4.817	-0.025	-0.349	0.121	-0.846	2.858	-0.269	1.375	0.433	-0.1535	0.9415	-0.386	-2.068	1.538	-1.1965	0.1615	1.745	0.355	0.897	2.7365	1.187	0.8085	1.3645	1.198
CL 218872	-1.532	1.813	-2.549	-1.009	-1.179	-0.343	1.375	1.255	-0.245	-0.252	1.208	0.78	-0.3095	-0.238	-0.522	-0.611	0.4525	1.4545	-0.2345	0.766	-1.53	1.3495	0.6745	-0.601	1.126	0.429	0.781
CL 82198 hydrochloride	-0.563	-2.227	-0.958	2.763	1.249	0.4805	-1.504	-0.421	-1.12	-0.97	0.385	-1.064	-0.2585	1.033	-0.093	0.767	0.4575	0.085	0.9385	0.3105	0.0165	0.7275	1.476	0.581	0.2625	0.8135	-0.282
Clemastine fumarate	0.316	0.304	0.569	-1.524	0.2665	0.1055	1.098	-0.661	2.759	-1.814	0.876	-0.744	0.546	0.598	-0.3605	1.094	1.0575	0.649	1.1055	-1.037	1.6305	0.727	0.699	0.6535	-0.016	-0.3025	1.621
Clobenpropit dihydrobromide	-1.932	0.104	-0.887	-0.533	-1.5455	-1.4635	-0.589	-3.502	0.08	-1.521	0.794	1.696	0.396	-1.415	-2.396	-0.943	-2.243	-2.4165	-0.522	-1.88	1.449	-0.6965	-1.3835	-0.456	-2.932	-2.2955	-2.913
Clofarabine	-7.622	-6.927	-10.732	-5.765	-4.8955	-10.188	-9.546	-3.237	-5.45	-6.431	-2.314	-0.84	-7.498	-9.356	-7.169	0.558	-2.607	-9.3785	-6.6805	-8.8445	0.279	-10.0375	-4.6855	-10.6835	-0.402	-10.8995	-12.087
Clofibric acid	0.521	-0.533	-0.338	1.755	-0.5595	0.016	-0.496	-0.15	-1.491	-1.58	-0.857	-1.442	0.7875	-1.7815	0.216	-0.3995	-0.367	0.864	0.768	0.1915	-0.356	0.578	1.69	0.5155	1.208	0.3635	0.868
Clomipramine hydrochloride	-1.033	-0.79	0.571	1.053	1.6345	0.401	1.607	0.321	-0.889	2.176	1.924	0.221	2.7295	2.1815	2.312	1.4765	2.1615	0.7315	0.929	1.2225	1.7845	-0.195	1.319	1.7195	0.9115	3.1325	0.761
Clonidine hydrochloride	-0.031	2.674	-0.842	-0.31	-1.4885	-0.716	-0.627	-0.235	0.924	-1.256	-0.163	2.146	-0.112	-1.0375	-0.837	-0.589	-0.3125	1.637	-1.386	-1.197	-0.2365	-0.936	-0.835	0.9135	-0.899	-2.1605	-1.769
Clozapine	-0.8	-0.885	-2.572	-1.433	-0.9845	1.5005	0.504	-0.179	0.171	0.304	1.51	-0.637	-1.0525	0.459	-0.5605	-0.773	0.3745	1.1065	0.1575	0.7045	-0.0275	-0.269	0.988	1.0835	0.8625	0.958	-0.035
CMPD-1	-8.87	-3.199	-5.023	-9.27	-6.771	-5.8375	-4.682	-7.659	-9.642	-7.467	-2.364	-4.823	-9.028	-5.83	-14.2215	0.038	-4.122	-6.7015	-17.9785	-11.5975	2.556	-15.0085	-1.524	-19.2365	-16.231	-14.37	-14.463
CNQX	0.064	-0.239	-0.23	-0.583	-1.152	-2.0385	-1.296	-5.484	-0.084	0.07	-0.419	0.26	-6.6835	-4.05	-0.333	-2.1535	-2.3515	-2.565	-0.254	-0.7965	1.333	0.377	-0.638	0.7695	-0.3485	0.2405	-0.581
CNQX disodium salt	-1.051	-0.73	1.463	1.161	1.0395	1.0715	1.347	1.242	1.198	1.562	-0.425	-0.461	0.9795	1.54	1.303	0.217	1.9295	0.822	2.064	1.726	0.5945	1.9615	0.6665	1.8305	1.899	1.6095	1.595
Co 101244 hydrochloride	0.944	0.325	1.435	1.319	1.436	1.7585	0.194	1.012	-0.249	3.733	2.151	0.363	2.149	1.4805	0.3705	-0.005	0.1485	0.5165	2.766	0.9805	-0.1845	1.83	0.7185	0.679	0.5225	1.3995	1.886
Co 102862	-1.166	-1.673	0.473	-2.016	-0.1075	0.4975	-1.786	0.605	-0.012	0.241	-1.485	-1.116	0.389	1.752	0.914	0.1595	0.8575	2.6455	1.0565	1.068	1.2005	1.6625	1.1495	1.5415	3.016	1.177	3.031
Colchicine	-14.916	-6.143	-17.645	-11.509	-5.0785	-8.881	-10.555	-12.06	-16.61	-10.449	-1.183	0.876	-12.56	-19.2075	-12.135	-0.5755	-11.8825	-9.12	-17.341	-15.3035	1.942	-18.9275	-8.535	-19.738	-18.24	-13.8385	-17.89
Compound W	-1.39	-1.036	0.377	-0.016	0.561	1.5625	-0.573	0.678	-0.835	0.173	-0.175	0.933	1.2825	0.8465	0.1325	0.856	2.179	0.9095	2.1055	1.0365	2.314	2.0135	1.977	0.8625	0.7705	0.694	1.476
Cordycepin	-2.176	-1.416	-3.139	-1.37	-3.2885	-2.7915	-2.839	-3.05	-0.52	0.325	2.16	-0.511	-0.8455	0.0025	0.048	-0.783	-0.1615	0.863	-1.2795	0.404	0.2015	0.091	0.38	1.558	0.625	-0.0625	-0.422
Costunolide	-0.553	-0.853	-0.705	-3.241	0.2155	0.775	0.275	-0.52	-5.06	1.265	0.762	-0.593	0.962	2.0395	0.395	-16.5085	-0.9745	0.0195	-1.7255	0.484	0.99	-0.0795	0.79	0.759	-1.4615	0.656	-1.694
CP 339818 hydrochloride	1.804	1.632	0.799	-0.775	0.4135	-0.982	-1.758	1.093	-3.38	-0.062	-1.524	-3.596	0.2915	-0.614	-0.595	-1.244	0.3585	0.1135	0.09	1.3055	-0.0985	2.5705	1.4275	-4.656	0.15	2.153	1.56
CP 93129 dihydrochloride	-2.38	-2.315	-1.533	0.002	-0.95	0.1065	-1.554	0.845	-1.205	-1.048	2.305	0.102	0.9365	0.704	-0.833	-1.2755	0.5955	-1.6665	-0.5415	-0.1565	0.1345	0.7665	0.199	1.336	1.0515	-0.0615	-0.667
CP 94253 hydrochloride	-1.363	0.731	-1.921	-0.309	-0.6175	-0.947	-0.463	-0.808	0.642	0.566	-0.204	1.482	-0.621	0.7255	0.368	1	-0.464	-0.5625	-1.127	1.225	-0.0065	-0.615	-0.9865	-1.6315	-0.173	-0.1255	-1.139
CPCCOEt	-0.068	0.199	1.092	-0.415	-0.802	0.117	2.711	0.829	-0.927	-1.227	1.546	0.594	-0.1075	0.1735	0.486	1.421	-4.5965	-1.2335	0.7255	-1.0225	3.866	-0.7695	-1.9825	-2.608	-1.078	-1.2445	0.666
CPPG	-0.066	-0.124	0.231	2.13	0.5775	1.645	-1.339	0.172	0.904	-0.728	-0.46	-1.241	0.3045	-2.322	-0.142	0.1265	0.124	0.4115	0.328	-0.6515	1.6775	-0.9805	0.8055	0.054	-0.139	-4.5395	0.125
CPT 11	-3.947	-4.407	-3.458	-4.333	-3.6565	-9.062	-6.264	-3.8	-4.445	-6.002	0.386	0.647	-6.102	-7.9185	-5.6155	-3.922	-2.186	-5.89	-6.524	-4.4245	-2.291	-9.615	-1.509	-6.074	-6.0285	-8.718	-0.999
Cromakalim	0.319	1.475	1.433	-1.383	0.459	-0.7265	1.803	0.391	1.421	1.992	0.892	-1.144	1.985	1.282	2.1885	0.147	1.188	2.0905	1.9115	2.0575	0.042	1.282	0.6625	0.2515	2.055	2.014	0.957
CV 1808	-1.723	-0.434	0.27	-0.039	0.5255	-0.416	-2.57	0.979	-1.535	2.5	0.901	-0.529	0.765	1.9825	0.741	-0.498	-0.1125	1.682	2.2	1.8705	-0.25	-2.1385	-0.236	-0.555	0.63	-1.7125	-0.298
CY 208-243	1.144	1.282	0.416	-1.6	-0.652	-0.7605	-0.465	-0.276	-0.701	0.672	0.849	-0.024	1.4105	0.898	-0.6375	0.333	-0.6675	-0.4275	-0.489	-0.3205	-1.23	-2.1425	-1.649	-0.434	-0.5165	-0.115	0.348
Cyanopindolol hemifumarate	-0.902	5.019	-0.966	0.327	-0.9315	-0.7085	-1.105	1.032	-0.206	0.922	0.721	0.188	0.2465	-0.0215	-0.3285	0.8435	-0.9805	-0.5205	-0.848	-0.947	-0.745	-0.5165	-0.348	0.222	-0.7115	-1.6535	-0.996
Cycloheximide	-27.41	-14.293	-23.893	-17.67	-9.0895	-12.544	-18.91	-8.672	-19.722	-9.75	-3.613	-7.934	-10.8235	-11.494	-9.638	3.1595	-9.661	-7.7505	-13.418	-10.021	-10.7725	-15.282	-7.393	-12.85	-13.4715	-10.807	-13.957
Cyclopiazonic Acid	1.453	-0.098	1.755	1.441	1.3375	2.24	0.138	4.796	0.858	4.014	2.531	4.779	0.539	0.428	3.0925	2.3645	-1.079	0.6305	0.365	0.1885	0.798	0.6235	-0.692	0.941	-0.419	1.486	1.279
Cyclothiazide	0.422	0.921	-2.108	-0.549	-0.462	-0.651	0.548	2.163	1.259	1.763	1.824	-0.553	1.365	0.1435	-0.976	0.161	-0.4525	-1.117	0.752	-1.333	-0.5385	0.477	-0.4725	-0.0395	-0.901	0.007	1.779
Cyproheptadine hydrochloride	0.923	0.102	0.467	-0.186	-0.8355	-2.18	-0.265	2.41	-0.741	0.835	1.698	-0.029	-0.65	0.553	-1.2185	0.8705	-0.8505	-0.094	-0.31	0.8495	0.6975	-0.336	-0.3	-0.1195	-0.7295	0.3615	1.628
Cytochalasin D	-10.672	-1.549	-10.212	-11.668	2.0455	-6.993	-6.79	-4.034	-12.618	-3.709	0.598	-8.057	-7.221	-7.277	-6.844	1.1075	-4.968	-6.2295	-10.7255	-8.85	-2.9935	-11.6185	-2.4625	-4.696	-12.0605	-10.4565	-11.909
D-64131	-12.047	-7.913	-16.279	-12.458	-6.0545	-8.0685	-11.609	-9.532	-15.948	-7.227	-1.203	-1.034	-9.98	-15.128	-12.9225	1.5225	-9.792	-6.514	-13.1685	-6.753	6.7495	-10.606	-7.1415	-15.7825	-17.87	-9.083	-18.011
D-Alanine	1.276	0.136	1.699	1.333	0.274	0.157	-0.707	-0.178	-0.607	0.789	-0.283	0.312	0.7625	0.092	0.148	2.872	-0.3285	-0.357	-0.917	-0.728	0.684	-1.093	0.146	0.3495	-1.9875	-0.55	1.407
D-AP4	0.068	1.41	0.955	1.198	-1.212	0.9855	-1.007	-0.537	-3.476	0.44	2.222	0.896	-0.6	0.1095	-0.073	1.353	1.366	-0.4835	1.221	-0.083	0.096	1.628	0.1135	-0.409	0.0615	0.8885	-1.346
D-AP5	1.042	-0.328	0.6	-0.153	1.427	1.2385	-1.767	-0.093	-0.229	-0.045	0.021	1.251	0.1985	2.6335	2.111	1.8335	2.5725	1.541	1.7365	0.9875	0.421	2.023	0.609	-0.5395	0.884	0.9005	0.623
D-AP7	-3.927	-1.611	-0.199	0	-2.7685	-2.247	0	-8.835	-0.721	-7.531	-5.846	-2.962	-2.783	-3.537	-3.4695	-11.3945	-6.955	-8.8905	-7.664	-8.6175	-3.47	-6.7995	-4.22	-9.3895	-11.718	-7.3485	-9.789
D-Aspartic acid	-0.329	0.668	1.511	0.197	1.0525	0.5225	-1.271	0.452	2.317	-0.921	0.606	1.293	0.8235	1.6125	1.401	-0.913	-0.792	0.989	-0.1805	-0.0235	1.9055	-0.3245	0.4295	-0.1085	0.2735	0.6695	2.126
D-Glutamic acid	1.47	-1.163	1.218	0.775	0.058	1.823	0.978	0.742	0.313	2.772	0.186	1.617	0.7695	0.9785	-0.077	2.658	-0.2245	-0.3865	0.64	0.737	-0.2525	1.019	1.045	0.7315	1.181	0.5875	0.405
D-Serine	-1.556	-1.502	-1.242	1.671	0.5905	0.5505	-2.038	-0.527	-0.934	-0.354	0.983	2.147	0.4585	0.249	0.8705	2.1805	-0.427	-0.649	0.1375	-0.183	1.7105	0.159	-1.2305	0.6885	-0.4985	0.61	-0.002
D609	0.645	-2.006	1.723	2.115	-0.6435	1.124	-0.85	2.421	0.019	2.603	-6.311	-9.211	1.3645	0.6815	1.598	-0.0075	0.5945	0.995	0.8645	0.9345	-5.4805	0.1095	2.3835	0.4025	1.797	0.944	2.411
Daidzein	0.784	0.705	-0.254	0.492	8.1725	0.578	0.245	-0.578	3.531	-0.806	-0.942	0.444	1.0585	0.7495	1.6435	-0.51	1.6795	3.0185	1.6615	3.4485	-0.0515	1.54	2.781	2.334	2.8205	1.843	1.053
Dantrolene, sodium salt	4.33	1.065	2.287	0.764	0.1005	1.9995	-0.145	0.44	1.614	-0.736	2.421	-1.801	1.0645	-1.495	0.537	0.5	0.2165	0.4325	1.2945	1.847	-0.517	0.6235	0.981	-0.5185	0.26	0.4735	0.449
DAPT	-0.607	-2.423	0.138	-1.283	-0.8475	0.014	-1.694	-1.119	-0.061	-1.74	-0.878	-0.813	-0.6845	-1.581	1.273	-0.6735	-0.254	1.0915	-0.525	-0.57	-1.024	-0.603	-0.4445	0.0825	-0.596	-0.7115	0.331
DAU 5884 hydrochloride	2.992	0.319	3.671	1.902	0.9255	0.4855	-1.231	0.382	-0.968	1.199	1.058	2.809	2.288	0.755	0.928	-1.0355	1.3045	1.3105	0.044	1.3245	1.013	0.014	-1.414	1.558	1.2005	1.348	0.744
Daunorubicin hydrochloride	-16.735	-13.124	-22.555	-14.35	-13.9855	-13.391	-14.617	-9.954	-15.777	-14.187	-16.027	-46.129	-15.1525	-21.553	-12.89	-3.774	-13.633	-11.1095	-14.521	-13.0965	-33.926	-17.63	-10.982	-18.0135	-18.8615	-13.55	-23.507
DCB	-0.09	1.536	-0.992	-2.781	-0.007	-1.574	-0.965	-1.219	1.692	-1.349	3.201	1.581	-0.52	0.31	0.7355	-0.716	0.5095	-0.389	-0.003	0.3085	-0.2915	0.002	2.049	-0.2645	0.697	1.6495	0.71
DCEBIO	1.629	-1.704	0.1	0.811	1.871	0.523	1.278	-0.118	1.972	3.141	-0.907	-0.699	0.345	-0.0825	1.337	-0.205	0.3265	-0.3225	1.209	0.2965	-0.0715	0.811	0.523	1.9525	0.306	1.4115	1.973
DCG IV	-0.571	-0.19	-0.489	-1.23	1.2305	-0.3605	-0.125	0.121	-0.028	0.726	-0.862	-0.269	0.4155	-0.776	0.964	-0.1615	-0.219	0.3295	1.08	-0.149	-0.8815	0.248	0.5765	5.149	-0.2055	-0.373	1.264
DCPIB	1.721	-1.26	0.423	3.427	-0.0545	1.285	1.61	0.85	0.905	-0.361	-0.749	3.073	1.8965	1.505	0.726	2.145	-0.7705	-0.912	0.6505	0.596	0.787	0.17	0.722	-0.422	-0.185	0.1145	1.094
Decitabine	-1.349	-2.295	-5.221	-2.512	0.6315	-4.023	-4.089	-3.669	-2.783	-5.345	2.118	2.656	-4.39	-1.363	-3.843	0.6775	-4.1305	-3.0855	-7.9995	-2.3605	0.7405	-3.5235	-2.248	-9.326	-1.216	-5.8155	-7.026
Deguelin	-4.673	0.727	-5.903	-0.889	0.0665	-1.417	-1.961	-0.894	-1.965	0.272	-1.778	0.388	-0.246	-3.936	0.262	-1.0515	1.53	-0.043	-1.1005	1.1115	-0.718	0.808	1.9305	-3.6255	1.2145	0.206	-0.841
Demethylasterriquinone B1	1.41	1.381	-0.499	-0.615	-1.8915	-0.6995	0.709	-2.498	-10.109	-2.359	1.946	-8.28	-4.85	-9.2295	-6.128	0.7385	-2.676	-2.2195	-0.776	1.345	-1.621	-0.7265	1.0855	-0.455	0.5335	0.922	-0.715
Devazepide	-2.042	0.315	-0.208	-1.196	2.81	2.6705	0.769	-0.094	0.374	0.569	-1.811	-2.196	0.092	-0.693	1.033	-0.3035	0.9775	1.306	-0.9665	1.352	-0.0135	1.3665	1.442	-1.181	1.1385	0.2105	-0.132
Dexamethasone	0.685	0.171	1.622	0.605	0.258	1.169	-0.49	0.977	2.02	0.583	0.685	0.022	-0.421	-0.909	0.2495	0.8275	0.474	0.706	0.465	0.5325	0.546	0.076	0.4205	-0.692	0.562	-0.6145	1.732
DFB	-0.347	-1.485	0.517	-1.703	1.147	0.5105	-1.808	0.541	-0.687	-0.265	-0.415	-0.62	-0.325	-0.8845	0.468	0.729	-0.193	-3.9935	-0.1925	-0.1825	-0.1665	-0.571	0.022	-0.4875	-1.3645	-0.6015	-0.597
DH 97	-0.244	1.94	-2.015	0.314	0.1845	0.8125	0.426	1.685	1.313	0.948	1.221	2.075	1.221	-1.0235	0.0055	1.309	0.0405	-0.925	0.1365	0.1775	-1.381	-0.993	0.174	-0.161	0.4155	0.826	0.198
DHBP dibromide	-10.815	-1.538	-4.329	1.016	0.12	-0.172	-3.328	-2.764	-3.196	-2.832	-3.8	-4.767	0.1935	-2.0725	-0.624	-0.008	1.4135	-0.233	-8.2605	-0.47	0.4485	-0.896	-1.27	-10.59	-5.6405	-0.617	-3.202
Diazoxide	0.597	-1.304	-0.524	-1.393	1.7	1.3655	0.244	1.707	-0.807	2.622	2.342	1.434	9.0315	1.7825	1.7545	0.7695	0.476	0.577	1.565	0.5755	-0.2825	0.9125	-0.5155	1.5935	0.7885	2.012	-1.662
Dibutyryl-cAMP, sodium salt	1.074	0.999	0.989	0.867	-0.014	0.213	1.099	-0.213	1.233	0.621	0.333	-0.957	0.8345	0.741	-0.0905	0.076	1.121	0.395	0.8995	1.0075	2.428	1.6225	1.16	1.18	2.195	1.5325	0.902
Dihydrexidine hydrochloride	-0.076	-2.356	-0.063	0.428	1.411	-0.7135	0.19	-2.175	0.895	-2.104	-1.172	-0.919	-2.2015	0.2445	-3.1305	-0.188	-1.0975	-1.387	-1.24	-0.1015	1.244	-1.943	0.3515	-3.048	-1.049	-3.4375	-0.58
Dihydroergocristine mesylate	0.279	4.543	-1.011	-0.567	-1.6	4.815	1.4	2.091	4.268	2.638	2.544	1.342	1.493	-1.03	0.5295	0.5045	0.458	2.2585	-1.4355	0.3525	-0.585	1.11	1.044	1.5425	0.3045	0.497	-1.073
Dihydroergotamine mesylate	0.305	1.258	-1.323	-0.697	-0.051	0.3135	1.197	0	1.071	-1.885	-0.011	-0.58	0.2195	0.765	0.7845	-0.104	-0.8765	2.4715	0.2315	0.5085	-0.104	0.514	0.5085	-0.345	0.526	2.25	-1.924
Dihydroergotoxine mesylate	2.572	2.619	3.752	0.144	0.082	1.3995	0.637	-1.51	-1.301	0.267	0.985	0.814	0.381	1.5665	0.5825	0.035	-0.7555	0.705	-1.0275	-1.236	-0.7705	-1.5465	1.4385	-0.849	-0.036	0.908	0.286
Dihydrokainic acid	1.939	0	2.965	1.049	0.453	3.7945	-0.234	-0.946	1.265	1.26	-1.091	-0.244	-0.3435	1.508	1.9025	0.423	-0.9945	-0.9775	0.248	-1.0075	1.707	-1.7135	-0.7215	-0.2805	-1.4555	-1.1355	1.321
Dihydrosphingosine	0	-0.016	2.919	2.225	-0.296	-0.344	-2.612	0.804	-0.713	0.413	-0.779	-0.864	0.1945	-1.3445	-0.79	-0.2365	1.9865	-0.3645	1.0415	1.468	-0.506	-0.839	1.4545	1.658	1.5315	0.201	0.771
Dilazep dihydrochloride	0.277	-2.501	1.934	-2.461	0.575	-1.686	-0.193	-5.326	-0.526	-0.482	1.984	-2.489	0.6155	2.011	0.039	-0.3755	-1.527	1.5245	0.2075	0.152	0.375	0.5545	1.6215	2.2815	0.6255	-0.3845	-0.05
Diltiazem hydrochloride	1.265	2	0.703	0.428	-1.169	-0.338	-0.264	-0.193	-1.744	-1.22	-0.923	-1.923	-0.8755	-2.034	-1.743	-0.7115	-1.646	-1.5755	-0.4875	-2.2365	-0.76	-0.9455	-1.869	0.66	-0.767	-1.4385	0.603
Dimaprit dihydrochloride	1.883	-1.117	2.315	3.676	-0.5475	-0.5005	-1.884	-0.761	-0.858	-1.401	2.521	-1.064	1.8655	-2.094	-2.183	0.1435	-0.568	-0.718	-0.401	0.087	-1.492	0.0105	2.0295	-0.228	0.0665	-1.232	6.55
Diphenyleneiodonium chloride	-18.511	-14.694	-20.747	-16.101	-11.9705	-16.1445	-9.459	-7.906	-12.059	-9.393	-15.345	-35.198	-11.9145	-14.252	-12.503	-4.4415	-5.296	-7.311	-13.596	-8.405	-15.2005	-11.4965	-6.486	-15.982	-11.7615	-13.9865	-16.488
DIPPA hydrochloride	-3.113	-8.595	-8.74	-15.052	2.057	0.298	-7.173	0.946	-3.952	1.655	1.657	-0.624	1.399	-0.446	0.643	-0.942	0.933	1.249	1.327	2.2955	1.8385	1.1985	2.8175	0.992	2.3385	0.7145	1.459
Dipyridamole	0.479	-1.312	-1.436	0.017	1.329	2.5825	-1.356	0.12	-2.287	0	-3.654	-7.336	-0.65	0.3005	-0.477	-1.3485	-0.381	-0.3855	0.7795	-2.4405	-3.4865	-1.7565	-0.6965	-0.746	-0.4755	-2.6275	-3.198
DL-AP3	0.958	-1.297	3.2	-0.146	0.555	1.53	0.598	-0.21	-0.79	1.088	-2.411	-0.726	-0.4595	-0.0285	0.4035	-0.0175	-0.4315	-0.1795	-0.5095	-0.5745	0.8485	-0.003	-0.7795	-1.294	-0.4565	0.1185	-1.248
DL-AP4	0.144	-0.521	0.536	2.895	0.3805	2.4335	-0.179	-0.715	-2.183	-0.195	1.294	1.494	0.185	-0.8765	0.5415	-1.21	0.8055	-1.269	0.4995	-1.4435	-1.3055	-0.779	-0.9445	-0.6555	-0.101	-0.304	-4.011
DL-AP5	1.336	1.522	-0.063	1.185	0.503	0.2025	-1.618	-0.098	2.631	0.404	1.026	-0.804	-1.203	-0.176	0.262	0.6945	0.9085	1.0495	1.796	1.8315	1.3395	1.2585	-0.9915	-0.0785	0.5355	0.7335	2.126
DL-AP7	1.293	1.094	-0.675	0.536	-0.035	0.3745	-2.369	1.651	-1.897	0.698	-0.003	0.615	0.3095	1.3935	0.967	-0.1605	1.681	0.9335	0.557	2.0865	1.379	1.348	-0.095	-0.567	0.965	0.5495	-0.295
DL-TBOA	-1.09	0.449	-1.774	-2.249	0.2145	0.9515	0.648	0.348	2.069	2.449	0.814	-0.74	0.0915	0.585	0.5	-0.1045	-1.018	-0.611	-0.059	-0.0845	-0.502	-0.117	-1.2055	0.1345	-1.1015	-1.296	-3.321
DMAB-anabaseine dihydrochloride	-0.558	0.402	-0.552	-1.252	1.8755	0.289	1.345	1.328	-1.115	-0.486	-0.085	0	1.009	0.499	1.3405	0.385	3.248	1.1025	2.174	1.8935	0.8745	2.834	0.551	0.6355	1.46	4.0165	3.66
DMeOB	3.811	0.606	0.185	0.664	-0.1825	0.2955	-0.033	0.788	1.464	0.519	-0.254	0.841	-0.619	0.099	0.262	0.145	2.527	0.364	3.64	0.2775	3.438	0.825	2.692	2.194	1.872	3.108	-0.097
DMNB	-1.258	-0.168	-0.135	1.398	0.5605	0.4125	0.043	0.869	1.913	-0.51	-1.431	2.618	0.248	0.211	0.4735	1.058	-0.5815	-0.232	-0.5795	-0.264	-0.1435	-0.387	-0.23	0.1235	-0.51	-0.393	-0.129
DMP 543	1.081	0.473	0.502	-0.323	0.4025	0.068	1.31	0.541	-0.082	0.051	-0.686	-5.933	-0.2775	-1.449	-1.164	-1.2265	-1.0145	0.6675	-0.317	1.2325	-2.4775	0.9605	1.465	0.474	-2.3725	0.869	-0.589
DNQX	1.369	-0.653	1.028	0.796	-1.91	-2.1875	2.329	0.386	-0.965	0.154	-0.845	-0.357	-0.669	-3.039	-2.9565	0.7815	1.8165	0.8075	0.516	-0.132	2.3755	0.6275	0.44	-0.5865	0.3665	0.1645	-1.555
DNQX disodium salt	-1.301	0.906	-1.425	-0.261	0.8075	2.1385	-0.367	0.246	0.072	0.578	3.338	-2.431	1.2485	-0.1965	-0.0255	1.106	0.1945	0.52	1.337	1.041	1.9445	-0.8955	0.9905	0.833	-0.288	-2.1095	-0.038
Dobutamine hydrochloride	3.506	-1.396	1.614	0.745	-0.391	0.901	-1.953	-3.695	-0.555	-0.673	-0.13	1.405	0.12	0.178	-0.8975	-0.9405	0.9405	-0.545	-0.2145	1.7665	1.033	0.2375	1.5115	1.436	0.2265	0.8005	0.414
Domoic acid	-0.234	-1.146	-1.55	-1.322	0.146	0.4215	-0.764	1.944	-2.294	0.471	-0.509	0.963	1.255	1.728	0.094	-0.4465	1.3675	2.6905	-0.5005	0.5295	0.0675	-0.6675	-1.046	-0.533	0.57	0.7175	2.381
Domperidone	-1.134	-1.087	-0.513	-1.798	-0.3315	-0.088	-2.714	0.043	-1.661	0.776	0.296	1.962	0.54	0.1055	1.1945	-0.286	0.19	0.3195	0.357	1.652	0.697	1.6585	-0.4115	0.4485	0.1125	1.235	0.899
Doxepin hydrochloride	1.478	0.624	2.282	2.809	-0.3515	-0.4435	-0.251	-4.389	-0.508	-0.179	-0.096	2.352	-1.2505	0.925	0.4315	-1.516	-1.913	-0.1285	0.1655	1.3695	-0.123	0.2845	0.924	1.256	0.5085	1.391	1.084
Doxorubicin hydrochloride	-14.649	-7.033	-18.089	-12.108	-11.2465	-13.2055	-10.416	-8.861	-10.739	-10.681	-13.128	-54.505	-10.8215	-17.191	-13.8	0.386	-13.395	-9.625	-12.877	-8.5215	-31.2585	-12.4845	-10.714	-14.4655	-18.739	-14.085	-24.573
DPCPX	-0.682	0.626	0.519	0.136	1.041	0.542	0.219	-0.894	-0.068	-1.978	-1.671	-0.684	-0.365	-1.9285	0.063	-0.785	-1.214	-0.123	0.048	-1.277	-1.279	-0.8795	-1.65	0.081	-1.7755	-1.762	0.319
DPN	1.115	0.764	0.731	3.592	0.9885	1.371	2.224	1.243	0.801	1.181	0.669	-1.13	0.41	0.3045	1.226	-1.191	0.1865	2.221	1.9215	1.084	0.2925	1.658	-1.1135	0.447	1.657	0.676	2.681
DPO-1	-0.426	3.134	-1.119	0.388	2.228	4.8895	2.79	5.164	1.725	4.062	5.619	2.82	3.348	1.796	5.2205	1.5385	2.054	2.4985	4.842	3.065	2.8	2.255	0.8475	1.991	1.4855	3.097	4.762
DPPE fumarate	0.992	3.317	1.154	0.277	-2.39	-2.765	3.722	-0.281	4.127	-0.242	0.696	1.641	-4.5835	-5.72	-2.1845	0.5015	1.799	1.684	0.1455	1.719	3.704	2.93	0.197	1.701	2.544	2.5475	4.313
DTG	1.845	-1.224	-0.036	2.591	1.2465	4.825	-1.236	-0.105	-0.201	0.396	-1.784	-0.666	0.9255	0.7405	0.3215	0.5025	-0.136	1.353	0.944	0.835	0.114	1.8935	1.862	0.8895	1.5475	0.714	-1.803
DuP 697	-0.967	-0.301	-0.146	1.439	1.22	2.5695	1.997	0.477	0.698	0.899	0.357	-0.492	0.3175	0.093	2.1	-1.148	0.7095	0.86	0.7845	1.586	0.783	0.441	1.8175	0.5435	1.1715	0.652	2.725
DY131	-1.016	1.684	-2.236	-2.769	-3.102	0.322	-2.018	-3.435	-3.647	-1.808	-1.293	-6.138	-2.618	-0.4015	-2.9995	-2.362	-0.236	-0.6535	-0.4925	-0.754	-1.2485	-0.306	0.5215	-0.241	0.358	-2.331	-1.316
E-4031 dihydrochloride	-0.242	-1.438	-0.455	-1.355	0.215	0.4065	1.08	2.094	-0.341	1.658	-0.754	-0.241	0.414	1.7755	2.1215	0.8755	2.5985	3.2355	1.5825	2.1485	0.789	2.478	1.3635	0.1135	2.1445	2.966	2.455
E4CPG	0.153	0.605	-0.873	1.968	0.723	1.583	-1.025	1.084	1.004	-0.948	1.737	-0.513	0.071	1.4775	1.04	-4.9425	0.959	1.1625	0.2015	1.3865	-0.748	2.0565	-0.17	0.692	0.39	1.682	1.592
EBPC	0.981	1.237	0.409	2.176	0.795	-0.1345	-1.435	0.547	-0.855	-0.398	-0.147	1.313	0.303	-0.032	-0.0955	0.622	0.02	1.301	0.308	1.256	0.266	0.271	0.3485	-0.008	0.2295	0.2395	-1.077
Efaroxan hydrochloride	1.242	-0.05	1.789	1.691	1.2715	1.3095	0.754	-0.385	3.683	-2.055	1.036	-0.751	0.033	-1.3945	-0.5205	0.7425	0.5905	0.597	0.6725	2.0595	-0.9735	2.291	0.9755	0.1445	1.116	1.674	1.345
EGLU	4.563	1.535	-0.187	-1.254	-0.636	1.8295	-1.94	1.202	-0.936	1.03	1.323	1.36	0.745	-0.275	-0.0265	-0.805	0.4075	1.6345	1.197	-0.061	0.555	0.2985	1.9105	-0.174	0.286	-0.487	-0.582
EHNA hydrochloride	-0.672	-0.432	-0.897	0.098	0.1475	0.1605	-0.158	1.03	0.338	0	-0.256	1.8	-0.085	0.0915	0.402	-4.6485	-1.027	0.3485	-1.3685	0.9325	0.156	1.582	0.406	1.045	0.3965	0.703	-0.311
EIT hydrobromide	-0.146	1.549	1.396	2.347	1.789	3.092	0.286	1.07	-0.944	2.189	0.242	-1.117	0.163	1.352	0.422	0.9945	0.9685	1.305	0.587	0.9715	0.262	0.4095	0.983	-0.598	1.219	0.3965	0.061
Eliprodil	3.36	1.991	1.54	3.17	0.8545	1.6465	-1.704	1.509	1.607	0.251	1.375	0.127	0.9375	0.6865	1.6515	-0.9435	2.226	1.138	1.188	1.4275	0.183	1.1515	2.335	1.3615	0.62	1.269	3.156
Embelin	3.556	0.611	2.584	1.579	-3.2875	-4.3745	0	-3.217	1.259	-6.826	-1.291	0.519	-7.7895	-6.7795	-7.814	-0.2945	-3.8695	-2.355	-0.483	-0.562	2.8265	-0.36	-2.722	-6.705	-1.567	-0.316	-1.401
EMD 386088 hydrochloride	2.036	1.744	2.781	1.097	0.1815	-0.497	1.628	-0.874	2.884	-1.309	0.313	0.056	-0.103	1.3055	-0.303	-5.114	1.5735	1.213	-1.104	1.2695	-0.1705	-0.431	1.1135	0.644	0.133	0.729	0.406
EMD 66684	1.591	0.746	0.485	2.087	2.0235	0.804	-1.385	0.561	0.364	1.62	1.33	1.656	0.5135	0.549	0.899	0	1.8025	1.3095	1.96	2.698	1.026	2.611	0.555	2.9225	2.314	2.3255	3.06
Eplerenone	4.645	0.59	2.707	4.062	-0.521	1.2815	-1.801	1.281	0.275	0.47	1.273	2.577	0.6585	1.213	0.4255	0.7035	0.7395	0.901	2.385	1.6145	0.173	1.421	0.3905	1.708	1.7305	1.538	1.68
Etazolate hydrochloride	3.148	2.442	-0.965	-2.189	0.981	1.6605	0.991	-0.398	2.701	1.114	0.837	-0.407	0.621	-0.79	2.3525	0.619	-0.759	-0.973	0.1405	-2.1555	1.5215	-1.1165	0.0315	-0.24	-0.501	-1.5745	2.52
Eticlopride hydrochloride	-0.65	0.586	4.748	0.674	1.9235	1.429	2.467	1.449	0.994	1.666	2.149	1.687	3.267	2.3425	1.7625	-2.865	2.734	2.374	2.411	1.813	-0.286	2.8755	0.921	2.101	1.688	3.19	2.607
Etomidate	1.408	-0.232	0.172	0.482	-0.4505	0.077	-1.07	0.26	0.628	0.891	-0.425	-0.639	1.158	0.124	-0.8245	-0.0625	0.5415	1.69	-0.62	-0.006	0.4195	0.262	1.265	0.89	1.2545	1.0235	1.192
Etonitazenyl isothiocyanate	-2.503	0.358	-4.246	-5.278	0.7155	-1.297	1.83	-6.234	-1.736	-0.483	0.701	1.484	-1.931	-1.03	-5.096	0.3675	-2.317	-2.598	-3.2175	-1.708	-2.196	-1.057	-0.131	-3.7715	-5.8355	-1.1155	-2.386
Etoposide	-1.838	-4.993	-3.031	-2.549	-3.652	-11.0125	-13.771	-2.155	-7.518	-5.742	-0.283	3.833	-6.024	-10.364	-6.9785	2.002	-6.9605	-4.6915	-11.628	-8.945	0.3795	-10.146	-3.4425	-9.2055	-9.458	-6.4905	-8.332
Evans Blue tetrasodium salt	-3.592	-1.413	-5.292	-4.58	1.7595	-0.6355	-0.277	1.037	0.155	-0.923	0.098	-1.118	0.423	-0.109	1.774	0.7465	-0.0265	1.5655	-0.187	0.5925	0.445	0.382	0.038	-0.4735	0.463	0.2565	0.123
Exo1	0.465	0.062	2.46	0.759	0.883	-0.0425	0.08	-0.57	2.063	1.045	1.568	0.407	1.372	1.382	1.221	-0.325	-0.3485	1.6715	0.791	0.6505	3.14	0.758	1.813	0.3135	2.353	0.041	0.088
Fananserin	-0.91	-0.962	0.632	0.062	0.6445	-0.692	-0.903	0	-0.627	0.741	1.019	1.268	0.536	1.4215	0.2325	-0.939	0.917	0.9195	1.0575	1.0985	0.2	0.735	0.473	0.648	1.906	1.5635	2.478
Fasudil hydrochloride	0.569	1.029	1.878	4.897	2.1295	1.4755	1.592	2.266	1.147	2.007	0.039	1.717	1.411	4.5195	4.4485	0.3035	3.2915	2.142	3.126	2.1485	3.1215	3.273	2.5105	2.397	1.4295	2.5395	3.554
FCCP	-3.589	-8.055	-9.302	-7.974	-6.9945	-13.2275	-7.027	-11.422	-11.499	-9.444	-4.033	-4.426	-11.3415	-14.3275	-11.6755	0.1915	-5.4885	-11.564	-7.938	-10.288	0.4615	-13.7805	-6.091	-17.731	-11.0315	-14.0245	-0.879
Felbamate	1.9	0.112	-0.81	-0.059	0.8925	0.046	-0.012	0	-1.153	1.214	3.553	0.351	1.8585	-0.8	-0.048	1.1335	0.133	0.7025	0.9765	0.873	-0.9335	0.7215	0.981	0.719	0.688	0.2505	0.569
Fenobam	0.78	1.83	0.841	1.599	1.019	-0.1105	1.929	2.031	3.289	0.061	-0.781	2.128	1.0695	0.547	1.546	0.2155	0.8315	2.946	-0.2035	1.0935	0.5735	-0.616	0.967	0.639	0.7425	0.729	-0.648
Fenoldopam hydrochloride	0.452	-0.269	0.548	-1.704	0.683	0.6225	-0.119	-0.54	-0.028	1.671	-1.257	-0.638	0.671	-0.1165	0.026	0.7375	-0.891	-0.3375	-0.4265	0.1955	-1.783	-0.378	0.266	1.604	-1.5355	-0.6915	-0.156
Fenretinide	-1.936	0.425	-6.422	-5.078	0.66	-0.982	-1.176	2.412	-9.687	-0.912	-1.926	2.678	0.679	0.446	2.278	-1.0685	0.9845	2.2335	-1.3355	1.5415	0.2185	1.73	1.9025	1.4055	-0.1065	0.9875	-0.223
Fexaramine	-0.193	0.285	-0.739	1.164	3.2615	7.6455	0.167	3.328	0.438	1.829	3.812	-2.167	0.681	0.8645	0.452	-0.2425	1.3935	2.347	2.517	0.443	0.1615	1.816	0.158	2.107	0.234	1.4315	0.755
Fexofenadine hydrochloride	0.311	-0.768	-1.68	-0.67	1.2985	1.0425	0.053	0.786	1.817	1.978	-0.154	2.2	1.474	2.0045	2.945	1.9385	0.3235	-0.782	0.059	0.608	1.093	-0.7525	-0.497	0.674	-0.404	-0.0105	1.662
FG 7142	0.204	-0.24	-0.681	-1.246	-0.2755	-2.132	-0.808	1.883	1.207	0.253	-1.971	-1.38	-1.27	-0.0105	-1.189	0.818	-0.4655	0.1365	-0.5565	0.295	-1.0865	0.235	0.5965	-2.9715	0.7115	-0.0665	-2.899
FGIN-1-27	2.284	-0.27	1.497	0.522	1.572	0.7095	0.86	1.616	1.414	0.883	0.879	0	2.1405	-0.492	0.349	-0.6415	-0.061	0.0795	-0.9305	-0.6345	1.28	-1.191	-1.9885	1.2735	0.302	1.2105	-0.91
FGIN-1-43	1.111	0.732	3.106	1.241	0.629	0.321	0.259	1.257	1.332	2.029	-0.934	1.092	0.921	0.894	0.415	-1.0195	-3.015	-1.3615	-0.008	-0.94	3.087	-0.817	-0.3125	-0.1095	-0.718	-0.0475	-0.076
FIT	1.165	-1.716	-2.051	-0.669	-1.1065	-0.8095	2.074	-3.071	0.628	-3.576	-0.296	-0.555	0.119	0.6095	-1.5845	-0.2715	0.4355	0.6845	0.347	1.0415	-1.226	0.4335	1.6465	0.295	0.837	1.0325	1.138
FK 888	0.306	-0.177	0.518	0.014	-0.152	0.857	0.163	1.463	-0.061	0.67	-0.473	2.184	-0.042	1.3435	0.639	0.0485	0.275	0.213	0.9945	-0.0815	1.2265	0.5915	-0.521	1.8685	1.5545	0.912	0.237
Flecainide acetate	0.41	-1.445	1.572	0.285	1.835	1.686	1.859	1.038	0.621	2.32	0.12	-1.77	-0.412	0.0715	2.128	-1.072	0.193	0.7305	1.115	1.122	0.887	-0.615	0.6555	0.154	2.738	1.152	0.398
Flumazenil	-0.12	0.352	-3.201	0.548	1.597	-0.28	-0.158	1.414	-2.89	1.067	-1.177	3.745	-0.377	0.2455	1.4415	1.376	-0.252	-0.498	0.7265	0.3245	1.0545	0.6875	0.4755	0.7015	0.026	0.4935	1.162
Flunarizine dihydrochloride	-0.46	2.192	-0.149	2.523	-1.098	1.0845	0.892	1.795	-1.64	0.724	-0.259	-2.15	0.036	1.228	1.214	-0.497	0.016	0.279	0.061	0.5045	-0.608	0.4565	-0.213	1.5555	0.4845	1.0425	1.616
Fluoxetine hydrochloride	-0.605	-2.647	1.064	-0.865	-2.851	-1.6665	-2.041	-0.8	2.014	-1.509	1.328	-1.168	-0.2245	0.1545	-0.703	1.007	-2.672	-1.3035	-1.463	-1.62	-0.037	-2.6535	-1.3965	-1.8205	-0.753	-1.0215	0.822
Flurbiprofen	0.642	0.462	0.838	-0.999	0.725	0.3795	2.081	0.545	0.067	0.693	0.606	-1.761	2.0665	0.503	-0.106	0.527	0.803	1.3365	0.6905	0.551	-0.597	1.526	2.159	1.5135	-0.465	1.227	-0.816
Flurofamide	0.206	-1.969	-1.333	0.422	-1.0435	-0.077	1.202	-0.484	0	-1.058	-1.051	-1.529	-0.5665	-0.305	-0.0255	-0.212	-2.5475	-1.242	-3.315	1.144	-0.476	2.976	0.732	-1.0435	-3.725	2.537	-2.079
Fluticasone propionate	0.721	0.716	1.771	3.478	-0.286	1.7605	1.307	0.981	0.766	0.55	-0.601	0.101	0.108	0.381	0.254	2.0375	0.405	-0.7045	-0.9785	-1.3765	0.5315	-0.2105	-1.141	-2.063	-2.1015	-0.3045	-1.236
Fluvoxamine maleate	-2.017	-0.839	-1.144	0.079	0.4385	-1.121	-4.042	3.215	-2.327	-1.264	1.575	2.006	0.518	0.471	0.415	-0.4945	0.5275	1.174	-1.376	0.9605	-0.4035	0.497	1.8995	-0.659	0.3965	-0.0905	-0.098
Formoterol hemifumarate	-0.299	-0.704	0.417	1.002	-0.172	-0.7705	-0.082	-0.729	2.231	0.816	3.765	-0.419	0.378	0.294	0.1795	-0.942	1.1155	-0.0905	0.014	-1.06	2.432	-2.85	0.294	0.821	-0.4275	-5.728	1.089
Forskolin	0.079	1.921	0.015	1.516	1.3765	3.452	-0.09	0.114	2.417	0.348	1.809	1.716	1.399	2.072	0.9875	-0.2555	0.551	0.497	0.3725	-0.905	1.939	-1.3305	2.4945	0.271	0.6045	0.562	1.061
FPL 55712	3.636	2.588	3.612	3.757	0.602	-1.2695	2.108	1.05	1.681	1.956	2.333	-0.022	1.7035	0.868	3.009	-1.8485	1.6955	1.4605	0.606	1.413	-0.735	2.598	1.2575	0.9655	1.8845	0.855	1.149
FPL 64176	-1.703	2.027	-2.736	-0.858	2.6395	2.0065	1.526	1.633	-2.049	-0.409	3.331	-1.655	-0.082	0.5755	1.089	-0.938	2.813	2.262	2.6775	2.4585	-2.637	1.2105	1.016	1.922	2.659	1.5545	-0.562
FR 122047 hydrochloride	1.069	-2.046	1.693	1.021	2.057	0.4615	2.907	-2.063	2.344	0.157	0.599	-1.825	0.5625	-0.015	0.009	-1.3195	0.2495	0.4295	1.3275	1.174	-1.934	-0.0035	1.1215	1.0715	0.6875	0.858	0.055
FR 139317	0.15	1.612	0.456	1.164	0.97	-0.2265	0.893	1.348	2.557	1.174	2.726	1.368	0.8795	1.274	0.605	1.953	0.1195	1.245	0.2435	1.1445	0.823	0.1935	-1.8835	0.739	0.2455	1.0835	1.973
GABA	0.026	0.718	1.769	-0.104	0.6185	-0.113	2.268	1.241	2.936	1.455	-2.224	1.755	-1.853	1.261	0.9325	-13.078	0.411	-0.249	0.0295	0.9405	0.7005	0.6045	-0.863	0.3735	-0.678	0.0565	-1.531
Gabapentin	1.702	-0.114	0.695	1.035	-1.3325	-0.11	-0.945	1.149	0.168	1.644	-0.869	-0.841	-0.4275	0.683	0.009	-1.204	2.437	0.6975	0.568	1.16	-0.5805	1.4895	1.467	0.336	1.304	0.842	0.708
Gabexate mesylate	-0.914	-0.725	1.427	1.241	-0.735	-0.2175	1.123	0.272	2.088	-0.724	-0.212	1.121	1.9025	-1.3165	-0.0015	-0.684	0.404	0.5705	0.256	-0.0735	-1.2325	0.254	1.012	-0.3345	0.72	-0.7415	-0.54
Galanthamine hydrobromide	0.396	0.302	-0.013	-0.286	0.5925	-1.012	-0.052	1.184	-0.519	0.691	1.235	1.37	0.163	-1.189	0.655	-0.833	-0.411	-1.155	0.982	0.1625	0.583	-1.248	-0.8115	-0.4675	-0.5785	0.243	0.39
Ganaxolone	2.21	-0.269	1.48	2.351	2.5045	3.7515	0.74	3.16	2.117	0.941	1.482	2.728	2.8285	0.168	4.3415	1.6815	1.231	1.8285	2.392	1.053	0.6895	1.6335	0.7285	1.814	0.43	2.8375	3.79
Gavestinel	2.179	2.046	1.658	2.179	1.9695	0.796	1.823	0.9	2.087	0.007	1.207	-0.827	0.9305	1.3515	2.0955	-2.327	1.1285	0.6535	2.4285	1.1975	1.875	1.9865	2.1075	2.09	1.605	2.322	1.477
GBLD 345	1.43	6.885	-0.358	-0.406	-1.4315	0.0675	0.723	0.984	-0.706	-0.169	-0.186	-0.495	0.3615	0.3475	-0.2535	1.04	0.578	1.1665	0.355	1.644	0.159	0.8965	1.7205	1.6875	0.9705	0.62	0.045
GBR 12783 dihydrochloride	-0.199	1.982	2.583	-1.823	0.119	0.6345	-0.721	-0.808	-2.585	1.137	0.395	1.481	-1.0905	1.6095	0.73	0.433	2.61	1.556	1.441	1.2725	4.186	1.6785	1.094	1.261	1.3855	2.739	-0.3
GBR 12909 dihydrochloride	-0.553	-0.218	0.448	0.17	-0.7595	-0.9415	-0.453	-6.477	-2.397	-0.667	-1.757	0.325	-4.27	-2.2685	-3	-0.4525	-3.077	-0.936	-0.1075	-0.9755	-0.555	1.4605	-0.665	-0.257	-0.9035	-0.2475	-1.393
GBR 12935 dihydrochloride	-0.288	0.053	1.103	-0.504	0.9525	1.0625	-0.5	-0.251	-1.011	-0.374	1.263	-0.505	-0.231	-0.8885	-1.23	0.959	1.6155	2.154	0.566	3.484	3.938	1.9165	1.2795	0.223	2.708	1.948	3.927
GBR 13069 dihydrochloride	-1.243	0.039	0.732	-2.367	-0.411	1.261	-0.106	-2.042	-0.923	-0.587	2.184	4.464	-1.192	0.9735	-0.2445	0.008	0.1605	-0.881	0.295	-2.0195	0.6815	-0.8075	0.056	-0.904	0.499	-0.358	1.782
GF 109203X	-2.501	-3.208	-3.035	-4.117	-0.926	-1.4405	-2.545	-5.174	-3.754	2.391	1.542	-1.022	-4.268	-0.643	1.38	1.0215	0.1935	-0.913	-4.2395	-2.228	2.5645	-1.862	1.011	-2.244	-0.1505	-2.497	-1.553
Ginkgolide B	-0.932	0.871	1.373	0.949	-0.1825	0.491	-0.469	1.45	-0.579	2.342	1.142	1.067	2.1535	-0.307	0.2535	0.285	-0.191	-0.2005	-0.1855	-0.56	-1.0325	0.476	0.453	1.1205	-0.179	0.4565	1.586
Glibenclamide	1.573	0.857	2.006	0.012	1.4255	2.012	4.405	0.898	2.301	2.387	-0.358	-0.775	0.356	-0.273	0.769	1.1405	0.9405	0.415	1.441	0.271	1.0355	0.577	-0.854	0.8895	0.158	0.7865	0
Glimepiride	0.239	-0.021	1.092	-0.186	2.3525	3.344	-2.095	1.601	2.563	1.622	-0.187	2.274	1.747	0.9185	1.093	2.421	1.313	1.3435	2.9645	0.756	2.2615	2.017	0.573	2.1705	2.6555	0.994	2.411
Glycine	0.683	0.816	1.869	0.223	1.221	9.0645	-1.601	-0.234	-1.644	-0.24	0.428	0.652	0.039	1.154	0.327	0.085	-0.1115	-0.1605	0.0475	-0.1995	3.089	0.067	0.4935	-0.4325	0.3675	-0.921	0.532
GNTI dihydrochloride	1.684	-1.921	-0.766	0.833	1.2325	0.763	3.568	0.916	0.895	0.302	-0.509	1.043	0.635	0.5835	1.008	-0.3395	-1.1195	1.137	-0.0645	0.194	0.8855	-0.077	-0.0495	1.175	0.126	1.029	-1.255
Gossypol	1.103	0.779	1.235	1.692	-4.4905	-4.0525	2.576	-6.201	-13.62	-2.378	-1.799	-0.794	-4.0935	-5.267	-2.9695	-1.117	0.2335	-2.4985	-0.7025	-1.8345	-1.251	-0.533	-2.673	-0.1	-0.061	-1.2765	0.427
GP 1a	-1.556	-1.777	0.585	-2.824	-1.19	-1.0245	2.982	-0.44	1.636	-1.656	-1.167	-3.539	-1.124	-1.785	0.3485	-0.1785	-1.317	-0.0725	-1.1155	-0.857	-2.0885	-1.333	-0.9335	-0.528	-0.755	-1.0815	2.325
GP 2a	-3.337	-0.598	-2.635	-2.262	1.363	-0.4865	-0.388	1.206	-1.796	2.768	1.017	-2.703	1.1675	-0.41	0.131	-0.709	0.851	1.832	1.4465	0.794	1.96	0.6275	0.636	2.4595	2.5885	1.5825	1.375
GR 103691	1.9	2.065	1.31	1.245	2.3645	-0.236	1.831	-1.591	-0.416	-1.039	-1.739	-1.553	-0.8225	-0.638	-1.5765	-0.3935	0.3515	0.8485	2.2505	-0.0195	-0.3	0.0425	0.0785	-0.1235	-0.325	-0.2265	1.112
GR 113808	-1.577	5.224	-1.17	-0.262	-1.2215	0.6135	0.068	0.136	-1.241	-1.77	-1.083	0.727	1.8075	-0.493	0.0035	1.868	-1.3745	-0.7775	-0.4405	-0.234	-0.61	-0.7025	-1.2255	1.021	-0.2995	-0.135	0.625
GR 125487 sulfamate	-0.575	0.108	0.263	-1.081	1.295	-0.017	0.774	-0.936	-0.038	0.258	0	-0.456	-0.5595	-1.4375	1.5255	0.481	-0.4225	0.445	-0.287	0.726	-1.9595	-0.208	-0.227	0.824	0.2755	-0.207	-0.899
GR 127935 hydrochloride	-1.328	-0.232	-2.355	-2.538	4.1895	0.504	0.897	-6.562	0.496	-9.24	0.322	-3.058	-6.9875	-0.578	-4.258	-1.3425	-0.5575	3.918	-0.2855	-4.8945	0.4225	-5.957	-0.32	-0.1045	-4.0305	-7.533	-0.345
GR 135531	-2.475	-0.381	4.073	-0.733	1.2695	-0.3635	0.74	2.884	-0.012	1.433	-0.327	0.646	1.2095	0.4455	0.0305	0.008	1.177	1.7385	0.4945	1.968	-0.727	0.986	2.2895	0.664	1.8215	1.079	1.265
GR 144053 trihydrochloride	-1.443	5.606	0.319	0.439	0.559	0.838	-0.158	0.11	0.455	-0.768	2.856	-0.116	0.5545	0.097	0.1985	-0.6405	-0.326	0.2275	-0.555	-0.8445	-1.451	0.2875	-0.715	0.6635	-0.9125	-0.4165	0.625
GR 159897	-0.243	0.49	0.113	-1.675	0.422	0.383	0.191	1.704	0.141	0.746	0.85	0.966	-0.341	0.7365	0.1995	-0.2985	-0.5705	0.18	-0.86	0.1115	-0.3895	0.588	0.172	-0.6605	0.211	0.8335	-0.75
GR 32191 hydrochloride	1.107	0.722	0.635	2.293	0.1055	-0.4945	0.863	1.783	0.435	0.73	1.456	-1.095	1.5265	0.74	0.838	-0.1045	0.6385	0.072	0.125	1.522	0.8555	1.117	3.007	0.4845	0.572	-0.0975	-0.069
GR 46611	3.362	-0.96	1.288	0.136	-0.751	0.5995	1.765	1.463	3.295	0.013	0.142	-0.052	-0.1395	-0.362	1.773	0.3665	1.327	0.4695	0.2015	0.582	-0.1245	1.058	1.3415	-2.0235	1.4525	0.0545	3.392
GR 55562 dihydrochloride	2.476	2.383	-0.012	0	1.5475	0.679	2.287	3.082	1.162	4.139	0.122	0.673	1.601	0.135	0.7005	-0.9965	0.3755	0.4095	-0.7435	-0.187	-0.338	1.298	0.6925	1.757	0.9095	1.338	0.832
GR 79236	0.644	-0.265	1.078	0.297	0.1085	-0.954	0.506	1.403	2.836	1.69	5.258	2.602	-0.6455	-0.45	0.536	0.651	1.4315	0.6055	0.5705	0.892	2.1495	1.674	0.545	1.309	2.395	-0.3495	-0.965
GR 89696 fumarate	0.431	-0.642	-1.1	1.559	0.413	-0.883	-0.448	-0.559	1.11	0.623	0.426	-1.351	1.5755	0.119	-0.1435	-2.9175	0.549	-0.167	1.4245	0.3145	-0.652	0.506	0.9635	0.577	1.3545	-0.4835	-0.472
Guanabenz acetate	3.17	-0.183	-0.312	1.914	3.774	1.3945	1.64	0.009	4.315	1.325	1.843	-0.254	2.091	-2.355	-1.729	0.822	1.553	0.5025	0.974	3.296	-0.153	3.506	-0.58	-0.2585	0.598	3.0295	0.528
Guanfacine hydrochloride	-2.389	-1.478	0.406	-0.444	-1.31	-0.0065	0.899	-1.513	0.929	-1.972	1.997	1.382	-1.7245	-2.68	-0.618	-0.59	-0.561	2.908	-0.367	-0.8335	-0.3515	0.276	-0.8275	-1.467	-1.276	-1.2495	-1.098
Guggulsterone	0.36	1.006	1.834	0.517	3.701	2.007	1.484	1.467	0.372	1.973	1.319	2.976	6.0495	2.892	2.9005	1.5455	0.341	0.6905	0.6485	1.469	2.2785	-0.185	0.4515	2.369	0.499	0.5635	3.587
Guvacine hydrochloride	-0.569	0.057	1.041	0.087	0.296	-0.6525	0.07	0.602	0.003	0.246	1.144	-0.589	0.117	-0.766	0.779	-0.1675	0.092	-0.3285	-0.5725	-0.705	-1.3835	-0.5445	-1.0705	-1.391	-1.9865	-1.8045	0.885
GW 0742	0.247	0.894	2.308	0.207	0.4165	2.283	0.517	0.572	1.129	0.858	6.802	1.697	0.6145	0.0455	-0.1655	0.0215	1.6855	1.522	1.055	0.9795	1.1765	1.023	0.3805	0.1625	0.602	0.7105	0.202
GW 1929	-1.209	0.382	0.494	1.41	1.6155	2.1515	-1.565	1.687	-0.391	0.466	-0.438	-0.557	0.801	1.983	0.756	1.761	0.3585	0.5885	-0.3475	0.286	-0.3615	0.2405	-0.8755	0.743	-0.807	0.5165	2.349
GW 311616 hydrochloride	1.172	-0.232	0.71	0.169	0.1455	-0.8385	-1.223	1.722	1.864	1.34	1.535	0.759	2.5585	0.358	0.0715	-0.0785	0.628	0.517	-0.0165	2.529	1.394	0.435	-0.5015	0.992	0.797	2.461	1.013
GW 3965 hydrochloride	1.565	2.248	1.766	1.3	1.466	1.4805	0.253	1.104	1.019	0.898	-2.388	-0.698	-1.823	0.464	0.7435	2.2	1.609	1.716	1.3805	2.537	-0.193	2.0675	-0.3845	0.7985	0.9365	2.6035	0.329
GW 405833	-2.308	-2.379	-2.551	-3.161	0.189	-0.916	-0.03	1.295	-2.428	1.137	-0.15	-2.301	0.774	1.187	0.1715	0.704	0.2005	1.107	-0.7275	1.4595	-0.249	1.0145	0.1045	0.18	0.857	0.3875	1.702
GW 4064	1.554	0.906	0.601	0.643	-0.0465	0.6635	0.793	1.084	1.41	1.167	1.422	0.693	0.9955	0.34	-0.0325	0.706	-0.4315	-0.3115	0.5585	-0.8955	-0.8765	0.272	-0.055	-0.2485	0.727	-0.2065	-1.445
GW 441756	-0.745	-1.761	-3.652	-2.037	0.4925	-1.3745	-2.203	-0.625	-0.904	-0.047	0.848	-5.806	-1.263	0.412	-0.4385	-4.0035	0.628	0.11	-0.4835	0.4455	-2.677	-0.524	0.701	0.102	0.3585	0.859	-1.105
GW 6471	-0.328	0.316	-0.364	0.132	1.789	1.751	-0.635	2.345	0.031	3.297	-0.118	-0.138	1.8455	1.6885	2.2445	0.7595	3.904	1.9995	3.966	1.373	2.7855	2.0435	0.907	1.344	1.648	2.372	1.364
GW 7647	-0.805	4.298	1.046	-0.373	1.865	1.381	1.695	0.481	-0.717	0.486	-0.616	1.148	1.133	-0.1845	0.6865	-0.34	-0.536	0.4145	0.5265	-0.1935	1.099	-0.3475	0.9875	1.592	0.4845	-0.2705	1.77
GW 9508	0.996	-0.599	0.165	1.428	-0.046	0.11	-0.698	-0.101	-1.391	-0.07	0.12	-0.277	0.374	0.795	-1.016	1.502	-0.01	-0.1105	0.5635	0.932	-0.0045	0.86	0.249	-1.472	1.6665	1.5585	0.401
GW 9662	0.265	-1.369	-0.794	1.269	-1.722	0.17	-0.406	0.197	1.245	-0.718	0.182	-0.659	0.019	0.4915	1.6915	-10.698	-0.7965	-2.1345	0.273	-0.0075	-0.1205	-0.836	2.165	-0.267	-0.3845	-0.668	-0.214
GYKI 52466 hydrochloride	1.437	-3.141	-0.558	0.77	-0.1165	1.925	-0.857	-0.213	0.461	-0.608	-0.564	-0.793	-0.1975	-0.4885	1.759	-0.861	1.387	0.6235	0.7885	1.072	0.869	1.273	0.369	0.708	0.76	-0.412	-0.549
H-7 dihydrochloride	0.195	-0.157	0.032	0.927	2.6125	2.6515	-0.78	1.773	0.057	2.161	-0.346	0.988	0.6785	2.4905	1.513	0.2885	2.474	1.8655	0.7815	1.851	0.508	2.2545	1.807	3.6155	1.446	3.375	2.877
H-9 dihydrochloride	-0.455	0.311	0.922	0.801	0.5935	1.2445	1.499	5.542	0.43	2.866	0.943	-0.02	2.184	0.532	2.4935	1.3895	1.583	0.984	0.22	0.1975	2.7715	1.149	0.7225	-0.492	0.4205	0.763	0.135
HA14-1	-0.165	-2.046	0.877	0.082	-0.3275	-0.4075	0.562	-6.474	-1.021	-4.886	-0.527	2.168	-3.9765	-1.3185	-1.2715	0.7305	-0.5185	0.1795	-0.204	-0.139	0.2335	-1.304	-0.3735	0.191	-0.409	0.3095	2.115
Haloperidol hydrochloride	-0.421	-1.997	2.575	0.337	1.073	-0.629	-0.999	-0.116	0.302	0.037	-1.246	1.934	0.1915	-0.52	0.0475	0.986	-0.302	0.057	0.7915	-0.152	-0.638	0.2315	-0.021	-0.695	0.0285	-0.551	1.103
Harmane	1.212	1.884	1.262	1.867	0.596	0.447	1.266	-0.293	2.109	-1.212	-1.392	-1.449	-0.131	-0.778	-0.1785	-1.9775	-0.767	0.365	0.1955	1.2445	-1.2365	-0.374	0.957	1.5575	0.7175	0.927	-0.621
HEAT hydrochloride	5.157	0.399	2.182	1.304	-0.1835	0.009	-1.047	-0.131	-4.213	-0.704	3.064	-0.498	0.3015	0.2565	0.6625	-0.3145	-0.2245	-1.6265	0.5605	1.4105	-0.7905	0.315	1.6885	1.458	1.333	1.284	-0.697
HEMADO	4.328	-1.192	1.627	2.438	2.102	1.436	1.256	0.241	2.111	0.95	2.365	0.183	0.499	0.7135	0.4995	-2.8965	-0.292	-0.9615	-0.143	-1.343	-0.793	-1.151	-0.5655	0.7745	-0.934	-0.5705	3.184
HomoAMPA	-1.639	-1.146	-0.216	0.474	1.0505	-0.829	1.154	1.02	2.543	0.593	-0.463	-0.399	0.2	1.334	0.0075	-0.187	-0.1265	-0.8695	1.1	-0.2215	0.23	-0.0375	-0.343	-0.854	-0.1765	1.836	0.213
Homoharringtonine	-24.867	-14.339	-29.125	-18.068	-15.174	-14.039	-16.011	-9.623	-18.252	-13.021	-0.976	-13.679	-14.621	-20.859	-12.5605	-0.6785	-14.1965	-10.2505	-15.754	-12.3745	-1.44	-19.1275	-11.754	-19.709	-17.7315	-14.7735	-21.753
Homoquinolinic acid	-0.347	-0.078	-0.107	-1.313	0.5985	-0.2235	0.78	-0.604	1.879	1.02	0.575	2.075	1.2175	0.021	-0.1295	-0.1405	-0.3175	-1.194	0.2685	-0.047	1.8055	0.7175	-0.004	-0.654	0.494	1.2495	1.534
HTMT dimaleate	-0.393	1.878	1.095	0.438	-0.731	-0.43	-1.016	0	1.529	0.542	1.41	2.879	-0.63	-2.288	2.038	-0.3165	0.1625	0.821	0.561	-1.5195	1.1665	-0.7	-1.139	-1.8435	-1.3385	-1.084	0.004
Hypotaurine	0.644	0.733	-1.15	2.064	0.065	-0.0955	-0.071	-0.394	-1.793	0.851	1.824	0.323	-0.28	-0.749	-0.1135	-0.517	-0.4535	-0.9185	-0.0785	0.428	0.8635	0.937	-0.848	0.1855	-1.0355	0.4635	0.128
IB-MECA	1.033	2.358	1.101	1.297	0.226	1.359	-0.447	1.227	0.861	1.242	8.491	-2.567	0.6725	0.0255	0.403	-2.5595	0.4195	0.2555	-1.855	0.001	0.093	-0.2085	0.101	1.0825	-0.4025	1.297	0.79
IBC 293	1.501	1.426	1.131	1.063	-0.463	-1.079	0.317	-0.488	0.396	0.339	1.102	0.607	-0.25	-0.6105	-0.8135	0.497	-1.2205	-0.845	-0.761	-1.124	1.1075	-1.4785	-0.441	-0.987	-0.6765	-1.0885	0.095
Ibotenic acid	-1.192	-0.982	0.113	0.433	1.288	0.3435	-0.672	0.669	-0.268	1.032	0.853	-0.419	-0.2515	2.353	1.132	-0.447	-0.3075	1.0215	-0.3155	-0.5465	0.6795	-0.7955	-0.6195	1.809	1.3305	0.906	0.432
Ibudilast	-1.03	-0.02	-0.43	-0.89	0.895	0.932	-1.596	0.74	-1.208	2.802	-0.089	0.383	1.394	0.686	1.859	1.257	1.16	1.6845	1.1385	1.4845	1.1165	-0.238	0.2945	1.831	0.5205	1.0525	0.159
ICI 182,780	1.14	1.22	0.565	-1.426	2.667	1.7205	2.666	0.317	-0.749	2.575	-0.637	-4.161	0.8875	0.3975	1.8725	-0.1805	0.684	1.3145	0.331	1.9805	0.064	1.751	2.228	0.138	1.654	1.563	0.501
ICI 192,605	2.691	-0.878	-0.167	2.068	1.03	0.164	-0.62	0.93	-1.025	0.905	0.102	-0.814	0.4155	-0.1225	0.561	-0.1505	0.925	0.6605	1.62	0.628	-0.1045	0.351	2.006	0.8095	0.6795	0.5025	2.326
ICI 204,448 hydrochloride	1.981	-0.196	-0.606	-0.022	-0.362	0.101	0.929	1.664	3.063	0.545	1.951	-1.517	-0.2095	1.588	1.98	-0.094	1.2205	1.275	0.056	0.806	-0.707	1.5665	1.195	0.2655	1.1985	2.315	0.487
ICI 215,001 hydrochloride	0.217	-1.876	2.285	1.766	1.556	-0.2295	1.236	-1.812	-0.405	-0.806	1.118	0.498	0.3785	-0.354	0.2825	2.6725	0.192	0.0465	-0.109	0.181	0.9205	0.8535	-0.101	0.662	-0.548	1.1205	-0.493
ICI 63197	0.941	3.103	1.603	1.382	0.396	1.031	-0.148	-0.272	1.448	-1.657	1.715	4.306	2.0595	-0.023	0.4585	0.5595	1.0715	0.5235	1.347	0.703	0.1025	1.166	1.4655	0.3485	0.7375	0.948	-0.768
ICI-118,551 hydrochloride	-4.837	-6.833	-5.703	-4.851	1.1855	-0.4475	0.548	1.387	-4.35	0.288	-1.087	-0.317	0.034	0.713	-0.882	0.3755	0.503	1.817	0.328	2.047	0.95	0.753	1.693	-0.586	0.217	1.204	1.212
ICI-162,846	-2.199	0.31	-0.586	-1.125	-0.9335	0.2685	3.052	-1.579	-0.096	-1.455	-1.112	-2.458	0.1595	0.772	-0.188	1.3905	1.65	1.5625	-0.8785	2.252	2.286	1.245	0.6715	1.3755	1.601	1.2745	0.998
ICI-185,282	0	0.852	0.421	2.402	-0.4875	-0.195	-1.097	0.857	1.471	1.083	-0.807	-1.081	0.0935	0.983	1.8625	-0.1455	0.3795	0.9645	0.675	0.353	0.627	0.6255	0.4305	1.0295	0.9035	2.1075	1.737
ICI-199,441 hydrochloride	-0.064	-0.492	-1.502	0.894	-0.1225	-1.4365	-0.495	-4.403	-1.481	-1.801	-0.575	0.889	-2.7375	-1.354	-0.1615	0.594	0.892	1.066	-1.0495	1.582	0.254	1.1215	1.2755	-0.141	0.901	0.194	1.049
ICI-89406	0.977	0.355	0.627	1.541	-0.3635	-0.126	1.167	0.546	1.48	0.967	-0.529	1.561	0.078	1.424	0.8965	-0.3025	1.6375	2.026	-2.8375	0.3335	1.848	0.143	0.8265	3.5	2.0615	2.3455	0.413
Icilin	1.232	-0.734	0.556	1.865	0.702	-1.0155	1.397	-0.84	-1.657	7.23	0.422	-0.593	-1.389	-1.597	-1.746	0.421	0.871	1.3775	0.222	-0.303	-1.2375	-0.372	0.597	0.1625	0.2315	0.1705	-1.107
Idazoxan hydrochloride	-1.799	-1.403	-0.766	-1.18	-0.872	-1.192	0.762	-1.18	0.841	0.625	-5.1	-3.906	-0.391	-0.236	0.275	0.4835	-0.667	-0.7455	-0.0885	1.39	-2.4125	0.6265	1.0495	-0.4535	1.663	0.351	-0.194
IEM 1460	-0.344	-1.861	0.144	-1.136	0.1345	1.1715	-0.377	1.316	1.735	2.347	0.282	-0.444	0.7385	0.132	-0.209	-1.0815	-0.831	-0.009	0.886	-0.472	1.9745	-0.311	-0.76	-0.4815	-1.5795	-1.491	0.313
Ifenprodil hemitartrate	0.596	-0.635	0.468	2.739	-0.7675	1.075	-0.762	0.001	0.539	-1.727	0	0.332	-0.087	0.551	0.2105	-0.3475	0.7555	-0.4355	-0.449	-0.6605	0.2505	0.688	-0.072	1.6615	-0.428	0.011	-0.785
Imetit dihydrobromide	-1.225	8.76	0.391	-2.877	0.0405	-0.9945	-0.271	0.309	0.086	0.917	-0.007	2.755	-0.7685	1.979	0.5825	0.056	-0.8655	-0.658	-1.2465	-0.0725	0.8785	0.5725	-0.554	-0.803	-0.562	-0.2435	0.807
Imiloxan hydrochloride	0.038	-0.237	0.306	0.777	-0.1375	-0.1115	-1.002	0.397	0.376	0.987	0.797	2.462	1.524	1.808	0.5815	1.448	0.586	1.358	0.6535	0.6705	2.63	0.899	1.2	0.426	0.3545	0.969	1.333
Immepip dihydrobromide	2.617	-1.792	1.265	1.496	0.3965	0.196	-1.633	0.591	0.345	-0.72	0.343	-0.651	0.6545	0.0305	1.1905	-2.2275	-0.357	-0.59	0.6795	0.845	0.094	-0.1755	-0.3655	0.7615	0.54	0.3375	1.143
Immethridine dihydrobromide	1.746	0.157	2.806	1.519	0.008	0.5185	0.854	-0.803	1.016	0.414	0.221	-2.358	1.3295	0.9585	0.2985	-0.4125	0.571	0.919	-0.1215	1.0425	-2.1865	1.2205	1.8905	1.361	1.596	1.906	-0.412
Impentamine dihydrobromide	-0.395	-0.791	-0.962	0.699	-0.1855	-0.231	1.197	0.574	-0.742	-0.375	1.456	-0.152	0.9065	0.1295	-0.538	-0.95	1.2195	0.1145	1.7745	1.3045	0.0535	1.08	0.137	-0.189	0.3605	0.7665	0.781
INCA-6	0.617	0	-2.595	1.107	-7.4955	-14.074	-1.658	-9.121	-12.221	-10.512	-6.327	-2.277	-9.162	-7.03	-10.374	0.765	-4.2775	-7.6615	-7.147	-4.615	0.0055	-9.2665	-5.8285	-5.3655	-5.2345	-9.5185	-0.123
Indatraline hydrochloride	-1.653	2.296	-0.785	-2.819	-2.209	-2.2245	-1.346	-0.829	-0.398	-1.292	-2.956	0.382	-0.8895	-0.344	-3.0765	1.3695	0.494	0.408	0.4235	-0.032	-0.077	-0.1765	-1.016	-0.817	-0.8045	0.786	1.283
Indirubin-3'-oxime	1.297	2.372	2.149	-1.915	0.921	-0.9725	-1.925	-1.351	-0.504	-2.612	-3.046	-1.667	-0.864	1.4335	-2.0595	-1.423	0.302	-0.7835	-1.3615	-0.076	-2.861	-0.9295	-0.464	0.8185	2.0415	-0.026	-2.402
Indomethacin	-1.34	-0.901	-1.167	-0.544	-0.108	-0.4015	-1.659	0.403	-2.391	-0.095	0.16	1.503	0.83	0.284	-0.002	-1.9955	1.393	1.7425	1.735	0.8515	1.5045	0.1525	0.189	-0.552	0.6105	2.471	0.164
Iodophenpropit dihydrobromide	-1.749	0.351	-0.387	2.296	-1.0375	-0.844	1.288	-0.587	-1.016	-0.167	1.375	-0.623	-0.465	-0.3525	-1.75	0.0455	0.157	0.1405	0.118	0.0375	-1.4015	-0.347	0.1595	-0.2465	1.037	-1.045	-0.702
IPAG	2.109	30.685	3.3	2.83	0.1855	-1.5495	1.485	-2.508	3.782	-1.017	-4.295	1.751	-0.8735	-1.149	0.179	-0.331	-0.761	3.2855	1.3235	1.862	-0.14	0.3435	1.1315	1.2105	0.3365	0.573	-0.408
Ipratropium bromide	-1.605	0.456	-1.543	0.245	-0.888	-0.909	1.307	1.554	-1.576	1.934	1.389	0.081	-0.3345	-0.4845	0.3125	0.1585	-0.8105	-1.0255	-0.513	-1.5765	-0.1755	0.8605	-0.946	-0.198	-1.5745	0.151	-0.072
Ipsapirone	1.565	0.493	-0.017	0.259	0.7355	0.139	0.901	1.047	0.823	0.698	1.13	0.152	1.8405	0.172	0.8325	-0.9975	1.072	2.19	0.4035	1.948	1.6205	0.6965	0.9365	0.6725	1.795	1.7475	3.041
IRL-2500	0.07	3.465	-0.309	0.48	2.177	2.446	-0.005	1.706	0.845	0.629	1.146	1.93	1.3225	0.5145	1.0545	-3.025	1.0205	1.2875	1.263	0.805	1.5675	1.593	0.187	-0.532	0.759	1.617	0.56
Irsogladine maleate	1.356	-0.46	4.017	2.294	0.8335	-0.0465	0.232	-0.018	0.758	2.483	0.182	0.363	0.227	-0.444	0.741	-1.041	0.423	-0.5305	0.477	-0.188	1.0785	0.056	0.1455	0.968	-0.108	1.6045	-0.343
iso-PPADS tetrasodium salt	0.161	-2.223	-1.647	-1.29	0.8915	1.2495	-2.955	1.792	0.775	0.586	-0.042	-0.402	1.288	-0.317	4.364	-0.0745	2.098	1.466	1.1585	-0.097	-0.1675	0.2355	1.4375	-0.1105	1.542	1.17	-0.312
Isoguvacine hydrochloride	-0.893	-0.501	-0.807	-1.049	0.954	0.129	-1.55	1.984	0.206	0.302	-0.883	1.674	1.06	0.8965	0.8385	1.3215	-0.2485	-0.1355	-2.4245	-0.6115	-0.2105	0.831	-0.518	0.6205	-0.2345	0.2125	1.731
Isoproterenol hydrochloride	-1.757	-1.145	-2.292	-2.052	1.838	0.335	-2.273	-0.867	-1.652	2.265	0.227	1.766	0.294	1.438	0.7995	1.495	2.2555	0.6495	0.964	0.34	4.09	-2.3525	1.3405	0.0525	-0.5165	-3.447	-0.37
Isradipine	0.768	1.504	0.556	1.065	1.4325	0.75	-0.5	1.241	0.935	1.51	0.874	1.864	1.1465	-0.418	-0.275	2.2635	-0.6405	0.0485	-1.795	8.338	0.9705	-0.1875	-1.502	-0.2585	-1.0595	0.4975	1.007
ITE	2.721	-0.336	2.763	2.059	-1.133	1.5555	0.08	-0.003	1.44	0.873	0.629	-3.997	1.7095	0.5455	-0.5985	0.233	0.589	1.5315	-1.1285	0.098	-0.7115	-0.287	1.5485	1.119	0.5795	1.0625	1.409
Ivachtin	0.424	-1.075	3.793	6.14	-1.147	0.5925	0.634	1.353	1.53	-0.714	-0.75	-0.658	2.06	-0.2945	0.8785	-2.7625	0.8865	0.8105	0.7775	-0.434	0.972	-0.949	0.437	0.674	0.5245	0.6475	-0.285
Ivermectin	-2.936	0.278	-0.162	-4.162	1.7985	-0.703	-2.84	-1.58	-9.667	0.647	-0.797	0.181	-1.2505	0.2535	-0.146	0.4965	-1.955	-4.939	-8.0635	-6.0365	1.4205	-3.06	-1.0455	-3.7775	-11.1445	-5.846	-9.101
J 104129 fumarate	1.142	0.381	3.6	1.904	1.02	1.3435	0.768	0.355	1.528	2.197	1.21	1.455	0.169	-0.182	1.95	-2.1775	-1.9615	-3.8935	-5.8215	-1.626	0.607	-1.5755	-1.264	-4.788	-5.4985	-1.8585	-0.039
JLK 6	-1.313	-3.955	-9.762	-2.541	-1.476	-9.3865	-1.808	0.656	-5.669	-1.812	-3.249	-0.971	-0.4755	-3.642	0.3215	0	0.3435	0.656	-2.3275	1.08	2.1765	-0.266	-1.302	-1.9865	0.646	-0.338	0.081
JNJ 10191584 maleate	1.946	1.364	-0.002	0.616	0.7745	0.287	1.335	0.536	1.157	0.518	2.777	2.567	1.285	1.206	1.75	-12.9795	2.2665	1.101	3.5625	2.08	0.8425	2.8585	0.999	2.7965	1.914	3.697	1.054
JNJ 16259685	0.912	1.166	3.264	1.302	0.157	0.3575	0.352	1.18	-0.79	1.057	-0.758	-0.315	0.7705	0.721	2.163	-4.1055	0.9515	0.099	0.064	0.009	-0.812	0.4875	0.421	0.599	1.2345	0.0595	1.406
JTC 801	-17.192	-8.93	-24.737	-16.625	-10.5495	-22.5595	-13.082	-12.104	-13.899	-13.648	-7.617	-13.511	-14.736	-9.6445	-15.361	-0.8675	-2.433	-8.4455	-13.2055	-7.8235	-1.8575	-15.9765	-12.724	-13.791	-13.3505	-16.119	-3.165
JTE 013	1.375	1.392	0.662	1.928	-0.97	-2.3085	0.884	-0.334	1.293	-0.123	0.042	0.392	-5.949	-3.1815	-4.752	0.2115	-1.013	-2.305	0.3415	-0.1015	-0.527	-0.205	-0.237	0.348	1.1745	0.077	-2.07
JTE 907	0.024	-0.542	0.33	2.915	0.982	1.064	-2.164	-1.111	-1.513	-0.253	-4.565	1.123	-0.4865	0.727	2.8935	-0.106	-1.188	-0.281	0.54	-0.513	-1.5565	-0.6015	-0.3265	0.09	0.31	-0.9285	-0.767
Kainic acid	0.338	0.028	0.115	15.752	-1.6215	-5.154	0.179	-0.444	3.043	0.377	-2.784	0.573	-2.507	-3.5425	-2.0205	1.2115	-1.25	0.9835	0.21	-0.3395	0.02	0.081	0.2215	0.7585	0.989	-0.647	-0.458
KB-R7943 mesylate	-0.99	6.549	1.198	0.743	-0.6725	0.149	-0.965	1.018	0.333	0.037	1.075	1.486	-0.421	1.647	-0.7175	-0.3545	-0.0715	0.3585	-0.0335	1.7525	0.0365	0.549	0.1445	0.625	-0.2385	0.1135	2.311
Ketanserin tartrate	-0.142	0.583	-2.244	-0.335	-1.0545	-1.075	0.181	-1.643	-2.054	-0.749	-0.971	0.829	0.71	0.742	-0.2995	0.144	-0.8615	-0.026	-0.4735	0.2805	-0.5815	0.2005	0.2515	0.223	0.2265	0.4875	0.465
Ketoconazole	0.805	2.827	0.015	0.524	1.6095	2.4995	-1.661	2.238	0.692	0.256	-2.79	-1.098	2.072	1.4565	1.4945	1.198	2.5745	3.5455	1.052	2.657	-0.7905	2.7125	1.44	1.2225	1.8185	1.879	0.768
KF 38789	-11.116	-5.822	-14.039	-10.19	-7.599	-7.261	-9.051	-8.238	-11.702	-6.928	-3.963	-0.79	-10.678	-10.214	-12.8075	-0.921	-12.7865	-8.809	-12.9975	-12.3035	-0.462	-14.3835	-4.506	-15.2415	-19.226	-13.009	-16.169
KU14R	0.617	0.263	2.076	1.74	0.4375	-0.079	0.904	0.067	1.906	0.328	-3.205	-0.818	0.0145	0.474	1.005	-1.9455	2.7865	0.6315	3.35	0.5735	-0.043	2.1445	1.6635	2.084	1.4085	2.4155	1.341
Kynurenic acid	-1.116	0.726	-0.2	0.295	-0.232	0.666	-1.935	-1.033	-0.514	0.071	-0.467	1.044	1.1335	2.452	-1.021	-3.7485	-0.0385	0.515	-0.8795	-0.581	-0.0785	-0.803	-0.747	-0.949	0.06	-1.1215	-3.852
L 161982	0	-0.511	0.381	-0.709	0.52	0.0335	-0.187	-0.305	-0.568	-0.121	-1.937	0.673	1.108	0.7755	0.415	0.2155	0.126	0.866	-0.198	1.2675	-0.4955	-0.0345	1.3115	0.0255	0.272	0.4155	-0.185
L 368899 hydrochloride	-0.756	-1.424	-1.678	-1.229	1.0885	0.289	-0.142	1.732	-2.127	2.263	1.152	-0.004	1.257	0.817	1.079	-13.259	4.098	1.3245	4.7545	1.147	2.2855	2.908	-0.1245	0.481	1.6075	4.4395	2.346
L 655240	-1.077	-1.4	-1.182	-0.402	0.8875	0.6665	-0.206	-0.505	0.269	-1.496	-0.457	0.639	1.006	-2.003	0.619	0.9315	-1.551	-0.0395	0.6605	-0.2245	0.1305	-0.1375	-1.349	0.2645	-0.194	0.328	0.664
L 670596	1.98	1.504	0.029	2.523	1.6935	0.0205	0.113	2.407	1.6	1.122	0.4	3.622	1.7435	1.2135	0.3455	-0.309	1.8015	0.9365	1.3075	1.574	0.0295	0.6015	1.4145	0.275	1.499	1.856	1.514
L 755507	-0.982	0.224	0.642	-0.944	0.933	0.0255	0.002	0.866	-0.291	0.842	1.24	-2.24	0.717	0.668	1.0085	-0.6195	0.288	1.375	-0.138	1.2075	0.7265	0.618	2.0055	0.704	-0.386	0.666	-0.333
L-(-)-threo-3-Hydroxyaspartic acid	-1.134	-0.616	0.193	-0.329	-0.006	-0.229	-1.192	-2.411	0.434	0.155	-0.016	-0.177	-2.2285	-0.311	-1.137	-5.167	-0.7065	0.2695	-0.799	-0.405	2.0675	-0.971	-1.255	-1.527	-0.251	0.215	1.823
L-152,804	-0.012	6.187	-0.119	-0.233	-0.734	1.5665	-0.839	0.218	-0.953	-0.152	0.043	-0.47	0.0205	-0.136	1.2245	-0.2845	1.178	0.4145	0.186	0.7495	1.25	-0.322	1.3915	0.183	1.8035	-0.6235	1.926
L-165,041	0.375	1.099	1.43	2.614	2.29	-0.292	0.378	0.283	0.786	0.629	-0.134	1.691	0.3165	-0.452	0.5135	-1.0075	0.934	0.2405	1.1015	0.476	-1.051	0.69	0.0285	-0.344	0.744	0.5475	1.477
L-168,049	2.317	0	0.1	2.019	1.5245	-0.919	1.627	-0.071	0.249	1.035	3.11	0.105	0.9015	1.8375	1.398	0.3035	0.1605	2.295	0.768	0.6265	1.4775	0.627	1.3515	-0.227	2.3315	-0.302	0.573
[truncated: 535 more rows]
